# Supplementary material for: Variation and selection on codon usage bias across an entire subphylum
Source: PLoS Genet. 2019 Jul 31;15(7):e1008304. doi: 10.1371/journal.pgen.1008304 (PMC6701816; doi:10.1371/journal.pgen.1008304)
Supplement: S1 Table — This table includes the relevant source information for each genome. Additionally, the number of contigs and basepairs removed in each filtering step is reported—this includes filtering for mitochondrial sequences, short sequences, sequences without a start codon, and sequences with ambiguous codons removed. (XLSX) [file pgen.1008304.s004.xlsx]

## Sheet: Supplementary Table 1
file_name_id	Species name	Common synonym	Major clade	Family	Genus	Reference	Mitochondrial Genomic Contigs Removed	Mitochodnrial Genomic BPs Removed _WITH NEW LINE	Mitochodnrial Genomic BPs Removed	Mitochodnrial CDSs Removed	Mitochodnrial CDS BPs removed - WITH NEW LINE	Mitochodnrial CDS BPs removed	Number of Removed CDSs: Length < 100 Codon / uneven codons	Number of Removed CDSs: No Start Codon	Number of CDSs with ambiguous codons removed	Total CDSs used in Codon analysis	Total BPs used in analysis including New Lin	Total BPs of CDS used in Codon analysis
yHMPu5000034654_aciculoconidium_aculeatum_160519	Aciculoconidium aculeatum		CUG-Ser1	Metschnikowiaceae	Aciculoconidium	Shen XX, Opulente DA, Kominek J, et al. Tempo and Mode of Genome Evolution in the Budding Yeast Subphylum. Cell 175, (2018)	1	2233	2232	18	4485	4467	910	163	0	6156	8933141	8926985
alloascoidea_hylecoeti	Alloascoidea hylecoeti		Alloascoideaceae	Alloascoideaceae	Alloascoidea	Shen XX, Opulente DA, Kominek J, et al. Tempo and Mode of Genome Evolution in the Budding Yeast Subphylum. Cell 175, (2018)	8	12012	12004	34	11335	11301	1220	78	271	8299	12540402	12532103
yHMPu5000026137_ambrosiozyma_ambrosiae_160519	Ambrosiozyma ambrosiae		Pichiaceae	Saccharomycetales incertae sedis	Ambrosiozyma	Shen XX, Opulente DA, Kominek J, et al. Tempo and Mode of Genome Evolution in the Budding Yeast Subphylum. Cell 175, (2018)	1	54989	54988	24	8955	8931	393	119	1	5655	9260054	9254399
ambrosiozyma_kashinagacola	Ambrosiozyma kashinagacola		Pichiaceae	Saccharomycetales incertae sedis	Ambrosiozyma	Shen XX, Opulente DA, Kominek J, et al. Tempo and Mode of Genome Evolution in the Budding Yeast Subphylum. Cell 175, (2018)	1	1047	1046	6	1728	1722	189	12	27	5404	8833677	8828273
yHMPu5000035040_ambrosiozyma_maleeae_160519	Ambrosiozyma maleeae		Pichiaceae	Saccharomycetales incertae sedis	Ambrosiozyma	Shen XX, Opulente DA, Kominek J, et al. Tempo and Mode of Genome Evolution in the Budding Yeast Subphylum. Cell 175, (2018)	1	31023	31022	18	5592	5574	274	70	0	5024	8282194	8277170
ambrosiozyma_monospora	Ambrosiozyma monospora		Pichiaceae	Saccharomycetales incertae sedis	Ambrosiozyma	Shen XX, Opulente DA, Kominek J, et al. Tempo and Mode of Genome Evolution in the Budding Yeast Subphylum. Cell 175, (2018)	0	0	0	15	4185	4170	459	83	1236	7194	12326609	12319415
yHMPu5000034946_ambrosiozyma_oregonensis_160519	Ambrosiozyma oregonensis		Pichiaceae	Saccharomycetales incertae sedis	Ambrosiozyma	Shen XX, Opulente DA, Kominek J, et al. Tempo and Mode of Genome Evolution in the Budding Yeast Subphylum. Cell 175, (2018)	9	55759	55750	41	17876	17835	633	245	0	6006	9817151	9811145
yHMPu5000034947_ambrosiozyma_philentoma_160519	Ambrosiozyma philentoma		Pichiaceae	Saccharomycetales incertae sedis	Ambrosiozyma	This study; Krassowski T, et al. Evolutionary Instability of CUG-Leu in the Genetic Code of Budding Yeasts. Nat. Commun. 9, 1887 (2018).	8	47161	47153	34	13195	13161	512	182	0	6429	10722206	10715777
yHMPu5000035041_ambrosiozyma_pseudovanderkliftii_160519	Ambrosiozyma pseudovanderkliftii		Pichiaceae	Saccharomycetales incertae sedis	Ambrosiozyma	Shen XX, Opulente DA, Kominek J, et al. Tempo and Mode of Genome Evolution in the Budding Yeast Subphylum. Cell 175, (2018)	1	29628	29627	26	6728	6702	411	115	0	5490	9031385	9025895
yHMPu5000026145_ambrosiozyma_vanderkliftii_160519	Ambrosiozyma vanderkliftii		Pichiaceae	Saccharomycetales incertae sedis	Ambrosiozyma	Shen XX, Opulente DA, Kominek J, et al. Tempo and Mode of Genome Evolution in the Budding Yeast Subphylum. Cell 175, (2018)	3126	809524	806398	136	23884	23748	277	125	1	5450	9029275	9023825
ascoidea_asiatica	Ascoidea asiatica		CUG-Ser2	Ascoideaceae	Ascoidea	Shen XX, Opulente DA, Kominek J, et al. Tempo and Mode of Genome Evolution in the Budding Yeast Subphylum. Cell 175, (2018)	0	0	0	6	1452	1446	739	36	560	6849	11381405	11374556
ascoidea_rubescens	Ascoidea rubescens		CUG-Ser2	Ascoideaceae	Ascoidea	Riley R, et al. Comparative genomics of biotechnologically important yeasts. Proc Natl Acad Sci USA 113:9882-7 (2016).	0	0	0	11	2936	2925	550	55	71	5699	10555369	10549670
ashbya_aceri	Ashbya aceri		Saccharomycetaceae	Saccharomycetaceae	Ashbya	Dietrich FS, et al. Genomes of Ashbya fungi isolated from insects reveal four mating-type loci, numerous translocations, lack of transposons, and distinct gene duplications. G3 (Bethesda) 3, 1225–1239 (2013).	1	26997	26996	2	884	882	122	147	3872	4051	6022446	6018395
babjeviella_inositovora	Babjeviella inositovora		CUG-Ser1	Debaryomycetaceae	Babjeviella	Riley R, et al. Comparative genomics of biotechnologically important yeasts. Proc Natl Acad Sci USA 113:9882-7 (2016).	1	1599	1598	5	1541	1536	255	32	2	5459	8477971	8472512
yHMPu5000035044_barnettozyma_californica_160519	Barnettozyma californica		Phaffomycetaceae	Phaffomycetaceae	Barnettozyma	Shen XX, Opulente DA, Kominek J, et al. Tempo and Mode of Genome Evolution in the Budding Yeast Subphylum. Cell 175, (2018)	6	51107	51101	10	2212	2202	267	108	0	5423	8236603	8231180
yHMPu5000035045_barnettozyma_hawaiiensis_160613	Barnettozyma hawaiiensis		Phaffomycetaceae	Phaffomycetaceae	Barnettozyma	Shen XX, Opulente DA, Kominek J, et al. Tempo and Mode of Genome Evolution in the Budding Yeast Subphylum. Cell 175, (2018)	19	44021	44002	6	1089	1083	202	75	1	5088	7866053	7860965
yHMPu5000035046_barnettozyma_populi_160613	Barnettozyma populi		Phaffomycetaceae	Phaffomycetaceae	Barnettozyma	Shen XX, Opulente DA, Kominek J, et al. Tempo and Mode of Genome Evolution in the Budding Yeast Subphylum. Cell 175, (2018)	57	55658	55601	7	1681	1674	300	67	1	5288	8060302	8055014
yHMPu5000035047_barnettozyma_pratensis_160519	Barnettozyma pratensis		Phaffomycetaceae	Phaffomycetaceae	Barnettozyma	Shen XX, Opulente DA, Kominek J, et al. Tempo and Mode of Genome Evolution in the Budding Yeast Subphylum. Cell 175, (2018)	1	52399	52398	25	9793	9768	266	95	1	5468	8427532	8422064
yHMPu5000035048_barnettozyma_salicaria_160519	Barnettozyma salicaria		Phaffomycetaceae	Phaffomycetaceae	Barnettozyma	Shen XX, Opulente DA, Kominek J, et al. Tempo and Mode of Genome Evolution in the Budding Yeast Subphylum. Cell 175, (2018)	1	50291	50290	7	1547	1540	226	105	0	5247	8034758	8029511
arxula_adeninivorans	Blastobotrys adeninivorans		Dipodascaceae/Trichomonascaceae	Trichomonascaceae	Blastobotrys	Kunze G, et al. The complete genome of Blastobotrys (Arxula) adeninivorans LS3 - a yeast of biotechnological interest. Biotechnol Biofuels 7, 66 (2014).	0	0	0	3	795	792	234	21	0	5680	8414517	8408837
yHMPu5000034681_blastobotrys_americana_160519	Blastobotrys americana		Dipodascaceae/Trichomonascaceae	Trichomonascaceae	Blastobotrys	Shen XX, Opulente DA, Kominek J, et al. Tempo and Mode of Genome Evolution in the Budding Yeast Subphylum. Cell 175, (2018)	4	6904	6900	10	3646	3636	266	54	0	5455	8421984	8416529
yHMPu5000034675_blastobotrys_mokoenaii_160519	Blastobotrys mokoenaii		Dipodascaceae/Trichomonascaceae	Trichomonascaceae	Blastobotrys	Shen XX, Opulente DA, Kominek J, et al. Tempo and Mode of Genome Evolution in the Budding Yeast Subphylum. Cell 175, (2018)	1	368	367	2	665	663	368	72	0	5821	8326326	8320505
yHMPu5000034674_blastobotrys_muscicola_160519	Blastobotrys muscicola		Dipodascaceae/Trichomonascaceae	Trichomonascaceae	Blastobotrys	Shen XX, Opulente DA, Kominek J, et al. Tempo and Mode of Genome Evolution in the Budding Yeast Subphylum. Cell 175, (2018)	21	13172	13151	4	532	528	466	81	0	6291	8508665	8502374
yHMPu5000034673_blastobotrys_nivea_160519	Blastobotrys nivea		Dipodascaceae/Trichomonascaceae	Trichomonascaceae	Blastobotrys	Shen XX, Opulente DA, Kominek J, et al. Tempo and Mode of Genome Evolution in the Budding Yeast Subphylum. Cell 175, (2018)	4	2449	2445	29	5450	5421	3248	2433	0	6394	6893988	6887594
yHMPu5000034671_blastobotrys_peoriensis_160519	Blastobotrys peoriensis		Dipodascaceae/Trichomonascaceae	Trichomonascaceae	Blastobotrys	Shen XX, Opulente DA, Kominek J, et al. Tempo and Mode of Genome Evolution in the Budding Yeast Subphylum. Cell 175, (2018)	0	0	0	2	392	390	333	47	0	5954	8974213	8968259
yHMPu5000034670_blastobotrys_proliferans_160519	Blastobotrys proliferans		Dipodascaceae/Trichomonascaceae	Trichomonascaceae	Blastobotrys	Shen XX, Opulente DA, Kominek J, et al. Tempo and Mode of Genome Evolution in the Budding Yeast Subphylum. Cell 175, (2018)	2	9033	9031	11	3908	3897	559	53	0	6875	9654607	9647732
yHMPu5000034669_blastobotrys_raffinofermentans_160519	Blastobotrys raffinosifermentans		Dipodascaceae/Trichomonascaceae	Trichomonascaceae	Blastobotrys	Shen XX, Opulente DA, Kominek J, et al. Tempo and Mode of Genome Evolution in the Budding Yeast Subphylum. Cell 175, (2018)	0	0	0	5	1328	1323	246	25	0	5964	8754614	8748650
yHMPu5000034667_blastobotrys_serpentis_160519	Blastobotrys serpentis		Dipodascaceae/Trichomonascaceae	Trichomonascaceae	Blastobotrys	Shen XX, Opulente DA, Kominek J, et al. Tempo and Mode of Genome Evolution in the Budding Yeast Subphylum. Cell 175, (2018)	0	0	0	20	6656	6636	409	79	0	6205	8798193	8791988
yHMPu5000034655_botryozyma_nematodophila_160519	Botryozyma nematodophila		Trigonopsidaceae	Trigonopsidaceae	Botryozyma	Shen XX, Opulente DA, Kominek J, et al. Tempo and Mode of Genome Evolution in the Budding Yeast Subphylum. Cell 175, (2018)	10	1110	1100	193	40609	40416	5850	4025	1	5001	5570834	5565833
brettanomyces_anomalus	Brettanomyces anomalus	Dekkera anomala	Pichiaceae	Pichiaceae	Brettanomyces	Vervoort Y, et al. Characterization of the recombinant Brettanomyces anomalus β-glucosidase and its potential for bioflavouring. J Appl Microbiol. 2016 Jun 9;	1	51135	51134	9	3033	3024	304	587	4179	4523	6756988	6752465
dekkera_bruxellensis	Brettanomyces bruxellensis	Dekkera bruxellensis	Pichiaceae	Pichiaceae	Brettanomyces	Piškur J, et al. The genome of wine yeast Dekkera bruxellensis provides a tool to explore its food-related properties. Int. J. Food Microbiol. 157, 202–209 (2012).	21	29308	29287	15	6459	6444	390	42	0	5149	8323260	8318111
yHMPu5000026197_brettanomyces_custersianus_160519	Brettanomyces custersianus		Pichiaceae	Pichiaceae	Brettanomyces	Shen XX, Opulente DA, Kominek J, et al. Tempo and Mode of Genome Evolution in the Budding Yeast Subphylum. Cell 175, (2018)	2	30659	30657	20	9221	9201	226	35	1	4780	7854180	7849400
candida_albicans	Candida albicans		CUG-Ser1	Debaryomycetaceae	Candida	Jones T, et al. The diploid genome sequence of Candida albicans. Proc Natl Acad Sci USA 2004,101:7329-7334.	1	40421	40420	19	7567	7548	344	13	210	5428	8780643	8775215
candida_arabinofermentans	Candida arabinofermentans		Pichiaceae	Pichiaceae	Candida	Riley R, et al. Comparative genomics of biotechnologically important yeasts. Proc Natl Acad Sci USA 113:9882-7 (2016).	1	1040	1039	9	2004	1995	373	41	66	5251	8845815	8840564
yHMPu5000041855_candida_ascalaphidarum_160928	Candida ascalaphidarum		CUG-Ser1	Debaryomycetaceae	Candida	Shen XX, Opulente DA, Kominek J, et al. Tempo and Mode of Genome Evolution in the Budding Yeast Subphylum. Cell 175, (2018)	16	32128	32112	4	985	981	235	50	0	4720	7546743	7542023
yHMPu5000034632_candida_athensensis_160519	Candida athensensis		CUG-Ser1	Debaryomycetaceae	Candida	Shen XX, Opulente DA, Kominek J, et al. Tempo and Mode of Genome Evolution in the Budding Yeast Subphylum. Cell 175, (2018)	1	20107	20106	9	5607	5598	160	27	0	4442	7695379	7690937
candida_auris	Candida auris		CUG-Ser1	Metschnikowiaceae	Candida	Chatterjee S, et al. Draft genome of a commonly misdiagnosed multidrug resistant pathogen Candida auris. BMC Genomics 16, 686 (2015).	1	19234	19233	8	2579	2571	232	315	4472	4651	7027044	7022393
yHMPu5000035335_candida_blattae_160928	Candida blattae		CUG-Ser1	Metschnikowiaceae	Candida	Shen XX, Opulente DA, Kominek J, et al. Tempo and Mode of Genome Evolution in the Budding Yeast Subphylum. Cell 175, (2018)	10	70368	70358	7	909	902	307	80	0	5212	8353290	8348078
candida_boidinii_JCM9604	Candida boidinii		Pichiaceae	Pichiaceae	Candida	Shen XX, Opulente DA, Kominek J, et al. Tempo and Mode of Genome Evolution in the Budding Yeast Subphylum. Cell 175, (2018)	0	0	0	2	368	366	359	22	47	5646	9815519	9809873
nakaseomyces_bracarensis	Candida bracarensis		Saccharomycetaceae	Saccharomycetaceae	Candida	Gabaldon T, et al. Comparative genomics of emerging pathogens in the Candida glabrata clade. BMC Genomics. 2013;14:623.	2	46981	46979	15	4734	4719	408	21	2	4987	7831794	7826807
candida_carpophila	Candida carpophila		CUG-Ser1	Debaryomycetaceae	Candida	Shen XX, Opulente DA, Kominek J, et al. Tempo and Mode of Genome Evolution in the Budding Yeast Subphylum. Cell 175, (2018)	0	0	0	1	178	177	158	13	20	4746	8062337	8057591
nakaseomyces_castellii	Candida castellii		Saccharomycetaceae	Saccharomycetaceae	Candida	Gabaldon T, et al. Comparative genomics of emerging pathogens in the Candida glabrata clade. BMC Genomics. 2013;14:623.	1	50295	50294	10	2673	2663	199	22	3	4458	7134842	7130384
yHMPu5000034990_candida_corydali_160519	Candida corydali		CUG-Ser1	Debaryomycetaceae	Candida	Shen XX, Opulente DA, Kominek J, et al. Tempo and Mode of Genome Evolution in the Budding Yeast Subphylum. Cell 175, (2018)	0	0	0	16	7510	7494	283	38	0	5067	8228606	8223539
candida_dubliniensis	Candida dubliniensis		CUG-Ser1	Debaryomycetaceae	Candida	Jackson AP, et al. Comparative genomics of the fungal pathogens Candida dubliniensis and Candida albicans. Genome Res. 19, 2231–2244 (2009).	0	0	0	8	2027	2019	335	893	4658	4711	6175758	6171047
yHMPu5000035302_candida_fragi_160928	Candida fragi		CUG-Ser1	Debaryomycetaceae	Candida	Shen XX, Opulente DA, Kominek J, et al. Tempo and Mode of Genome Evolution in the Budding Yeast Subphylum. Cell 175, (2018)	3	23049	23046	16	6292	6276	227	82	0	5051	8050723	8045672
yHMPu5000034967_candida_freyschussii_160519	Candida freyschussii		Phaffomycetaceae	Phaffomycetaceae	Candida	Shen XX, Opulente DA, Kominek J, et al. Tempo and Mode of Genome Evolution in the Budding Yeast Subphylum. Cell 175, (2018)	1	44116	44115	15	5190	5175	208	37	0	5267	7910824	7905557
yHMPu5000034988_candida_fructus_160519	Candida fructus		CUG-Ser1	Metschnikowiaceae	Candida	Shen XX, Opulente DA, Kominek J, et al. Tempo and Mode of Genome Evolution in the Budding Yeast Subphylum. Cell 175, (2018)	1	26791	26790	5	1424	1419	185	65	0	4760	7357201	7352441
candida_glabrata	Candida glabrata		Saccharomycetaceae	Saccharomycetaceae	Candida	Dujon B, et al. Genome evolution in yeasts. Nature. 2004 Jul 1;430(6995):35–44.	0	0	0	1	292	291	271	6	0	4865	7860385	7855520
yHMPu5000041862_candida_golubevii_160928	Candida golubevii		CUG-Ser1	Metschnikowiaceae	Candida	Shen XX, Opulente DA, Kominek J, et al. Tempo and Mode of Genome Evolution in the Budding Yeast Subphylum. Cell 175, (2018)	3	20266	20263	17	4997	4980	351	92	2	5238	8185154	8179916
yHMPu5000041863_candida_gorgasii_160928	Candida gorgasii		CUG-Ser1	Debaryomycetaceae	Candida	Shen XX, Opulente DA, Kominek J, et al. Tempo and Mode of Genome Evolution in the Budding Yeast Subphylum. Cell 175, (2018)	3	21913	21910	21	8490	8469	253	38	0	5303	8536417	8531114
yHMPu5000035681_candida_gotoi_160519	Candida gotoi		CUG-Ser1	Debaryomycetaceae	Candida	Shen XX, Opulente DA, Kominek J, et al. Tempo and Mode of Genome Evolution in the Budding Yeast Subphylum. Cell 175, (2018)	22	24244	24222	18	6690	6672	314	75	0	5420	8936260	8930840
yHMPu5000041743_candida_hawaiiana_160928	Candida hawaiiana		CUG-Ser1	Metschnikowiaceae	Candida	Shen XX, Opulente DA, Kominek J, et al. Tempo and Mode of Genome Evolution in the Budding Yeast Subphylum. Cell 175, (2018)	2	36211	36209	15	5295	5280	205	129	1	4747	7666536	7661789
yHMPu5000035707_candida_heveicola_160519	Candida heveicola		CUG-Ser1	Metschnikowiaceae	Candida	Shen XX, Opulente DA, Kominek J, et al. Tempo and Mode of Genome Evolution in the Budding Yeast Subphylum. Cell 175, (2018)	5	28660	28655	4	772	768	208	22	0	4981	7879419	7874438
yHMPu5000035633_candida_hispaniensis_160519	Candida hispaniensis		Dipodascaceae/Trichomonascaceae	Dipodascaceae	Candida	Shen XX, Opulente DA, Kominek J, et al. Tempo and Mode of Genome Evolution in the Budding Yeast Subphylum. Cell 175, (2018)	1	31031	31030	8	1931	1923	343	104	0	5038	7430538	7425500
yHMPu5000035244_candida_incommunis_160928	Candida incommunis		Dipodascaceae/Trichomonascaceae	Saccharomycetales incertae sedis	Candida	Shen XX, Opulente DA, Kominek J, et al. Tempo and Mode of Genome Evolution in the Budding Yeast Subphylum. Cell 175, (2018)	19	34335	34316	22	7402	7380	385	118	0	5289	7776734	7771445
candida_intermedia	Candida intermedia		CUG-Ser1	Metschnikowiaceae	Candida	Shen XX, Opulente DA, Kominek J, et al. Tempo and Mode of Genome Evolution in the Budding Yeast Subphylum. Cell 175, (2018)	0	0	0	1	433	432	239	10	28	5281	8498916	8493635
yHMPu5000035037_candida_montana_160519	Candida montana		Phaffomycetaceae	Phaffomycetaceae	Candida	Shen XX, Opulente DA, Kominek J, et al. Tempo and Mode of Genome Evolution in the Budding Yeast Subphylum. Cell 175, (2018)	1	29951	29950	14	6458	6444	220	19	0	5585	8793814	8788229
yHMPu5000035689_candida_mycetangii_160613	Candida mycetangii		Phaffomycetaceae	Phaffomycetaceae	Candida	Shen XX, Opulente DA, Kominek J, et al. Tempo and Mode of Genome Evolution in the Budding Yeast Subphylum. Cell 175, (2018)	1	42669	42668	4	891	887	245	40	1	5472	8400836	8395364
nakaseomyces_nivariensis	Candida nivariensis		Saccharomycetaceae	Saccharomycetaceae	Candida	Gabaldon T, et al. Comparative genomics of emerging pathogens in the Candida glabrata clade. BMC Genomics. 2013;14:623.	1	28529	28528	14	4817	4803	282	8	0	4902	7766768	7761866
yHMPu5000035673_candida_orba_160613	Candida orba		Phaffomycetaceae	Phaffomycetaceae	Candida	Shen XX, Opulente DA, Kominek J, et al. Tempo and Mode of Genome Evolution in the Budding Yeast Subphylum. Cell 175, (2018)	17	68080	68063	36	15249	15213	454	137	2	5254	7978413	7973159
yHMPu5000034986_candida_oregonensis_160519	Candida oregonensis		CUG-Ser1	Metschnikowiaceae	Candida	Shen XX, Opulente DA, Kominek J, et al. Tempo and Mode of Genome Evolution in the Budding Yeast Subphylum. Cell 175, (2018)	10	34890	34880	3	909	906	318	127	0	5007	8026757	8021750
candida_orthopsilosis	Candida orthopsilosis		CUG-Ser1	Debaryomycetaceae	Candida	Riccombeni A, et al. Sequence and analysis of the genome of the pathogenic yeast Candida orthopsilosis. PLoS ONE 7, e35750 (2012).	0	0	0	2	581	579	218	468	4476	4524	6646355	6641831
candida_parapsilosis	Candida parapsilosis		CUG-Ser1	Debaryomycetaceae	Candida	Butler G, et al. Evolution of pathogenicity and sexual reproduction in eight Candida genomes. Nature 459, 657–662 (2009).	0	0	0	5	1463	1458	258	16	0	5001	8666417	8661416
yHMPu5000035261_candida_ponderosae_160928	Candida ponderosae		Phaffomycetaceae	Phaffomycetaceae	Candida	Shen XX, Opulente DA, Kominek J, et al. Tempo and Mode of Genome Evolution in the Budding Yeast Subphylum. Cell 175, (2018)	20	23508	23488	42	9666	9624	1202	732	0	6083	9368470	9362387
yHMPu5000034648_candida_restingae_160519	Candida restingae		CUG-Ser1	Metschnikowiaceae	Candida	Shen XX, Opulente DA, Kominek J, et al. Tempo and Mode of Genome Evolution in the Budding Yeast Subphylum. Cell 175, (2018)	1	32522	32521	5	2126	2121	297	54	0	5069	7941619	7936550
yHMPu5000035679_candida_rhagii_160613	Candida rhagii		CUG-Ser1	Debaryomycetaceae	Candida	Shen XX, Opulente DA, Kominek J, et al. Tempo and Mode of Genome Evolution in the Budding Yeast Subphylum. Cell 175, (2018)	7	26581	26574	19	6808	6789	319	90	0	5249	8594488	8589239
yHMPu5000034643_candida_schatavii_160519	Candida schatavii		CUG-Ser1	Debaryomycetaceae	Candida	Shen XX, Opulente DA, Kominek J, et al. Tempo and Mode of Genome Evolution in the Budding Yeast Subphylum. Cell 175, (2018)	0	0	0	12	3705	3693	246	81	0	5321	9166996	9161675
candida_sojae	Candida sojae		CUG-Ser1	Debaryomycetaceae	Candida	Borelli G, et al. De Novo Assembly of Candida sojae and Candida boidinii Genomes, Unexplored Xylose-Consuming Yeasts with Potential for Renewable Biochemical Production. Genome Announc. 2016;4(1).	5	6420	6415	14	4310	4296	218	960	3841	3888	4927736	4923848
candida_sorboxylosa	Candida sorboxylosa		Pichiaceae	Saccharomycetales incertae sedis	Candida	Shen XX, Opulente DA, Kominek J, et al. Tempo and Mode of Genome Evolution in the Budding Yeast Subphylum. Cell 175, (2018)	0	0	0	5	1271	1266	196	37	1839	4215	7142789	7138574
yHMPu5000034597_candida_stellimalicola_160519	Candida stellimalicola		Phaffomycetaceae	Phaffomycetaceae	Candida	Shen XX, Opulente DA, Kominek J, et al. Tempo and Mode of Genome Evolution in the Budding Yeast Subphylum. Cell 175, (2018)	0	0	0	8	1793	1785	203	76	4	4937	7567984	7563047
candida_succiphila	Candida succiphila		Pichiaceae	Pichiaceae	Candida	Shen XX, Opulente DA, Kominek J, et al. Tempo and Mode of Genome Evolution in the Budding Yeast Subphylum. Cell 175, (2018)	0	0	0	3	609	606	166	22	18	5061	8568950	8563889
yHMPu5000041833_candida_tammaniensis_160928	Candida tammaniensis		CUG-Ser1	Debaryomycetaceae	Candida	Shen XX, Opulente DA, Kominek J, et al. Tempo and Mode of Genome Evolution in the Budding Yeast Subphylum. Cell 175, (2018)	5	26266	26261	21	10014	9993	310	67	0	5192	8301046	8295854
candida_tropicalis	Candida tropicalis		CUG-Ser1	Debaryomycetaceae	Candida	Butler G, et al. Evolution of pathogenicity and sexual reproduction in eight Candida genomes. Nature 459, 657–662 (2009).	1	50305	50304	14	6893	6879	269	920	4725	4768	6305643	6300875
yHMPu5000035690_candida_vartiovaarae_160613	Candida vartiovaarae		Phaffomycetaceae	Phaffomycetaceae	Candida	Shen XX, Opulente DA, Kominek J, et al. Tempo and Mode of Genome Evolution in the Budding Yeast Subphylum. Cell 175, (2018)	3	29413	29410	7	1258	1251	306	50	0	5304	7899026	7893722
yHMPu5000041840_candida_wancherniae_160928	Candida wancherniae		CUG-Ser1	Metschnikowiaceae	Candida	Shen XX, Opulente DA, Kominek J, et al. Tempo and Mode of Genome Evolution in the Budding Yeast Subphylum. Cell 175, (2018)	3	25674	25671	5	602	597	257	70	0	4563	7548620	7544057
yHMPu5000034998_cephaloascus_albidus_160519	Cephaloascus albidus		CUG-Ser1	Cephaloascaceae	Cephaloascus	Shen XX, Opulente DA, Kominek J, et al. Tempo and Mode of Genome Evolution in the Budding Yeast Subphylum. Cell 175, (2018)	3	9630	9627	46	9406	9360	707	385	1	6176	9231994	9225818
yHMPu5000034999_cephaloascus_fragrans_160519	Cephaloascus fragrans		CUG-Ser1	Cephaloascaceae	Cephaloascus	Shen XX, Opulente DA, Kominek J, et al. Tempo and Mode of Genome Evolution in the Budding Yeast Subphylum. Cell 175, (2018)	17	25171	25154	17	5675	5658	367	54	0	5481	8601704	8596223
yHMPu5000034950_citeromyces_hawaiiensis_160519	Citeromyces hawaiiensis		Pichiaceae	Saccharomycetales incertae sedis	Citeromyces	Shen XX, Opulente DA, Kominek J, et al. Tempo and Mode of Genome Evolution in the Budding Yeast Subphylum. Cell 175, (2018)	3	1362	1359	19	3151	3132	736	584	8	6008	7747759	7741751
yHMPu5000026142_citeromyces_matritensis_160519	Citeromyces matritensis		Pichiaceae	Saccharomycetales incertae sedis	Citeromyces	This study; Krassowski T, et al. Evolutionary Instability of CUG-Leu in the Genetic Code of Budding Yeasts. Nat. Commun. 9, 1887 (2018).	7	5731	5724	25	3799	3774	750	673	8	6419	8364493	8358074
yHMPu5000034952_citeromyces_siamensis_160519	Citeromyces siamensis		Pichiaceae	Saccharomycetales incertae sedis	Citeromyces	Shen XX, Opulente DA, Kominek J, et al. Tempo and Mode of Genome Evolution in the Budding Yeast Subphylum. Cell 175, (2018)	7	3121	3114	36	6003	5967	1334	2360	437	9050	10153975	10144925
clavispora_lusitaniae	Clavispora lusitaniae		CUG-Ser1	Metschnikowiaceae	Clavispora	Butler G, et al. Evolution of pathogenicity and sexual reproduction in eight Candida genomes. Nature 459, 657–662 (2009).	1	18943	18942	5	2333	2328	228	451	4271	4465	6530772	6526307
yHMPu5000035703_cyberlindnera_americana_160613	Cyberlindnera americana		Phaffomycetaceae	Phaffomycetaceae	Cyberlindnera	Shen XX, Opulente DA, Kominek J, et al. Tempo and Mode of Genome Evolution in the Budding Yeast Subphylum. Cell 175, (2018)	3	28325	28322	25	5605	5580	340	93	0	5483	8215126	8209643
cyberlindnera_fabianii_JCM3601	Cyberlindnera fabianii		Phaffomycetaceae	Phaffomycetaceae	Cyberlindnera	Shen XX, Opulente DA, Kominek J, et al. Tempo and Mode of Genome Evolution in the Budding Yeast Subphylum. Cell 175, (2018)	0	0	0	2	488	486	178	20	18	5552	8429074	8423522
cyberlindnera_jadinii	Cyberlindnera jadinii		Phaffomycetaceae	Phaffomycetaceae	Cyberlindnera	Riley R, et al. Comparative genomics of biotechnologically important yeasts. Proc Natl Acad Sci USA 113:9882-7 (2016).	0	0	0	8	2117	2109	332	49	1	5470	8349744	8344274
yHMPu5000035699_cyberlindnera_maclurae_160613	Cyberlindnera maclurae		Phaffomycetaceae	Phaffomycetaceae	Cyberlindnera	Shen XX, Opulente DA, Kominek J, et al. Tempo and Mode of Genome Evolution in the Budding Yeast Subphylum. Cell 175, (2018)	10	49317	49307	11	1943	1932	499	174	1	5216	7535821	7530605
yHMPu5000034979_cyberlindnera_misumaiensis_160519	Cyberlindnera misumaiensis		Phaffomycetaceae	Phaffomycetaceae	Cyberlindnera	Shen XX, Opulente DA, Kominek J, et al. Tempo and Mode of Genome Evolution in the Budding Yeast Subphylum. Cell 175, (2018)	1	35359	35358	6	1389	1383	249	71	0	5259	7698440	7693181
yHMPu5000034978_cyberlindnera_mrakii_160519	Cyberlindnera mrakii		Phaffomycetaceae	Phaffomycetaceae	Cyberlindnera	Shen XX, Opulente DA, Kominek J, et al. Tempo and Mode of Genome Evolution in the Budding Yeast Subphylum. Cell 175, (2018)	1	54735	54734	31	8716	8685	509	193	0	5617	8223144	8217527
yHMPu5000035325_cyberlindnera_petersonii_160928	Cyberlindnera petersonii		Phaffomycetaceae	Phaffomycetaceae	Cyberlindnera	Shen XX, Opulente DA, Kominek J, et al. Tempo and Mode of Genome Evolution in the Budding Yeast Subphylum. Cell 175, (2018)	751	126431	125680	4	349	345	345	112	0	5420	8108896	8103476
yHMPu5000035686_cyberlindnera_saturnus_160519	Cyberlindnera saturnus		Phaffomycetaceae	Phaffomycetaceae	Cyberlindnera	Shen XX, Opulente DA, Kominek J, et al. Tempo and Mode of Genome Evolution in the Budding Yeast Subphylum. Cell 175, (2018)	13	47506	47493	14	3344	3330	377	198	1	5975	8572450	8566475
yHMPu5000035687_cyberlindnera_suaveolens_160613	Cyberlindnera suaveolens		Phaffomycetaceae	Phaffomycetaceae	Cyberlindnera	Shen XX, Opulente DA, Kominek J, et al. Tempo and Mode of Genome Evolution in the Budding Yeast Subphylum. Cell 175, (2018)	1	49826	49825	23	4922	4899	544	213	0	5521	8087043	8081522
yHMPu5000035688_cyberlindnera_xylosilytica_160519	Cyberlindnera xylosilytica		Phaffomycetaceae	Phaffomycetaceae	Cyberlindnera	Shen XX, Opulente DA, Kominek J, et al. Tempo and Mode of Genome Evolution in the Budding Yeast Subphylum. Cell 175, (2018)	1	41970	41969	4	433	429	228	92	0	6186	9391916	9385730
yHMPu5000034973_danielozyma_ontarioensis_160519	Danielozyma ontarioensis		CUG-Ser1	Metschnikowiaceae	Danielozyma	Shen XX, Opulente DA, Kominek J, et al. Tempo and Mode of Genome Evolution in the Budding Yeast Subphylum. Cell 175, (2018)	19	32433	32414	4	1072	1068	208	39	0	4937	8079058	8074121
yHMPu5000034974_deakozyma_indianensis_160519	Deakozyma indianensis		Dipodascaceae/Trichomonascaceae	Saccharomycetales incertae sedis	Deakozyma	Shen XX, Opulente DA, Kominek J, et al. Tempo and Mode of Genome Evolution in the Budding Yeast Subphylum. Cell 175, (2018)	4	4850	4846	10	3577	3567	303	70	0	5222	7681885	7676663
yHMPu5000041829_debaryomyces_fabryi_160928	Debaryomyces fabryi		CUG-Ser1	Debaryomycetaceae	Debaryomyces	Shen XX, Opulente DA, Kominek J, et al. Tempo and Mode of Genome Evolution in the Budding Yeast Subphylum. Cell 175, (2018)	10	37067	37057	24	10167	10143	365	84	0	5229	8818700	8813471
debaryomyces_hansenii	Debaryomyces hansenii		CUG-Ser1	Debaryomycetaceae	Debaryomyces	Dujon B, et al. Genome evolution in yeasts. Nature. 2004 Jul 1;430(6995):35–44.	0	0	0	5	1484	1479	53	4694	1	1054	1724013	1722959
yHMPu5000041713_debaryomyces_maramus_160928	Debaryomyces maramus		CUG-Ser1	Debaryomycetaceae	Debaryomyces	Shen XX, Opulente DA, Kominek J, et al. Tempo and Mode of Genome Evolution in the Budding Yeast Subphylum. Cell 175, (2018)	12	33696	33684	30	11178	11148	343	65	0	5186	8497936	8492750
yHMPu5000041693_debaryomyces_nepalensis_160928	Debaryomyces nepalensis		CUG-Ser1	Debaryomycetaceae	Debaryomyces	Shen XX, Opulente DA, Kominek J, et al. Tempo and Mode of Genome Evolution in the Budding Yeast Subphylum. Cell 175, (2018)	3	25004	25001	25	9376	9351	320	55	0	5230	8670315	8665085
yHMPu5000041678_debaryomyces_prosopidis_160928	Debaryomyces prosopidis		CUG-Ser1	Debaryomycetaceae	Debaryomyces	Shen XX, Opulente DA, Kominek J, et al. Tempo and Mode of Genome Evolution in the Budding Yeast Subphylum. Cell 175, (2018)	1	33053	33052	29	10757	10728	419	105	1	5648	9306259	9300611
yHMPu5000041824_debaryomyces_subglobosus_160928	Debaryomyces subglobosus		CUG-Ser1	Debaryomycetaceae	Debaryomyces	Shen XX, Opulente DA, Kominek J, et al. Tempo and Mode of Genome Evolution in the Budding Yeast Subphylum. Cell 175, (2018)	19	45844	45825	29	10502	10473	361	77	0	5162	8628244	8623082
yHMPu5000034660_diddensiella_caesifluorescens_160519	Diddensiella caesifluorescens		Dipodascaceae/Trichomonascaceae	Trichomonascaceae	Diddensiella	Shen XX, Opulente DA, Kominek J, et al. Tempo and Mode of Genome Evolution in the Budding Yeast Subphylum. Cell 175, (2018)	0	0	0	7	2995	2988	398	71	2	5843	8560246	8554403
yHMPu5000034661_dipodascus_albidus_160519	Dipodascus albidus		Dipodascaceae/Trichomonascaceae	Dipodascaceae	Dipodascus	Shen XX, Opulente DA, Kominek J, et al. Tempo and Mode of Genome Evolution in the Budding Yeast Subphylum. Cell 175, (2018)	1	58485	58484	23	10397	10374	567	163	3	6512	9708673	9702161
yHMPu5000041822_dipodascus_geniculatus_160928	Dipodascus geniculatus		Dipodascaceae/Trichomonascaceae	Dipodascaceae	Dipodascus	Shen XX, Opulente DA, Kominek J, et al. Tempo and Mode of Genome Evolution in the Budding Yeast Subphylum. Cell 175, (2018)	0	0	0	15	5412	5397	444	107	2	6356	9631753	9625397
eremothecium_coryli	Eremothecium coryli		Saccharomycetaceae	Saccharomycetaceae	Eremothecium	Wendland J, et al. Chromosome number reduction in Eremothecium coryli by two telomere-to-telomere fusions. Genome Biol Evol 6, 1186–1198 (2014).	0	0	0	1	205	204	162	193	3739	4082	6178564	6174482
eremothecium_cymbalariae	Eremothecium cymbalariae		Saccharomycetaceae	Saccharomycetaceae	Eremothecium	Wendland J, et al. Chromosome number reduction in Eremothecium coryli by two telomere-to-telomere fusions. Genome Biol Evol 6, 1186–1198 (2014).	0	0	0	2	365	363	201	276	3655	3992	6034489	6030497
eremothecium_gossypii	Eremothecium gossypii	Ashbya gossypii	Saccharomycetaceae	Saccharomycetaceae	Eremothecium	Dietrich FS, et al. The Ashbya gossypii Genome as a Tool for Mapping the Ancient Saccharomyces cerevisiae Genome. Science. 2004 Apr 9;304(5668):304–7.	0	0	0	1	241	240	119	18	0	4189	6757848	6753659
eremothecium_sinecaudum	Eremothecium sinecaudum	Holleya sinecauda	Saccharomycetaceae	Saccharomycetaceae	Eremothecium	Dietrich FS. GenBank Accession ID: GCA_001548555.1 (2016).	1	26239	26238	11	3047	3036	176	82	2149	4045	6389085	6385040
geotrichum_candidum	Geotrichum candidum	Galactomyces candidus	Dipodascaceae/Trichomonascaceae	Dipodascaceae	Geotrichum	Morel G, et al. Differential gene retention as an evolutionary mechanism to generate biodiversity and adaptation in yeasts. Sci Rep 5: 11571 (2015).	0	0	0	8	1724	1716	423	46	0	6660	10537757	10531097
yHMPu5000035691_candida_salmanticensis_160519	Groenewaldozyma salmanticensis		Dipodascaceae/Trichomonascaceae	Saccharomycetales incertae sedis	Groenewaldozyma	Shen XX, Opulente DA, Kominek J, et al. Tempo and Mode of Genome Evolution in the Budding Yeast Subphylum. Cell 175, (2018)	0	0	0	13	4288	4275	293	67	3	5526	8434064	8428538
yHMPu5000034963_hanseniaspora_clermontiae_160519	Hanseniaspora clermontiae		Saccharomycodaceae	Saccharomycodaceae	Hanseniaspora	Shen XX, Opulente DA, Kominek J, et al. Tempo and Mode of Genome Evolution in the Budding Yeast Subphylum. Cell 175, (2018)	1	17504	17503	7	1921	1914	211	243	0	3988	6372108	6368120
yHMPu5000034957_hanseniaspora_osmophila_160519	Hanseniaspora osmophila		Saccharomycodaceae	Saccharomycodaceae	Hanseniaspora	Shen XX, Opulente DA, Kominek J, et al. Tempo and Mode of Genome Evolution in the Budding Yeast Subphylum. Cell 175, (2018)	180	71314	71134	19	4750	4731	243	251	3	4537	7709073	7704536
yHMPu5000035695_hanseniaspora_pseudoguilliermondii_160519	Hanseniaspora pseudoguilliermondii		Saccharomycodaceae	Saccharomycodaceae	Hanseniaspora	Shen XX, Opulente DA, Kominek J, et al. Tempo and Mode of Genome Evolution in the Budding Yeast Subphylum. Cell 175, (2018)	1	11224	11223	24	4524	4500	213	121	1	4077	6385487	6381410
yHMPu5000035696_hanseniaspora_singularis_160519	Hanseniaspora singularis		Saccharomycodaceae	Saccharomycodaceae	Hanseniaspora	Shen XX, Opulente DA, Kominek J, et al. Tempo and Mode of Genome Evolution in the Budding Yeast Subphylum. Cell 175, (2018)	0	0	0	47	7484	7437	391	441	0	4105	6525153	6521048
hanseniaspora_uvarum	Hanseniaspora uvarum		Saccharomycodaceae	Saccharomycodaceae	Hanseniaspora	Chen K, et al. Genbank Accession IDs: JPPO02000001-JPPO02000041 (2014).	0	0	0	5	1373	1368	134	873	3174	3242	4541038	4537796
hanseniaspora_valbyensis	Hanseniaspora valbyensis		Saccharomycodaceae	Saccharomycodaceae	Hanseniaspora	Riley R, et al. Comparative genomics of biotechnologically important yeasts. Proc Natl Acad Sci USA 113:9882-7 (2016).	0	0	0	10	2413	2403	346	274	31	4378	6635910	6631532
hanseniaspora_vinae	Hanseniaspora vineae		Saccharomycodaceae	Saccharomycodaceae	Hanseniaspora	Giorello FM, et al. Genome Sequence of the Native Apiculate Wine Yeast Hanseniaspora vineae T02/19AF. Genome Announc 2, (2014).	6	25075	25069	14	5369	5355	143	929	3559	3575	5028871	5025296
hyphopichia_burtonii	Hyphopichia burtonii		CUG-Ser1	Debaryomycetaceae	Hyphopichia	Riley R, et al. Comparative genomics of biotechnologically important yeasts. Proc Natl Acad Sci USA 113:9882-7 (2016).	8	14570	14562	13	6604	6591	218	37	13	4918	8802486	8797568
yHMPu5000035318_hyphopichia_heimii_160928	Hyphopichia heimii		CUG-Ser1	Debaryomycetaceae	Hyphopichia	Shen XX, Opulente DA, Kominek J, et al. Tempo and Mode of Genome Evolution in the Budding Yeast Subphylum. Cell 175, (2018)	505	81027	80522	23	7898	7875	423	161	0	5436	8726600	8721164
candida_homilentoma	Hyphopichia homilentoma	Candida homilentoma	CUG-Ser1	Debaryomycetaceae	Hyphopichia	Shen XX, Opulente DA, Kominek J, et al. Tempo and Mode of Genome Evolution in the Budding Yeast Subphylum. Cell 175, (2018)	0	0	0	2	497	495	181	14	10	5238	8489843	8484605
yHAB164_kazachstania_aerobia_160519	Kazachstania aerobia		Saccharomycetaceae	Saccharomycetaceae	Kazachstania	Shen XX, Opulente DA, Kominek J, et al. Tempo and Mode of Genome Evolution in the Budding Yeast Subphylum. Cell 175, (2018)	2	749	747	4	823	819	246	123	35	4848	7921724	7916876
kazachstania_africana	Kazachstania africana		Saccharomycetaceae	Saccharomycetaceae	Kazachstania	Gordon JL, et al. Evolutionary erosion of yeast sex chromosomes by mating-type switching accidents. Proc. Natl. Acad. Sci. U.S.A. 108, 20024–20029 (2011).	0	0	0	0	0	0	254	9	8	4859	7745110	7740251
yHAB136_kazachstania_bromeliacearum_160519	Kazachstania bromeliacearum		Saccharomycetaceae	Saccharomycetaceae	Kazachstania	Shen XX, Opulente DA, Kominek J, et al. Tempo and Mode of Genome Evolution in the Budding Yeast Subphylum. Cell 175, (2018)	31	32754	32723	22	5929	5907	381	152	0	4905	7911320	7906415
yHAB148_kazachstania_intestinalis_160519	Kazachstania intestinalis		Saccharomycetaceae	Saccharomycetaceae	Kazachstania	Shen XX, Opulente DA, Kominek J, et al. Tempo and Mode of Genome Evolution in the Budding Yeast Subphylum. Cell 175, (2018)	3	15759	15756	9	2193	2184	281	99	0	4671	7359458	7354787
yHAB160_kazachstania_kunashirensis_160519	Kazachstania kunashirensis		Saccharomycetaceae	Saccharomycetaceae	Kazachstania	Shen XX, Opulente DA, Kominek J, et al. Tempo and Mode of Genome Evolution in the Budding Yeast Subphylum. Cell 175, (2018)	17	21044	21027	6	981	975	256	123	9	4903	7788468	7783565
yHAB132_kazachstania_martiniae_160519	Kazachstania martiniae		Saccharomycetaceae	Saccharomycetaceae	Kazachstania	Shen XX, Opulente DA, Kominek J, et al. Tempo and Mode of Genome Evolution in the Budding Yeast Subphylum. Cell 175, (2018)	24	25571	25547	14	1976	1962	375	230	108	5089	8027877	8022788
kazachstania_naganishii	Kazachstania naganishii		Saccharomycetaceae	Saccharomycetaceae	Kazachstania	Gordon JL, et al. Evolutionary erosion of yeast sex chromosomes by mating-type switching accidents. Proc. Natl. Acad. Sci. U.S.A. 108, 20024–20029 (2011).	0	0	0	2	557	555	182	13	34	4727	7713055	7708328
yHAB153_kazachstania_rosinii_160519	Kazachstania rosinii		Saccharomycetaceae	Saccharomycetaceae	Kazachstania	Shen XX, Opulente DA, Kominek J, et al. Tempo and Mode of Genome Evolution in the Budding Yeast Subphylum. Cell 175, (2018)	0	0	0	3	579	576	275	143	40	4957	8149479	8144522
yHAB143_kazachstania_siamensis_160519	Kazachstania siamensis		Saccharomycetaceae	Saccharomycetaceae	Kazachstania	Shen XX, Opulente DA, Kominek J, et al. Tempo and Mode of Genome Evolution in the Budding Yeast Subphylum. Cell 175, (2018)	2	1071	1069	17	6251	6234	332	129	0	4831	7959183	7954352
yHAB159_kazachstania_solicola_160519	Kazachstania solicola		Saccharomycetaceae	Saccharomycetaceae	Kazachstania	Shen XX, Opulente DA, Kominek J, et al. Tempo and Mode of Genome Evolution in the Budding Yeast Subphylum. Cell 175, (2018)	6	2330	2324	17	2750	2733	362	450	31	5189	8179654	8174465
yHAB155_kazachstania_spencerorum_160519	Kazachstania spencerorum		Saccharomycetaceae	Saccharomycetaceae	Kazachstania	Shen XX, Opulente DA, Kominek J, et al. Tempo and Mode of Genome Evolution in the Budding Yeast Subphylum. Cell 175, (2018)	0	0	0	14	2363	2349	576	613	26	5337	8444861	8439524
yHAB147_kazachstania_taianensis_160519	Kazachstania taianensis		Saccharomycetaceae	Saccharomycetaceae	Kazachstania	Shen XX, Opulente DA, Kominek J, et al. Tempo and Mode of Genome Evolution in the Budding Yeast Subphylum. Cell 175, (2018)	2	37649	37647	9	3189	3180	348	73	0	4844	7825258	7820414
yHAB154_kazachstania_transvaalensis_160519	Kazachstania transvaalensis		Saccharomycetaceae	Saccharomycetaceae	Kazachstania	Shen XX, Opulente DA, Kominek J, et al. Tempo and Mode of Genome Evolution in the Budding Yeast Subphylum. Cell 175, (2018)	0	0	0	49	3397	3348	527	198	1	4322	7777072	7772750
yHAB134_kazachstania_turicensis_160519	Kazachstania turicensis		Saccharomycetaceae	Saccharomycetaceae	Kazachstania	Shen XX, Opulente DA, Kominek J, et al. Tempo and Mode of Genome Evolution in the Budding Yeast Subphylum. Cell 175, (2018)	6	2462	2456	12	2352	2340	399	272	120	5253	8152424	8147171
yHAB133_kazachstania_unispora_160519	Kazachstania unispora		Saccharomycetaceae	Saccharomycetaceae	Kazachstania	Shen XX, Opulente DA, Kominek J, et al. Tempo and Mode of Genome Evolution in the Budding Yeast Subphylum. Cell 175, (2018)	745	442212	441467	118	38305	38187	359	108	1	5063	8116900	8111837
yHAB158_kazachstania_viticola_160519	Kazachstania viticola		Saccharomycetaceae	Saccharomycetaceae	Kazachstania	Shen XX, Opulente DA, Kominek J, et al. Tempo and Mode of Genome Evolution in the Budding Yeast Subphylum. Cell 175, (2018)	21	16232	16211	14	2636	2622	397	239	6	5178	8001254	7996076
yHAB166_kazachstania_yakushimaensis_160519	Kazachstania yakushimaensis		Saccharomycetaceae	Saccharomycetaceae	Kazachstania	Shen XX, Opulente DA, Kominek J, et al. Tempo and Mode of Genome Evolution in the Budding Yeast Subphylum. Cell 175, (2018)	0	0	0	8	1406	1398	329	345	17	4828	8183844	8179016
yHMPu5000035684_kloeckera_hatyaiensis_160519	Kloeckera hatyaiensis		Saccharomycodaceae	Saccharomycodaceae	Kloeckera	Shen XX, Opulente DA, Kominek J, et al. Tempo and Mode of Genome Evolution in the Budding Yeast Subphylum. Cell 175, (2018)	1	12051	12050	18	3486	3468	252	280	0	4038	6448295	6444257
yHMPu5000034709_kluyveromyces_aestuarii_160519	Kluyveromyces aestuarii		Saccharomycetaceae	Saccharomycetaceae	Kluyveromyces	Shen XX, Opulente DA, Kominek J, et al. Tempo and Mode of Genome Evolution in the Budding Yeast Subphylum. Cell 175, (2018)	0	0	0	12	3942	3930	258	37	0	4563	7111232	7106669
yHMPu5000034710_kluyveromyces_dobzhanskii_160519	Kluyveromyces dobzhanskii		Saccharomycetaceae	Saccharomycetaceae	Kluyveromyces	Shen XX, Opulente DA, Kominek J, et al. Tempo and Mode of Genome Evolution in the Budding Yeast Subphylum. Cell 175, (2018)	0	0	0	12	3257	3245	227	33	0	4643	7250899	7246256
kluyveromyces_lactis	Kluyveromyces lactis		Saccharomycetaceae	Saccharomycetaceae	Kluyveromyces	Dujon B, et al. Genome evolution in yeasts. Nature. 2004 Jul 1;430(6995):35–44.	0	0	0	1	229	228	211	4	0	4746	7332269	7327523
kluyveromyces_marxianus	Kluyveromyces marxianus		Saccharomycetaceae	Saccharomycetaceae	Kluyveromyces	Suzuki T, et al. Draft Genome Sequence of Kluyveromyces marxianus Strain DMB1, Isolated from Sugarcane Bagasse Hydrolysate. Genome Announc 2, (2014).	8	72757	72749	36	11802	11766	203	409	4128	4462	6450354	6445892
yHMPu5000034665_kodamaea_laetipori_160519	Kodamaea laetipori		CUG-Ser1	Metschnikowiaceae	Kodamaea	Shen XX, Opulente DA, Kominek J, et al. Tempo and Mode of Genome Evolution in the Budding Yeast Subphylum. Cell 175, (2018)	1	34523	34522	13	5854	5841	402	41	0	5635	8960730	8955095
yHMPu5000035677_kodamaea_ohmeri_160519	Kodamaea ohmeri		CUG-Ser1	Metschnikowiaceae	Kodamaea	Shen XX, Opulente DA, Kominek J, et al. Tempo and Mode of Genome Evolution in the Budding Yeast Subphylum. Cell 175, (2018)	2	30605	30603	10	4255	4245	316	57	0	5036	8131924	8126888
komagataella_pastoris	Komagataella pastoris		Pichiaceae	Saccharomycetales incertae sedis	Komagataella	Love KR, et al. Comparative genomics and transcriptomics of Pichia pastoris. BMC Genomics 2016 Aug 5;17:550.	0	0	0	1	193	192	179	11	7	4635	7270304	7265669
yHMPu5000026274_komagataella_populi_160519	Komagataella populi		Pichiaceae	Saccharomycetales incertae sedis	Komagataella	Shen XX, Opulente DA, Kominek J, et al. Tempo and Mode of Genome Evolution in the Budding Yeast Subphylum. Cell 175, (2018)	1	36724	36723	13	7075	7062	254	57	0	4618	7246425	7241807
yHMPu5000034939_komagataella_pseudopastoris_160519	Komagataella pseudopastoris		Pichiaceae	Saccharomycetales incertae sedis	Komagataella	Shen XX, Opulente DA, Kominek J, et al. Tempo and Mode of Genome Evolution in the Budding Yeast Subphylum. Cell 175, (2018)	33	36758	36725	14	6083	6069	209	31	0	4381	7190088	7185707
yHMPu5000035674_kregervanrija_delftensis_160613	Kregervanrija delftensis		Pichiaceae	Pichiaceae	Kregervanrija	Shen XX, Opulente DA, Kominek J, et al. Tempo and Mode of Genome Evolution in the Budding Yeast Subphylum. Cell 175, (2018)	31	83639	83608	56	15143	15087	808	364	0	5178	8493392	8488214
yHMPu5000035675_kregervanrija_fluxuum_160613	Kregervanrija fluxuum		Pichiaceae	Pichiaceae	Kregervanrija	Shen XX, Opulente DA, Kominek J, et al. Tempo and Mode of Genome Evolution in the Budding Yeast Subphylum. Cell 175, (2018)	19	38725	38706	78	23505	23427	1136	611	0	5325	8496005	8490680
kuraishia_capsulata	Kuraishia capsulata		Pichiaceae	Saccharomycetales incertae sedis	Kuraishia	Morales L, et al. Complete DNA sequence of Kuraishia capsulata illustrates novel genomic features among budding yeasts (Saccharomycotina). Genome Biol Evol. 2013;5(12):2524–39.	0	0	0	4	1027	1023	172	23	4	5354	8209489	8204135
yHMPu5000034933_kuraishia_molischiana_160519	Kuraishia molischiana		Pichiaceae	Saccharomycetales incertae sedis	Kuraishia	Shen XX, Opulente DA, Kominek J, et al. Tempo and Mode of Genome Evolution in the Budding Yeast Subphylum. Cell 175, (2018)	7	31156	31149	1	229	228	216	26	0	5320	7971795	7966475
yHMPu5000034932_kuraishia_ogatae_160519	Kuraishia ogatae		Pichiaceae	Saccharomycetales incertae sedis	Kuraishia	Shen XX, Opulente DA, Kominek J, et al. Tempo and Mode of Genome Evolution in the Budding Yeast Subphylum. Cell 175, (2018)	1	37629	37628	6	960	954	306	58	0	5261	8742433	8737172
yHMPu5000035667_kurtzmaniella_cleridarum_160928	Kurtzmaniella cleridarum		CUG-Ser1	Debaryomycetaceae	Kurtzmaniella	Shen XX, Opulente DA, Kominek J, et al. Tempo and Mode of Genome Evolution in the Budding Yeast Subphylum. Cell 175, (2018)	1	11755	11754	22	7737	7715	272	99	1	5085	7868849	7863764
lachancea_cidri	Lachancea cidri		Saccharomycetaceae	Saccharomycetaceae	Lachancea	Vakirlis N, et al. Reconstruction of ancestral chromosome architecture and gene repertoire reveals principles of genome evolution in a model yeast genus. Genome Res. 2016 Jul;26(7):918-32. doi: 10.1101/gr.204420.116. Epub 2016 May 31.	0	0	0	2	749	747	194	16	0	4528	7547931	7543403
lachancea_dasiensis	Lachancea dasiensis		Saccharomycetaceae	Saccharomycetaceae	Lachancea	Vakirlis N, et al. Reconstruction of ancestral chromosome architecture and gene repertoire reveals principles of genome evolution in a model yeast genus. Genome Res. 2016 Jul;26(7):918-32. doi: 10.1101/gr.204420.116. Epub 2016 May 31.	0	0	0	3	618	615	212	9	0	4664	7366210	7361546
lachancea_fantastica	Lachancea fantastica nom. nud.		Saccharomycetaceae	Saccharomycetaceae	Lachancea	Vakirlis N, et al. Reconstruction of ancestral chromosome architecture and gene repertoire reveals principles of genome evolution in a model yeast genus. Genome Res. 2016 Jul;26(7):918-32. doi: 10.1101/gr.204420.116. Epub 2016 May 31.	0	0	0	3	732	729	249	10	0	4740	7411538	7406798
lachancea_fermentati	Lachancea fermentati		Saccharomycetaceae	Saccharomycetaceae	Lachancea	Vakirlis N, et al. Reconstruction of ancestral chromosome architecture and gene repertoire reveals principles of genome evolution in a model yeast genus. Genome Res. 2016 Jul;26(7):918-32. doi: 10.1101/gr.204420.116. Epub 2016 May 31.	0	0	0	1	235	234	184	7	0	4685	7551544	7546859
lachancea_kluyveri	Lachancea kluyveri		Saccharomycetaceae	Saccharomycetaceae	Lachancea	Génolevures Consortium, et al. Comparative genomics of protoploid Saccharomycetaceae. Genome Res. 2009 Oct;19(10):1696–709.	0	0	0	1	646	645	220	14	1	4954	7869933	7864979
lachancea_lanzarotensis	Lachancea lanzarotensis		Saccharomycetaceae	Saccharomycetaceae	Lachancea	Sarilar V, et al. Draft Genome Sequence of Lachancea lanzarotensis CBS 12615T, an Ascomycetous Yeast Isolated from Grapes. Genome Announc. 2015;3(2).	0	0	0	4	1399	1395	230	269	4065	4368	6521795	6517427
lachancea_meyersii	Lachancea meyersii		Saccharomycetaceae	Saccharomycetaceae	Lachancea	Vakirlis N, et al. Reconstruction of ancestral chromosome architecture and gene repertoire reveals principles of genome evolution in a model yeast genus. Genome Res. 2016 Jul;26(7):918-32. doi: 10.1101/gr.204420.116. Epub 2016 May 31.	0	0	0	1	193	192	232	4	0	4718	7336858	7332140
lachancea_mirantina	Lachancea mirantina		Saccharomycetaceae	Saccharomycetaceae	Lachancea	Vakirlis N, et al. Reconstruction of ancestral chromosome architecture and gene repertoire reveals principles of genome evolution in a model yeast genus. Genome Res. 2016 Jul;26(7):918-32. doi: 10.1101/gr.204420.116. Epub 2016 May 31.	0	0	0	1	217	216	216	11	3	4622	7275658	7271036
lachancea_nothofagi	Lachancea nothofagi		Saccharomycetaceae	Saccharomycetaceae	Lachancea	Vakirlis N, et al. Reconstruction of ancestral chromosome architecture and gene repertoire reveals principles of genome evolution in a model yeast genus. Genome Res. 2016 Jul;26(7):918-32. doi: 10.1101/gr.204420.116. Epub 2016 May 31.	0	0	0	3	963	960	262	7	1	4814	7512712	7507898
lachancea_quebecensis	Lachancea quebecensis		Saccharomycetaceae	Saccharomycetaceae	Lachancea	Freel KC, et al. Whole-Genome Sequencing and Intraspecific Analysis of the Yeast Species Lachancea quebecensis. Genome Biol Evol. 2016 Jan 5;8(3):733-41. doi: 10.1093/gbe/evv262.	1	7027	7026	9	2670	2661	175	29	2	4458	7242605	7238147
lachancea_thermotolerans	Lachancea thermotolerans		Saccharomycetaceae	Saccharomycetaceae	Lachancea	Génolevures Consortium, et al. Comparative genomics of protoploid Saccharomycetaceae. Genome Res. 2009 Oct;19(10):1696–709.	0	0	0	2	461	459	176	9	0	4621	7415976	7411355
lachancea_waltii	Lachancea waltii		Saccharomycetaceae	Saccharomycetaceae	Lachancea	Kellis M, et al. Proof and evolutionary analysis of ancient genome duplication in the yeast Saccharomyces cerevisiae. Nature 428, 617–624 (2004).	7	27746	27739	12	4872	4860	217	462	3808	4525	6632754	6628229
yHMPu5000034754_lipomyces_arxii_160519	Lipomyces arxii		Lipomycetaceae	Lipomycetaceae	Lipomyces	Shen XX, Opulente DA, Kominek J, et al. Tempo and Mode of Genome Evolution in the Budding Yeast Subphylum. Cell 175, (2018)	1	152	151	12	5127	5115	1087	324	0	7252	9980343	9973091
yHMPu5000034757_lipomyces_doorenjongii_160519	Lipomyces doorenjongii		Lipomycetaceae	Lipomycetaceae	Lipomyces	Shen XX, Opulente DA, Kominek J, et al. Tempo and Mode of Genome Evolution in the Budding Yeast Subphylum. Cell 175, (2018)	0	0	0	7	1473	1466	492	167	0	5411	7967464	7962053
yHMPu5000034758_lipomyces_japonicus_160519	Lipomyces japonicus		Lipomycetaceae	Lipomycetaceae	Lipomyces	Shen XX, Opulente DA, Kominek J, et al. Tempo and Mode of Genome Evolution in the Budding Yeast Subphylum. Cell 175, (2018)	0	0	0	14	8912	8898	514	145	4	5833	8481651	8475818
yHMPu5000034760_lipomyces_kononenkoae_160519	Lipomyces kononenkoae		Lipomycetaceae	Lipomycetaceae	Lipomyces	Shen XX, Opulente DA, Kominek J, et al. Tempo and Mode of Genome Evolution in the Budding Yeast Subphylum. Cell 175, (2018)	1	415	414	14	4970	4956	783	259	0	6921	9803612	9796691
yHMPu5000034761_lipomyces_lipofer_160519	Lipomyces lipofer		Lipomycetaceae	Lipomycetaceae	Lipomyces	Shen XX, Opulente DA, Kominek J, et al. Tempo and Mode of Genome Evolution in the Budding Yeast Subphylum. Cell 175, (2018)	0	0	0	4	751	747	577	322	2	7077	10055513	10048436
yHMPu5000034749_lipomyces_mesembrius_160519	Lipomyces mesembrius		Lipomycetaceae	Lipomycetaceae	Lipomyces	Shen XX, Opulente DA, Kominek J, et al. Tempo and Mode of Genome Evolution in the Budding Yeast Subphylum. Cell 175, (2018)	1	375	374	18	11538	11520	892	248	0	6601	9116835	9110234
yHMPu5000034748_lipomyces_oligophaga_160519	Lipomyces oligophaga	Lipomyces oligophagus	Lipomycetaceae	Lipomycetaceae	Lipomyces	Shen XX, Opulente DA, Kominek J, et al. Tempo and Mode of Genome Evolution in the Budding Yeast Subphylum. Cell 175, (2018)	1	369	368	7	3103	3096	413	122	0	5453	8469703	8464250
lipomyces_starkeyi	Lipomyces starkeyi		Lipomycetaceae	Lipomycetaceae	Lipomyces	Riley R, et al. Comparative genomics of biotechnologically important yeasts. Proc Natl Acad Sci USA 113:9882-7 (2016).	0	0	0	13	2767	2754	790	212	4	7868	10791415	10783547
yHMPu5000034742_lipomyces_suomiensis_160519	Lipomyces suomiensis		Lipomycetaceae	Lipomycetaceae	Lipomyces	Shen XX, Opulente DA, Kominek J, et al. Tempo and Mode of Genome Evolution in the Budding Yeast Subphylum. Cell 175, (2018)	2	518	516	9	2655	2646	372	134	0	5830	8862912	8857082
lodderomyces_elongisporus	Lodderomyces elongisporus		CUG-Ser1	Debaryomycetaceae	Lodderomyces	Butler G, et al. Evolution of pathogenicity and sexual reproduction in eight Candida genomes. Nature 459, 657–662 (2009).	1	35602	35601	22	7156	7134	404	818	4509	4679	6816796	6812117
yHMPu5000041818_magnusiomyces_tetrasperma_160928	Magnusiomyces tetraspermus	Magnusiomyces tetrasperma	Dipodascaceae/Trichomonascaceae	Dipodascaceae	Magnusiomyces	Shen XX, Opulente DA, Kominek J, et al. Tempo and Mode of Genome Evolution in the Budding Yeast Subphylum. Cell 175, (2018)	1	44470	44469	34	15964	15930	694	277	3	7702	13967508	13959806
yHMPu5000034631_martiniozyma_abiesophila_161215	Martiniozyma abiesophila		Pichiaceae	Pichiaceae	Martiniozyma	Shen XX, Opulente DA, Kominek J, et al. Tempo and Mode of Genome Evolution in the Budding Yeast Subphylum. Cell 175, (2018)	1	33690	33689	161	27851	27690	6067	4314	1	6362	6763576	6757214
metschnikowia_aberdeeniae	Metschnikowia aberdeeniae		CUG-Ser1	Metschnikowiaceae	Metschnikowia	Lachance MA, et al. A stable phylogeny of the large-spored Metschnikowia clade. Yeast. 2016 Jul;33(7):261-75. doi: 10.1002/yea.3163. Epub 2016 May 10.	4	9691	9687	4	1270	1266	185	37	3	4580	7486186	7481606
metschnikowia_arizonensis	Metschnikowia arizonensis		CUG-Ser1	Metschnikowiaceae	Metschnikowia	Lachance MA, et al. A stable phylogeny of the large-spored Metschnikowia clade. Yeast. 2016 Jul;33(7):261-75. doi: 10.1002/yea.3163. Epub 2016 May 10.	15	19187	19172	16	4423	4407	617	91	7	5168	7895998	7890830
metschnikowia_bicuspidata	Metschnikowia bicuspidata var. bicuspidata	Metschinikowia bicuspidata	CUG-Ser1	Metschnikowiaceae	Metschnikowia	Riley R, et al. Comparative genomics of biotechnologically important yeasts. Proc Natl Acad Sci USA 113:9882-7 (2016).	0	0	0	4	1381	1377	347	39	8	4851	7672544	7667693
metschnikowia_borealis	Metschnikowia borealis		CUG-Ser1	Metschnikowiaceae	Metschnikowia	Lachance MA, et al. A stable phylogeny of the large-spored Metschnikowia clade. Yeast. 2016 Jul;33(7):261-75. doi: 10.1002/yea.3163. Epub 2016 May 10.	8	13163	13155	12	3036	3024	695	161	32	5706	8274794	8269088
metschnikowia_bowlesiae	Metschnikowia bowlesiae		CUG-Ser1	Metschnikowiaceae	Metschnikowia	Lachance MA, et al. A stable phylogeny of the large-spored Metschnikowia clade. Yeast. 2016 Jul;33(7):261-75. doi: 10.1002/yea.3163. Epub 2016 May 10.	33	24848	24815	10	1897	1887	401	203	31	5211	8087861	8082650
metschnikowia_cerradonensis	Metschnikowia cerradonensis		CUG-Ser1	Metschnikowiaceae	Metschnikowia	Lachance MA, et al. A stable phylogeny of the large-spored Metschnikowia clade. Yeast. 2016 Jul;33(7):261-75. doi: 10.1002/yea.3163. Epub 2016 May 10.	19	29536	29517	17	3653	3636	816	168	20	5800	8495430	8489630
metschnikowia_continentalis	Metschnikowia continentalis		CUG-Ser1	Metschnikowiaceae	Metschnikowia	Lachance MA, et al. A stable phylogeny of the large-spored Metschnikowia clade. Yeast. 2016 Jul;33(7):261-75. doi: 10.1002/yea.3163. Epub 2016 May 10.	6	8532	8526	11	2537	2526	753	120	45	5784	8624279	8618495
metschnikowia_dekortum	Metschnikowia dekortorum		CUG-Ser1	Metschnikowiaceae	Metschnikowia	Lachance MA, et al. A stable phylogeny of the large-spored Metschnikowia clade. Yeast. 2016 Jul;33(7):261-75. doi: 10.1002/yea.3163. Epub 2016 May 10.	2	24285	24283	5	1211	1206	345	65	15	4992	8040203	8035211
metschnikowia_drakensbergensis	Metschnikowia drakensbergensis		CUG-Ser1	Metschnikowiaceae	Metschnikowia	Lachance MA, et al. A stable phylogeny of the large-spored Metschnikowia clade. Yeast. 2016 Jul;33(7):261-75. doi: 10.1002/yea.3163. Epub 2016 May 10.	12	20711	20699	2	266	264	263	54	7	4758	7669241	7664483
metschnikowia_hamakuensis	Metschnikowia hamakuensis		CUG-Ser1	Metschnikowiaceae	Metschnikowia	Lachance MA, et al. A stable phylogeny of the large-spored Metschnikowia clade. Yeast. 2016 Jul;33(7):261-75. doi: 10.1002/yea.3163. Epub 2016 May 10.	45	22788	22743	23	4295	4272	590	196	34	5533	8241735	8236202
metschnikowia_hawaiiensis	Metschnikowia hawaiiensis		CUG-Ser1	Metschnikowiaceae	Metschnikowia	Lachance MA, et al. A stable phylogeny of the large-spored Metschnikowia clade. Yeast. 2016 Jul;33(7):261-75. doi: 10.1002/yea.3163. Epub 2016 May 10.	27	24157	24130	14	2531	2517	517	210	31	5478	8160326	8154848
metschnikowia_hibisci	Metschnikowia hibisci		CUG-Ser1	Metschnikowiaceae	Metschnikowia	Lachance MA, et al. A stable phylogeny of the large-spored Metschnikowia clade. Yeast. 2016 Jul;33(7):261-75. doi: 10.1002/yea.3163. Epub 2016 May 10.	8	23945	23937	5	1952	1947	236	50	4	4828	7613148	7608320
metschnikowia_ipomoeae	Metschnikowia ipomoeae		CUG-Ser1	Metschnikowiaceae	Metschnikowia	Lachance MA, et al. A stable phylogeny of the large-spored Metschnikowia clade. Yeast. 2016 Jul;33(7):261-75. doi: 10.1002/yea.3163. Epub 2016 May 10.	8	10805	10797	12	3051	3039	537	99	23	5458	8259141	8253683
metschnikowia_kamakouana	Metschnikowia kamakouana		CUG-Ser1	Metschnikowiaceae	Metschnikowia	Lachance MA, et al. A stable phylogeny of the large-spored Metschnikowia clade. Yeast. 2016 Jul;33(7):261-75. doi: 10.1002/yea.3163. Epub 2016 May 10.	2	23327	23325	7	1567	1560	313	60	13	5206	8057067	8051861
metschnikowia_kipukae	Metschnikowia kipukae		CUG-Ser1	Metschnikowiaceae	Metschnikowia	Lachance MA, et al. A stable phylogeny of the large-spored Metschnikowia clade. Yeast. 2016 Jul;33(7):261-75. doi: 10.1002/yea.3163. Epub 2016 May 10.	1	33538	33537	5	1523	1518	208	54	5	4816	7758579	7753763
metschnikowia_lockheadii	Metschnikowia lochheadii		CUG-Ser1	Metschnikowiaceae	Metschnikowia	Lachance MA, et al. A stable phylogeny of the large-spored Metschnikowia clade. Yeast. 2016 Jul;33(7):261-75. doi: 10.1002/yea.3163. Epub 2016 May 10.	21	19265	19244	14	2861	2847	769	222	21	5713	8429019	8423306
metschnikowia_matae_maris	Metschnikowia matae var. maris		CUG-Ser1	Metschnikowiaceae	Metschnikowia	Lachance MA, et al. A stable phylogeny of the large-spored Metschnikowia clade. Yeast. 2016 Jul;33(7):261-75. doi: 10.1002/yea.3163. Epub 2016 May 10.	34	22829	22795	18	3300	3282	908	225	34	6185	8834362	8828177
metschnikowia_matae	Metschnikowia matae var. matae		CUG-Ser1	Metschnikowiaceae	Metschnikowia	Lachance MA, et al. A stable phylogeny of the large-spored Metschnikowia clade. Yeast. 2016 Jul;33(7):261-75. doi: 10.1002/yea.3163. Epub 2016 May 10.	47	30783	30736	18	3324	3306	928	288	37	6045	8812202	8806157
metschnikowia_mauinuiana	Metschnikowia mauinuiana		CUG-Ser1	Metschnikowiaceae	Metschnikowia	Lachance MA, et al. A stable phylogeny of the large-spored Metschnikowia clade. Yeast. 2016 Jul;33(7):261-75. doi: 10.1002/yea.3163. Epub 2016 May 10.	3	21639	21636	15	3921	3906	497	73	23	5475	8188286	8182811
metschnikowia_proteae	Metschnikowia proteae		CUG-Ser1	Metschnikowiaceae	Metschnikowia	Lachance MA, et al. A stable phylogeny of the large-spored Metschnikowia clade. Yeast. 2016 Jul;33(7):261-75. doi: 10.1002/yea.3163. Epub 2016 May 10.	16	17967	17951	5	1022	1017	248	60	6	4871	7765114	7760243
metschnikowia_santaceciliae	Metschnikowia santaceciliae		CUG-Ser1	Metschnikowiaceae	Metschnikowia	Lachance MA, et al. A stable phylogeny of the large-spored Metschnikowia clade. Yeast. 2016 Jul;33(7):261-75. doi: 10.1002/yea.3163. Epub 2016 May 10.	10	20496	20486	9	2733	2724	653	139	17	5688	8420468	8414780
metschnikowia_shivogae	Metschnikowia shivogae		CUG-Ser1	Metschnikowiaceae	Metschnikowia	Lachance MA, et al. A stable phylogeny of the large-spored Metschnikowia clade. Yeast. 2016 Jul;33(7):261-75. doi: 10.1002/yea.3163. Epub 2016 May 10.	11	17043	17032	0	0	0	190	65	4	4645	7387329	7382684
metschnikowia_similis	Metschnikowia similis		CUG-Ser1	Metschnikowiaceae	Metschnikowia	Lachance MA, et al. A stable phylogeny of the large-spored Metschnikowia clade. Yeast. 2016 Jul;33(7):261-75. doi: 10.1002/yea.3163. Epub 2016 May 10.	33	20012	19979	12	3408	3396	406	120	21	5115	8007071	8001956
yHMPu5000035662_meyerozyma_caribbica_160613	Meyerozyma caribbica		CUG-Ser1	Debaryomycetaceae	Meyerozyma	Shen XX, Opulente DA, Kominek J, et al. Tempo and Mode of Genome Evolution in the Budding Yeast Subphylum. Cell 175, (2018)	24	55911	55887	8	1820	1812	207	43	0	4812	8093390	8088578
meyerozyma_guilliermondii	Meyerozyma guilliermondii		CUG-Ser1	Debaryomycetaceae	Meyerozyma	Butler G, et al. Evolution of pathogenicity and sexual reproduction in eight Candida genomes. Nature 459, 657–662 (2009).	1	23891	23890	7	2893	2886	150	309	4361	4541	7149238	7144697
yHMPu5000035665_middelhovenomyces_tepae_160613	Middelhovenomyces tepae		Dipodascaceae/Trichomonascaceae	Saccharomycetales incertae sedis	Middelhovenomyces	Shen XX, Opulente DA, Kominek J, et al. Tempo and Mode of Genome Evolution in the Budding Yeast Subphylum. Cell 175, (2018)	15	8954	8939	32	10354	10322	428	110	0	5983	8756430	8750447
millerozyma_acaciae	Millerozyma acaciae		CUG-Ser1	Debaryomycetaceae	Millerozyma	Shen XX, Opulente DA, Kominek J, et al. Tempo and Mode of Genome Evolution in the Budding Yeast Subphylum. Cell 175, (2018)	0	0	0	2	392	390	200	20	3	4671	8075858	8071187
nadsonia_fulvescens_var_elongata	Nadsonia fulvescens var. elongata		Dipodascaceae/Trichomonascaceae	Dipodascaceae	Nadsonia	Riley R, et al. Comparative genomics of biotechnologically important yeasts. Proc Natl Acad Sci USA 113:9882-7 (2016).	0	0	0	2	539	537	373	25	45	5459	8966266	8960807
yHMPu5000034635_nadsonia_fulvescens_160519	Nadsonia fulvescens var. fulvescens		Dipodascaceae/Trichomonascaceae	Dipodascaceae	Nadsonia	Shen XX, Opulente DA, Kominek J, et al. Tempo and Mode of Genome Evolution in the Budding Yeast Subphylum. Cell 175, (2018)	1368	402885	401517	785	166436	165651	627	228	1	5455	9039486	9034031
nakaseomyces_bacillisporus	Nakaseomyces bacillisporus		Saccharomycetaceae	Saccharomycetaceae	Nakaseomyces	Gabaldon T, et al. Comparative genomics of emerging pathogens in the Candida glabrata clade. BMC Genomics. 2013;14:623.	2	115791	115789	11	3500	3489	222	17	2	4594	7494921	7490327
nakaseomyces_delphensis	Nakaseomyces delphensis		Saccharomycetaceae	Saccharomycetaceae	Nakaseomyces	Gabaldon T, et al. Comparative genomics of emerging pathogens in the Candida glabrata clade. BMC Genomics. 2013;14:623.	3	38488	38485	13	4354	4341	296	17	4	4779	7610144	7605365
yHMPu5000034918_nakazawaea_holstii_160519	Nakazawaea holstii		CUG-Ala	Saccharomycetales incertae sedis	Nakazawaea	Shen XX, Opulente DA, Kominek J, et al. Tempo and Mode of Genome Evolution in the Budding Yeast Subphylum. Cell 175, (2018)	0	0	0	31	11461	11430	334	164	1	5676	8930003	8924327
nakazawaea_peltata	Nakazawaea peltata		CUG-Ala	Saccharomycetales incertae sedis	Nakazawaea	Shen XX, Opulente DA, Kominek J, et al. Tempo and Mode of Genome Evolution in the Budding Yeast Subphylum. Cell 175, (2018)	0	0	0	4	1258	1254	178	11	24	5263	8275638	8270375
naumovozyma_castellii	Naumovozyma castellii		Saccharomycetaceae	Saccharomycetaceae	Naumovozyma	Gordon JL, et al. Evolutionary erosion of yeast sex chromosomes by mating-type switching accidents. Proc. Natl. Acad. Sci. U.S.A. 108, 20024–20029 (2011).	0	0	0	5	1382	1377	206	12	3	5041	8219199	8214158
naumovozyma_dairenensis	Naumovozyma dairenensis		Saccharomycetaceae	Saccharomycetaceae	Naumovozyma	Gordon JL, et al. Evolutionary erosion of yeast sex chromosomes by mating-type switching accidents. Proc. Natl. Acad. Sci. U.S.A. 108, 20024–20029 (2011).	0	0	0	3	600	597	254	1069	4268	4324	5789262	5784938
yHMPu5000034897_ogataea_glucozyma_160519	Ogataea glucozyma		Pichiaceae	Pichiaceae	Ogataea	Shen XX, Opulente DA, Kominek J, et al. Tempo and Mode of Genome Evolution in the Budding Yeast Subphylum. Cell 175, (2018)	1	52524	52523	6	1536	1530	234	75	0	5538	8874350	8868812
yHMPu5000026124_ogataea_henricii_160519	Ogataea henricii		Pichiaceae	Pichiaceae	Ogataea	Shen XX, Opulente DA, Kominek J, et al. Tempo and Mode of Genome Evolution in the Budding Yeast Subphylum. Cell 175, (2018)	5	51324	51319	6	969	963	268	60	2	5222	8534626	8529404
yHMPu5000034899_ogataea_kodamae_160519	Ogataea kodamae		Pichiaceae	Pichiaceae	Ogataea	Shen XX, Opulente DA, Kominek J, et al. Tempo and Mode of Genome Evolution in the Budding Yeast Subphylum. Cell 175, (2018)	4	34998	34994	14	4874	4860	244	65	0	4293	7294625	7290332
ogataea_methanolica	Ogataea methanolica		Pichiaceae	Pichiaceae	Ogataea	Shen XX, Opulente DA, Kominek J, et al. Tempo and Mode of Genome Evolution in the Budding Yeast Subphylum. Cell 175, (2018)	0	0	0	2	356	354	328	20	80	5505	9021878	9016373
yHMPu5000034901_ogataea_methylivora_160519	Ogataea methylivora		Pichiaceae	Pichiaceae	Ogataea	Shen XX, Opulente DA, Kominek J, et al. Tempo and Mode of Genome Evolution in the Budding Yeast Subphylum. Cell 175, (2018)	1	30393	30392	20	9689	9669	215	109	2	5744	9269350	9263606
yHMPu5000034902_ogataea_minuta_160519	Ogataea minuta		Pichiaceae	Pichiaceae	Ogataea	Shen XX, Opulente DA, Kominek J, et al. Tempo and Mode of Genome Evolution in the Budding Yeast Subphylum. Cell 175, (2018)	9	45817	45808	4	1393	1389	253	50	0	4200	7550366	7546166
yHMPu5000034903_ogataea_naganishii_160519	Ogataea naganishii		Pichiaceae	Pichiaceae	Ogataea	Shen XX, Opulente DA, Kominek J, et al. Tempo and Mode of Genome Evolution in the Budding Yeast Subphylum. Cell 175, (2018)	1	36154	36153	4	925	921	193	25	0	5143	8482965	8477822
yHMPu5000034636_ogataea_nitratoaversa_160519	Ogataea nitratoaversa		Pichiaceae	Pichiaceae	Ogataea	Shen XX, Opulente DA, Kominek J, et al. Tempo and Mode of Genome Evolution in the Budding Yeast Subphylum. Cell 175, (2018)	2	29125	29123	19	10198	10179	363	139	2	5358	8860499	8855141
yHMPu5000034904_ogataea_nonfermentans_160519	Ogataea nonfermentans		Pichiaceae	Pichiaceae	Ogataea	Shen XX, Opulente DA, Kominek J, et al. Tempo and Mode of Genome Evolution in the Budding Yeast Subphylum. Cell 175, (2018)	1	43252	43251	9	3000	2991	237	33	0	5515	8986746	8981231
ogataea_parapolymorpha	Ogataea parapolymorpha		Pichiaceae	Pichiaceae	Ogataea	Ravin NV, et al. Genbank Accession IDs: CM002300.1-CM002306.1 (2013).	0	0	0	1	184	183	191	319	3742	4002	6492920	6488918
yHMPu5000034893_ogataea_philodendra_160519	Ogataea philodendri		Pichiaceae	Pichiaceae	Ogataea	Shen XX, Opulente DA, Kominek J, et al. Tempo and Mode of Genome Evolution in the Budding Yeast Subphylum. Cell 175, (2018)	14	28216	28202	4	910	906	224	26	0	4487	7274809	7270322
yHMPu5000034892_ogataea_pilisensis_160519	Ogataea pilisensis		Pichiaceae	Pichiaceae	Ogataea	Shen XX, Opulente DA, Kominek J, et al. Tempo and Mode of Genome Evolution in the Budding Yeast Subphylum. Cell 175, (2018)	43	35102	35059	36	10743	10707	469	141	0	5277	8875943	8870666
yHMPu5000034891_ogataea_pini_160519	Ogataea pini		Pichiaceae	Pichiaceae	Ogataea	Shen XX, Opulente DA, Kominek J, et al. Tempo and Mode of Genome Evolution in the Budding Yeast Subphylum. Cell 175, (2018)	1	413	412	3	609	606	259	39	0	5145	8317445	8312300
ogataea_polymorpha	Ogataea polymorpha		Pichiaceae	Pichiaceae	Ogataea	Riley R, et al. Comparative genomics of biotechnologically important yeasts. Proc Natl Acad Sci USA 113:9882-7 (2016).	0	0	0	2	401	399	190	17	0	4075	7468563	7464488
yHMPu5000034637_ogataea_populiabae_160519	Ogataea populialbae		Pichiaceae	Pichiaceae	Ogataea	Shen XX, Opulente DA, Kominek J, et al. Tempo and Mode of Genome Evolution in the Budding Yeast Subphylum. Cell 175, (2018)	2	35130	35128	11	5822	5811	299	43	0	5179	8467041	8461862
yHMPu5000034890_ogataea_ramenticola_160519	Ogataea ramenticola		Pichiaceae	Pichiaceae	Ogataea	Shen XX, Opulente DA, Kominek J, et al. Tempo and Mode of Genome Evolution in the Budding Yeast Subphylum. Cell 175, (2018)	19	68155	68136	52	19933	19881	492	195	1	5347	8966670	8961323
yHMPu5000034887_ogataea_trehaloabstinens_160519	Ogataea trehaloabstinens		Pichiaceae	Pichiaceae	Ogataea	Shen XX, Opulente DA, Kominek J, et al. Tempo and Mode of Genome Evolution in the Budding Yeast Subphylum. Cell 175, (2018)	16	32781	32765	22	6433	6411	252	53	0	5367	8610488	8605121
yHMPu5000034886_ogataea_trehalophila_160519	Ogataea trehalophila		Pichiaceae	Pichiaceae	Ogataea	Shen XX, Opulente DA, Kominek J, et al. Tempo and Mode of Genome Evolution in the Budding Yeast Subphylum. Cell 175, (2018)	1	44310	44309	36	15042	15006	461	150	0	5310	8747324	8742014
yHMPu5000034885_ogataea_zsoltii_160519	Ogataea zsoltii		Pichiaceae	Pichiaceae	Ogataea	Shen XX, Opulente DA, Kominek J, et al. Tempo and Mode of Genome Evolution in the Budding Yeast Subphylum. Cell 175, (2018)	1	53934	53933	1	271	270	223	53	0	5242	8504907	8499665
pachysolen_tannophilus	Pachysolen tannophilus		CUG-Ala	Saccharomycetales incertae sedis	Pachysolen	Riley R, et al. Comparative genomics of biotechnologically important yeasts. Proc Natl Acad Sci USA 113:9882-7 (2016).	1	28451	28450	16	7690	7674	386	66	0	5332	8750319	8744987
yHMPu5000034884_peterozyma_toletana_160519	Peterozyma toletana		CUG-Ala	Saccharomycetales incertae sedis	Peterozyma	Shen XX, Opulente DA, Kominek J, et al. Tempo and Mode of Genome Evolution in the Budding Yeast Subphylum. Cell 175, (2018)	1	40973	40972	33	13011	12978	266	111	0	5866	9249093	9243227
yHMPu5000034883_peterozyma_xylosa_160519	Peterozyma xylosa		CUG-Ala	Saccharomycetales incertae sedis	Peterozyma	This study; Krassowski T, et al. Evolutionary Instability of CUG-Leu in the Genetic Code of Budding Yeasts. Nat. Commun. 9, 1887 (2018).	1	43415	43414	25	11281	11256	246	86	0	5625	8899070	8893445
yHMPu5000035671_phaffomyces_antillensis_160613	Phaffomyces antillensis		Phaffomycetaceae	Phaffomycetaceae	Phaffomyces	Shen XX, Opulente DA, Kominek J, et al. Tempo and Mode of Genome Evolution in the Budding Yeast Subphylum. Cell 175, (2018)	5	76367	76362	38	14018	13980	368	140	0	5385	8103647	8098262
yHMPu5000035670_phaffomyces_opuntiae_160613	Phaffomyces opuntiae		Phaffomycetaceae	Phaffomycetaceae	Phaffomyces	Shen XX, Opulente DA, Kominek J, et al. Tempo and Mode of Genome Evolution in the Budding Yeast Subphylum. Cell 175, (2018)	1	45867	45866	29	10934	10905	399	118	0	5485	8530809	8525324
yHMPu5000035672_phaffomyces_thermotolerans_160613	Phaffomyces thermotolerans		Phaffomycetaceae	Phaffomycetaceae	Phaffomyces	Shen XX, Opulente DA, Kominek J, et al. Tempo and Mode of Genome Evolution in the Budding Yeast Subphylum. Cell 175, (2018)	8	70886	70878	45	18441	18396	302	107	1	5171	7921546	7916375
yHMPu5000034629_pichia_exigua_160519	Pichia exigua		Pichiaceae	Pichiaceae	Pichia	Shen XX, Opulente DA, Kominek J, et al. Tempo and Mode of Genome Evolution in the Budding Yeast Subphylum. Cell 175, (2018)	12	55559	55547	36	16128	16092	328	212	0	4485	7893767	7889282
yHMPu5000034627_pichia_heedii_160519	Pichia heedii		Pichiaceae	Pichiaceae	Pichia	Shen XX, Opulente DA, Kominek J, et al. Tempo and Mode of Genome Evolution in the Budding Yeast Subphylum. Cell 175, (2018)	1	45087	45086	30	11958	11928	495	153	2	4685	7946599	7941914
yHMPu5000034625_pichia_kudriavzevii_160519	Pichia kudriavzevii		Pichiaceae	Pichiaceae	Pichia	Shen XX, Opulente DA, Kominek J, et al. Tempo and Mode of Genome Evolution in the Budding Yeast Subphylum. Cell 175, (2018)	41	21496	21455	13	2233	2220	305	213	10	4686	7894271	7889585
pichia_membranifaciens	Pichia membranifaciens		Pichiaceae	Pichiaceae	Pichia	Riley R, et al. Comparative genomics of biotechnologically important yeasts. Proc Natl Acad Sci USA 113:9882-7 (2016).	0	0	0	4	1075	1071	275	20	0	4669	8483796	8479127
yHMPu5000034624_pichia_nakasei_160519	Pichia nakasei		Pichiaceae	Pichiaceae	Pichia	Shen XX, Opulente DA, Kominek J, et al. Tempo and Mode of Genome Evolution in the Budding Yeast Subphylum. Cell 175, (2018)	16	43467	43451	40	16705	16665	307	114	1	4012	7360731	7356719
yHMPu5000034623_pichia_norvegensis_160519	Pichia norvegensis		Pichiaceae	Pichiaceae	Pichia	Shen XX, Opulente DA, Kominek J, et al. Tempo and Mode of Genome Evolution in the Budding Yeast Subphylum. Cell 175, (2018)	1	33407	33406	24	11907	11883	239	242	0	4547	7583560	7579013
yHMPu5000034622_pichia_occidentalis_160519	Pichia occidentalis		Pichiaceae	Pichiaceae	Pichia	Shen XX, Opulente DA, Kominek J, et al. Tempo and Mode of Genome Evolution in the Budding Yeast Subphylum. Cell 175, (2018)	1	30243	30242	24	7830	7806	508	158	2	4926	8264801	8259875
yHMPu5000035301_pichia_terricola_160928	Pichia terricola		Pichiaceae	Pichiaceae	Pichia	Shen XX, Opulente DA, Kominek J, et al. Tempo and Mode of Genome Evolution in the Budding Yeast Subphylum. Cell 175, (2018)	3	40789	40786	24	11976	11952	340	54	0	4831	7985856	7981025
yHMPu5000035296_priceomyces_carsonii_160928	Priceomyces carsonii		CUG-Ser1	Debaryomycetaceae	Priceomyces	Shen XX, Opulente DA, Kominek J, et al. Tempo and Mode of Genome Evolution in the Budding Yeast Subphylum. Cell 175, (2018)	2	32853	32851	15	8217	8202	308	33	0	5347	8720277	8714930
yHMPu5000035297_priceomyces_castillae_160928	Priceomyces castillae		CUG-Ser1	Debaryomycetaceae	Priceomyces	Shen XX, Opulente DA, Kominek J, et al. Tempo and Mode of Genome Evolution in the Budding Yeast Subphylum. Cell 175, (2018)	27	22796	22769	15	5652	5637	276	71	0	4867	8042493	8037626
priceomyces_haplophilus	Priceomyces haplophilus		CUG-Ser1	Debaryomycetaceae	Priceomyces	Shen XX, Opulente DA, Kominek J, et al. Tempo and Mode of Genome Evolution in the Budding Yeast Subphylum. Cell 175, (2018)	0	0	0	4	985	981	204	26	16	4748	7838305	7833557
yHMPu5000034606_priceomyces_medius_160519	Priceomyces medius		CUG-Ser1	Debaryomycetaceae	Priceomyces	Shen XX, Opulente DA, Kominek J, et al. Tempo and Mode of Genome Evolution in the Budding Yeast Subphylum. Cell 175, (2018)	1	30668	30667	12	5628	5616	239	50	0	4978	8160723	8155745
saccharomyces_arboricola	Saccharomyces arboricola	Saccharomyces arboricolus	Saccharomycetaceae	Saccharomycetaceae	Saccharomyces	Liti G, et al. High quality de novo sequencing and assembly of the Saccharomyces arboricolus genome. BMC Genomics 14, 69 (2013).	1	72148	72147	13	6193	6180	281	653	3866	4065	6370319	6366254
saccharomyces_cerevisiae	Saccharomyces cerevisiae		Saccharomycetaceae	Saccharomycetaceae	Saccharomyces	Goffeau A, et al. Life with 6000 genes. Science 274, 546, 563–567 (1996).	1	85780	85779	9	6417	6408	274	31	0	4989	8309183	8304194
saccharomyces_eubayanus	Saccharomyces eubayanus		Saccharomycetaceae	Saccharomycetaceae	Saccharomyces	Baker E, et al. The Genome Sequence of Saccharomyces eubayanus and the Domestication of Lager-Brewing Yeasts. Mol Biol Evol 32, 2818–2831 (2015).	0	0	0	3	549	546	298	19	572	4722	8150606	8145884
saccharomyces_kudriavzevii	Saccharomyces kudriavzevii		Saccharomycetaceae	Saccharomycetaceae	Saccharomyces	Scannell DR, et al. The Awesome Power of Yeast Evolutionary Genetics: New Genome Sequences and Strain Resources for the Saccharomyces sensu stricto Genus. G3 (Bethesda) 1, 11–25 (2011).	0	0	0	2	395	393	304	22	3	4559	8067544	8062985
saccharomyces_mikatae	Saccharomyces mikatae		Saccharomycetaceae	Saccharomycetaceae	Saccharomyces	Scannell DR, et al. The Awesome Power of Yeast Evolutionary Genetics: New Genome Sequences and Strain Resources for the Saccharomyces sensu stricto Genus. G3 (Bethesda) 1, 11–25 (2011).	0	0	0	6	1332	1326	327	13	1	4568	8116156	8111588
saccharomyces_paradoxus	Saccharomyces paradoxus		Saccharomycetaceae	Saccharomycetaceae	Saccharomyces	Liti G, et al. Population genomics of domestic and wild yeasts. Nature. 2009 Mar 19;458(7236):337–41.	0	0	0	6	1242	1236	295	18	12	4719	8152016	8147297
saccharomyces_uvarum	Saccharomyces uvarum	Saccharomyces bayanus var. uvarum	Saccharomycetaceae	Saccharomycetaceae	Saccharomyces	Scannell DR, et al. The Awesome Power of Yeast Evolutionary Genetics: New Genome Sequences and Strain Resources for the Saccharomyces sensu stricto Genus. G3 (Bethesda) 1, 11–25 (2011).	0	0	0	4	910	906	276	14	13	4709	8145703	8140994
yHMPu5000034607_saccharomycopsis_capsularis_160519	Saccharomycopsis capsularis		CUG-Ser2	Saccharomycopsidaceae	Saccharomycopsis	This study; Krassowski T, et al. Evolutionary Instability of CUG-Leu in the Genetic Code of Budding Yeasts. Nat. Commun. 9, 1887 (2018).	19	5994	5975	15	5841	5826	479	256	0	5985	9910346	9904361
saccharomycopsis_malanga	Saccharomycopsis malanga		CUG-Ser2	Saccharomycopsidaceae	Saccharomycopsis	Shen XX, Opulente DA, Kominek J, et al. Tempo and Mode of Genome Evolution in the Budding Yeast Subphylum. Cell 175, (2018)	1	1268	1267	8	2657	2649	377	16	177	5785	9234156	9228371
saprochaete_clavata	Saprochaete clavata		Dipodascaceae/Trichomonascaceae	Dipodascaceae	Saprochaete	Vaux S, et al. Multicenter outbreak of infections by Saprochaete clavata, an unrecognized opportunistic fungal pathogen. MBio. 2014;5(6).	0	0	0	32	9086	9054	628	140	5	5949	10244588	10238639
yHMPu5000035659_saturnispora_dispora_160519	Saturnispora dispora		Pichiaceae	Pichiaceae	Saturnispora	This study; Krassowski T, et al. Evolutionary Instability of CUG-Leu in the Genetic Code of Budding Yeasts. Nat. Commun. 9, 1887 (2018).	1	45837	45836	31	11104	11073	386	112	0	4464	7279670	7275206
yHMPu5000034610_saturnispora_hagleri_160519	Saturnispora hagleri		Pichiaceae	Pichiaceae	Saturnispora	Shen XX, Opulente DA, Kominek J, et al. Tempo and Mode of Genome Evolution in the Budding Yeast Subphylum. Cell 175, (2018)	10	53068	53058	26	12089	12063	319	58	0	4673	7410592	7405919
yHMPu5000034611_saturnispora_mendoncae_160519	Saturnispora mendoncae		Pichiaceae	Pichiaceae	Saturnispora	Shen XX, Opulente DA, Kominek J, et al. Tempo and Mode of Genome Evolution in the Budding Yeast Subphylum. Cell 175, (2018)	3	37506	37503	32	13706	13674	373	138	0	4252	7003566	6999314
yHMPu5000034612_saturnispora_saitoi_160519	Saturnispora saitoi		Pichiaceae	Pichiaceae	Saturnispora	Shen XX, Opulente DA, Kominek J, et al. Tempo and Mode of Genome Evolution in the Budding Yeast Subphylum. Cell 175, (2018)	3	53296	53293	35	11729	11694	255	123	0	4497	7348121	7343624
yHMPu5000034613_saturnispora_serradocipensis_160519	Saturnispora serradocipensis		Pichiaceae	Pichiaceae	Saturnispora	Shen XX, Opulente DA, Kominek J, et al. Tempo and Mode of Genome Evolution in the Budding Yeast Subphylum. Cell 175, (2018)	1	47115	47114	15	6942	6927	280	117	1	4590	7323134	7318544
yHMPu5000034614_saturnispora_silvae_160519	Saturnispora silvae		Pichiaceae	Pichiaceae	Saturnispora	Shen XX, Opulente DA, Kominek J, et al. Tempo and Mode of Genome Evolution in the Budding Yeast Subphylum. Cell 175, (2018)	8	38714	38706	10	3937	3927	239	51	0	4338	6969740	6965402
yHMPu5000034615_saturnispora_zaruensis_160519	Saturnispora zaruensis		Pichiaceae	Pichiaceae	Saturnispora	Shen XX, Opulente DA, Kominek J, et al. Tempo and Mode of Genome Evolution in the Budding Yeast Subphylum. Cell 175, (2018)	15	47456	47441	25	9550	9525	371	100	0	4627	7307952	7303325
scheffersomyces_lignosus	Scheffersomyces lignosus		CUG-Ser1	Debaryomycetaceae	Scheffersomyces	Shen XX, Opulente DA, Kominek J, et al. Tempo and Mode of Genome Evolution in the Budding Yeast Subphylum. Cell 175, (2018)	0	0	0	2	518	516	326	17	25	5728	9362205	9356477
scheffersomyces_stipitis	Scheffersomyces stipitis		CUG-Ser1	Debaryomycetaceae	Scheffersomyces	Jeffries TW, et al. Genome sequence of the lignocellulose-bioconverting and xylose-fermenting yeast Pichia stipitis. Nat. Biotechnol. 25, 319–326 (2007).	0	0	0	6	1341	1335	322	18	1	5647	9502257	9496610
spathaspora_arborariae	Spathaspora arborariae		CUG-Ser1	Debaryomycetaceae	Spathaspora	Lobo FP, et al. Draft Genome Sequence of the D-Xylose-Fermenting Yeast Spathaspora arborariae UFMG-HM19.1AT. Genome Announc. 2014;2(1).	0	0	0	16	7915	7899	287	547	4848	4892	6285754	6280862
spathaspora_girioi	Spathaspora girioi		CUG-Ser1	Debaryomycetaceae	Spathaspora	Lopes MR, et al. Genomic analysis and D-xylose fermentation of three novel Spathaspora species: Spathaspora girioi sp. Nov., Spathaspora hagerdaliae f. a., sp. nov., and Spathaspora gorwiae f. a., sp. Nov. FEMS Yeast Res. 2016 Jun;16(4)	166	62665	62499	137	31088	30951	415	1152	4962	5027	6775567	6770540
spathaspora_gorwiae	Spathaspora gorwiae		CUG-Ser1	Debaryomycetaceae	Spathaspora	Lopes MR, et al. Genomic analysis and D-xylose fermentation of three novel Spathaspora species: Spathaspora girioi sp. Nov., Spathaspora hagerdaliae f. a., sp. nov., and Spathaspora gorwiae f. a., sp. Nov. FEMS Yeast Res. 2016 Jun;16(4)	0	0	0	9	1173	1164	420	1345	4821	4904	6303574	6298670
spathaspora_hagerdaliae	Spathaspora hagerdaliae		CUG-Ser1	Debaryomycetaceae	Spathaspora	Lopes MR, et al. Genomic analysis and D-xylose fermentation of three novel Spathaspora species: Spathaspora girioi sp. Nov., Spathaspora hagerdaliae f. a., sp. nov., and Spathaspora gorwiae f. a., sp. Nov. FEMS Yeast Res. 2016 Jun;16(4)	0	0	0	20	3518	3498	479	1254	5131	5200	6990837	6985637
spathaspora_passalidarum	Spathaspora passalidarum		CUG-Ser1	Debaryomycetaceae	Spathaspora	Wohlbach DJ, et al. Comparative genomics of xylose-fermenting fungi for enhanced biofuel production. Proc. Natl. Acad. Sci. U.S.A. 108, 13212–13217 (2011).	0	0	0	8	1796	1788	292	9	1	5354	8790940	8785586
yHMPu5000034605_spencermartinsiella_europaea_160519	Spencermartinsiella europaea		Dipodascaceae/Trichomonascaceae	Trichomonascaceae	Spencermartinsiella	Shen XX, Opulente DA, Kominek J, et al. Tempo and Mode of Genome Evolution in the Budding Yeast Subphylum. Cell 175, (2018)	11	4816	4805	4	922	918	410	99	0	5987	8997565	8991578
yHMPu5000034604_sporopachydermia_lactativora_160519	Sporopachydermia lactativora		Sporopachydermia clade	Saccharomycetales incertae sedis	Sporopachydermia	Shen XX, Opulente DA, Kominek J, et al. Tempo and Mode of Genome Evolution in the Budding Yeast Subphylum. Cell 175, (2018)	2	741	739	16	4081	4065	725	190	0	5463	8405093	8399630
sporopachydermia_quercuum	Sporopachydermia quercuum		Sporopachydermia clade	Saccharomycetales incertae sedis	Sporopachydermia	Shen XX, Opulente DA, Kominek J, et al. Tempo and Mode of Genome Evolution in the Budding Yeast Subphylum. Cell 175, (2018)	0	0	0	8	1802	1794	465	55	1963	5433	8719115	8713682
yHMPu5000035658_starmera_amethionina_160613	Starmera amethionina		Phaffomycetaceae	Phaffomycetaceae	Starmera	Shen XX, Opulente DA, Kominek J, et al. Tempo and Mode of Genome Evolution in the Budding Yeast Subphylum. Cell 175, (2018)	0	0	0	22	4093	4071	326	396	1	5089	7741518	7736429
yHMPu5000034594_starmera_quercuum_160519	Starmera quercuum		Phaffomycetaceae	Phaffomycetaceae	Starmera	Shen XX, Opulente DA, Kominek J, et al. Tempo and Mode of Genome Evolution in the Budding Yeast Subphylum. Cell 175, (2018)	2	6766	6764	17	3707	3690	250	79	4	5390	8309872	8304482
candida_apicola	Starmerella apicola	Candida apicola	Dipodascaceae/Trichomonascaceae	Dipodascaceae	Candida	Vega-Alvarado L, et al. High-Quality Draft Genome Sequence of Candida apicola NRRL Y-50540. Genome Announc 3, (2015).	0	0	0	9	2853	2844	210	363	3735	4251	5983211	5978960
starmerella_bombicola_JCM9596	Starmerella bombicola		Dipodascaceae/Trichomonascaceae	Dipodascaceae	Starmerella	Shen XX, Opulente DA, Kominek J, et al. Tempo and Mode of Genome Evolution in the Budding Yeast Subphylum. Cell 175, (2018)	0	0	0	3	585	582	226	9	42	4466	6508810	6504344
sugiyamaella_lignohabitans	Sugiyamaella lignohabitans		Dipodascaceae/Trichomonascaceae	Trichomonascaceae	Sugiyamaella	Bellasio M, et al. Complete genome sequence and transcriptome regulation of the pentose utilizing yeast Sugiyamaella lignohabitans. FEMS Yeast Res. 2016 Jun;16(4).	0	0	0	23	8606	8583	488	496	4941	5439	8122892	8117453
yHMPu5000035018_candida_canberraensis_160519	Suhomyces canberraensis		CUG-Ser1	Debaryomycetaceae	Suhomyces	Shen XX, Opulente DA, Kominek J, et al. Tempo and Mode of Genome Evolution in the Budding Yeast Subphylum. Cell 175, (2018)	14	34192	34178	19	8680	8661	439	92	0	5305	8498739	8493434
yHMPu5000035022_candida_emberorum_160519	Suhomyces emberorum		CUG-Ser1	Debaryomycetaceae	Suhomyces	Shen XX, Opulente DA, Kominek J, et al. Tempo and Mode of Genome Evolution in the Budding Yeast Subphylum. Cell 175, (2018)	1	33796	33795	16	7786	7770	338	72	0	5117	8306698	8301581
yHMPu5000035011_candida_pyralidae_160519	Suhomyces pyralidae		CUG-Ser1	Debaryomycetaceae	Suhomyces	Shen XX, Opulente DA, Kominek J, et al. Tempo and Mode of Genome Evolution in the Budding Yeast Subphylum. Cell 175, (2018)	6	3062	3056	15	4425	4410	376	102	0	4982	8168815	8163833
candida_tanzawaensis	Suhomyces tanzawaensis		CUG-Ser1	Debaryomycetaceae	Suhomyces	Riley R, et al. Comparative genomics of biotechnologically important yeasts. Proc Natl Acad Sci USA 113:9882-7 (2016).	0	0	0	5	1505	1500	200	27	60	5088	8304962	8299874
tetrapisispora_blattae	Tetrapisispora blattae		Saccharomycetaceae	Saccharomycetaceae	Tetrapisispora	Gordon JL, et al. Evolutionary erosion of yeast sex chromosomes by mating-type switching accidents. Proc. Natl. Acad. Sci. U.S.A. 108, 20024–20029 (2011).	0	0	0	3	954	951	298	11	15	5064	8570150	8565086
yHMPu5000034875_tetrapisispora_fleetii_160519	Tetrapisispora fleetii		Saccharomycetaceae	Saccharomycetaceae	Tetrapisispora	Shen XX, Opulente DA, Kominek J, et al. Tempo and Mode of Genome Evolution in the Budding Yeast Subphylum. Cell 175, (2018)	1	32860	32859	17	5495	5478	651	282	0	4895	7756456	7751561
yHMPu5000034876_tetrapisispora_iriomotensis_160519	Tetrapisispora iriomotensis		Saccharomycetaceae	Saccharomycetaceae	Tetrapisispora	Shen XX, Opulente DA, Kominek J, et al. Tempo and Mode of Genome Evolution in the Budding Yeast Subphylum. Cell 175, (2018)	7	31730	31723	17	6968	6951	395	259	5	5104	8207397	8202293
yHMPu5000034877_tetrapisispora_namnaonensis_160519	Tetrapisispora namnaonensis		Saccharomycetaceae	Saccharomycetaceae	Tetrapisispora	Shen XX, Opulente DA, Kominek J, et al. Tempo and Mode of Genome Evolution in the Budding Yeast Subphylum. Cell 175, (2018)	3	30808	30805	30	9132	9102	712	349	0	5006	7887016	7882010
tetrapisispora_phaffii	Tetrapisispora phaffii		Saccharomycetaceae	Saccharomycetaceae	Tetrapisispora	Gordon JL, et al. Evolutionary erosion of yeast sex chromosomes by mating-type switching accidents. Proc. Natl. Acad. Sci. U.S.A. 108, 20024–20029 (2011).	0	0	0	4	871	867	251	895	3978	4145	5652820	5648675
yHMPu5000035033_candida_cretensis_160519	Teunomyces cretensis		CUG-Ser1	Debaryomycetaceae	Teunomyces	Shen XX, Opulente DA, Kominek J, et al. Tempo and Mode of Genome Evolution in the Budding Yeast Subphylum. Cell 175, (2018)	5	21507	21502	10	3586	3576	224	25	0	4935	8229107	8224172
yHMPu5000035032_candida_gatunensis_160519	Teunomyces gatunensis		CUG-Ser1	Debaryomycetaceae	Teunomyces	Shen XX, Opulente DA, Kominek J, et al. Tempo and Mode of Genome Evolution in the Budding Yeast Subphylum. Cell 175, (2018)	8	44904	44896	29	7718	7689	437	163	0	4796	8051941	8047145
yHMPu5000035031_candida_kruisii_160519	Teunomyces kruisii		CUG-Ser1	Debaryomycetaceae	Teunomyces	Shen XX, Opulente DA, Kominek J, et al. Tempo and Mode of Genome Evolution in the Budding Yeast Subphylum. Cell 175, (2018)	1	23505	23504	7	3310	3303	234	75	0	5435	9046516	9041081
tortispora_caseinolytica	Tortispora caseinolytica		Trigonopsidaceae	Trigonopsidaceae	Tortispora	Riley R, et al. Comparative genomics of biotechnologically important yeasts. Proc Natl Acad Sci USA 113:9882-7 (2016).	0	0	0	2	575	573	257	21	3	4305	6930224	6925919
yHMPu5000035654_tortispora_ganteri_160519	Tortispora ganteri		Trigonopsidaceae	Trigonopsidaceae	Tortispora	Shen XX, Opulente DA, Kominek J, et al. Tempo and Mode of Genome Evolution in the Budding Yeast Subphylum. Cell 175, (2018)	0	0	0	8	4499	4491	312	249	0	4690	6944166	6939476
yHMPu5000035279_tortispora_starmeri_160928	Tortispora starmeri		Trigonopsidaceae	Trigonopsidaceae	Tortispora	Shen XX, Opulente DA, Kominek J, et al. Tempo and Mode of Genome Evolution in the Budding Yeast Subphylum. Cell 175, (2018)	7	2863	2856	17	6407	6390	329	104	0	4632	6880607	6875975
torulaspora_delbrueckii	Torulaspora delbrueckii		Saccharomycetaceae	Saccharomycetaceae	Torulaspora	Gordon JL, et al. Evolutionary erosion of yeast sex chromosomes by mating-type switching accidents. Proc. Natl. Acad. Sci. U.S.A. 108, 20024–20029 (2011).	0	0	0	3	783	780	156	5	20	4342	7127430	7123088
yHMPu5000026152_torulaspora_franciscae_160519	Torulaspora franciscae		Saccharomycetaceae	Saccharomycetaceae	Torulaspora	Shen XX, Opulente DA, Kominek J, et al. Tempo and Mode of Genome Evolution in the Budding Yeast Subphylum. Cell 175, (2018)	1	39186	39185	7	2917	2910	249	32	0	4756	7953198	7948442
yHMPu5000035652_torulaspora_maleeae_160613	Torulaspora maleeae		Saccharomycetaceae	Saccharomycetaceae	Torulaspora	Shen XX, Opulente DA, Kominek J, et al. Tempo and Mode of Genome Evolution in the Budding Yeast Subphylum. Cell 175, (2018)	0	0	0	11	4613	4602	182	36	0	4119	7100378	7096259
yHMPu5000035651_torulaspora_microellipsoides_160519	Torulaspora microellipsoides		Saccharomycetaceae	Saccharomycetaceae	Torulaspora	Shen XX, Opulente DA, Kominek J, et al. Tempo and Mode of Genome Evolution in the Budding Yeast Subphylum. Cell 175, (2018)	1	36108	36107	16	5722	5706	241	38	1	5003	7999912	7994909
yHMPu5000034881_torulaspora_pretoriensis_160519	Torulaspora pretoriensis		Saccharomycetaceae	Saccharomycetaceae	Torulaspora	Shen XX, Opulente DA, Kominek J, et al. Tempo and Mode of Genome Evolution in the Budding Yeast Subphylum. Cell 175, (2018)	1	35557	35556	15	4944	4929	212	31	4	5412	8821130	8815718
yHMPu5000035650_trigonopsis_variabilis_160613	Trigonopsis variabilis		Trigonopsidaceae	Trigonopsidaceae	Trigonopsis	Shen XX, Opulente DA, Kominek J, et al. Tempo and Mode of Genome Evolution in the Budding Yeast Subphylum. Cell 175, (2018)	11	5026	5015	11	6176	6165	328	106	0	5130	7515677	7510547
yHMPu5000035282_trigonopsis_vinaria_160928	Trigonopsis vinaria		Trigonopsidaceae	Trigonopsidaceae	Trigonopsis	Shen XX, Opulente DA, Kominek J, et al. Tempo and Mode of Genome Evolution in the Budding Yeast Subphylum. Cell 175, (2018)	19	10013	9994	13	4315	4302	399	163	2	5010	7584026	7579016
vanderwaltozyma_polyspora	Vanderwaltozyma polyspora		Saccharomycetaceae	Saccharomycetaceae	Vanderwaltozyma	Scannell DR, et al. Independent sorting-out of thousands of duplicated gene pairs in two yeast species descended from a whole-genome duplication. Proc. Natl. Acad. Sci. U.S.A. 104, 8397–8402 (2007).	0	0	0	7	1078	1071	322	954	4267	4396	5973705	5969309
wickerhamia_fluorescens	Wickerhamia fluorescens		CUG-Ser1	Debaryomycetaceae	Wickerhamia	Shen XX, Opulente DA, Kominek J, et al. Tempo and Mode of Genome Evolution in the Budding Yeast Subphylum. Cell 175, (2018)	0	0	0	3	543	540	330	22	33	4940	8197495	8192555
yHMPu5000034646_wickerhamiella_cacticola_160519	Wickerhamiella cacticola		Dipodascaceae/Trichomonascaceae	Trichomonascaceae	Wickerhamiella	Shen XX, Opulente DA, Kominek J, et al. Tempo and Mode of Genome Evolution in the Budding Yeast Subphylum. Cell 175, (2018)	0	0	0	4	670	666	369	60	0	5412	7214384	7208972
wickerhamiella_domercqiae	Wickerhamiella domercqiae		Dipodascaceae/Trichomonascaceae	Trichomonascaceae	Wickerhamiella	Shen XX, Opulente DA, Kominek J, et al. Tempo and Mode of Genome Evolution in the Budding Yeast Subphylum. Cell 175, (2018)	0	0	0	3	1083	1080	182	3	78	3971	6550951	6546980
candida_infanticola	Wickerhamiella infanticola	Candida infanticola	Dipodascaceae/Trichomonascaceae	Dipodascaceae	Wickerhamiella	Lee H, et al. Genbank Accession IDs: LWLF01000001-LWLF01000022 (2016).	0	0	0	7	952	945	158	124	3303	4196	5813500	5809304
candida_versatilis	Wickerhamiella versatilis	Candida versatilis	Dipodascaceae/Trichomonascaceae	Dipodascaceae	Wickerhamiella	Shen XX, Opulente DA, Kominek J, et al. Tempo and Mode of Genome Evolution in the Budding Yeast Subphylum. Cell 175, (2018)	0	0	0	5	1487	1482	206	6	47	5259	7104788	7099529
yHMPu5000035274_wickerhamomyces_alni_160928	Wickerhamomyces alni		Phaffomycetaceae	Phaffomycetaceae	Wickerhamomyces	Shen XX, Opulente DA, Kominek J, et al. Tempo and Mode of Genome Evolution in the Budding Yeast Subphylum. Cell 175, (2018)	13	69783	69770	43	18256	18213	499	194	0	5570	8497702	8492132
wickerhamomyces_anomalus	Wickerhamomyces anomalus		Phaffomycetaceae	Phaffomycetaceae	Wickerhamomyces	Riley R, et al. Comparative genomics of biotechnologically important yeasts. Proc Natl Acad Sci USA 113:9882-7 (2016).	0	0	0	2	806	804	263	54	1	5887	9195753	9189866
yHMPu5000035271_wickerhamomyces_bovis_160928	Wickerhamomyces bovis		Phaffomycetaceae	Phaffomycetaceae	Wickerhamomyces	Shen XX, Opulente DA, Kominek J, et al. Tempo and Mode of Genome Evolution in the Budding Yeast Subphylum. Cell 175, (2018)	7	48744	48737	16	3096	3080	360	96	0	5474	8176516	8171042
yHMPu5000035639_wickerhamomyces_canadensis_160613	Wickerhamomyces canadensis		Phaffomycetaceae	Phaffomycetaceae	Wickerhamomyces	Shen XX, Opulente DA, Kominek J, et al. Tempo and Mode of Genome Evolution in the Budding Yeast Subphylum. Cell 175, (2018)	9	32784	32775	21	6687	6666	315	68	0	5614	8667891	8662277
wickerhamomyces_ciferrii	Wickerhamomyces ciferrii		Phaffomycetaceae	Phaffomycetaceae	Wickerhamomyces	Schneider J, et al. Draft genome sequence of Wickerhamomyces ciferrii NRRL Y-1031 F-60-10. Eukaryotic Cell. 2012 Dec;11(12):1582–3.	5	6132	6127	16	4621	4605	194	996	5408	5435	5984674	5979239
yHMPu5000035268_wickerhamomyces_hampshirensis_160928	Wickerhamomyces hampshirensis		Phaffomycetaceae	Phaffomycetaceae	Wickerhamomyces	Shen XX, Opulente DA, Kominek J, et al. Tempo and Mode of Genome Evolution in the Budding Yeast Subphylum. Cell 175, (2018)	27	20448	20421	56	16853	16797	602	285	0	5583	8367944	8362361
yHMPu5000035286_candida_azyma_160928	Wickerhamomyces sp.		Phaffomycetaceae	Phaffomycetaceae	Wickerhamomyces	Shen XX, Opulente DA, Kominek J, et al. Tempo and Mode of Genome Evolution in the Budding Yeast Subphylum. Cell 175, (2018)	6	31339	31333	30	10641	10611	386	118	0	5533	8402646	8397113
yHMPu5000035252_yamadazyma_nakazawae_160928	Yamadazyma nakazawae		CUG-Ser1	Debaryomycetaceae	Yamadazyma	Shen XX, Opulente DA, Kominek J, et al. Tempo and Mode of Genome Evolution in the Budding Yeast Subphylum. Cell 175, (2018)	17	27036	27019	21	8346	8325	364	123	0	4946	8118337	8113391
yHMPu5000035640_yamadazyma_philogaea_160519	Yamadazyma philogaea		CUG-Ser1	Debaryomycetaceae	Yamadazyma	Shen XX, Opulente DA, Kominek J, et al. Tempo and Mode of Genome Evolution in the Budding Yeast Subphylum. Cell 175, (2018)	1	38166	38165	15	7061	7046	246	39	0	4593	7875851	7871258
yHMPu5000035641_yamadazyma_scolyti_160613	Yamadazyma scolyti		CUG-Ser1	Debaryomycetaceae	Yamadazyma	Shen XX, Opulente DA, Kominek J, et al. Tempo and Mode of Genome Evolution in the Budding Yeast Subphylum. Cell 175, (2018)	3	31235	31232	16	7264	7248	317	57	0	4874	8180557	8175683
candida_tenuis	Yamadazyma tenuis	Candida tenuis	CUG-Ser1	Debaryomycetaceae	Yamadazyma	Wohlbach DJ, et al. Comparative genomics of xylose-fermenting fungi for enhanced biofuel production. Proc. Natl. Acad. Sci. U.S.A. 108, 13212–13217 (2011).	0	0	0	4	1012	1008	194	22	3	4724	8220967	8216243
yHMPu5000035643_yarrowia_bubula_160519	Yarrowia bubula		Dipodascaceae/Trichomonascaceae	Dipodascaceae	Yarrowia	Shen XX, Opulente DA, Kominek J, et al. Tempo and Mode of Genome Evolution in the Budding Yeast Subphylum. Cell 175, (2018)	5	50161	50156	3	312	309	322	88	0	6376	9213822	9207446
yarrowia_deformans	Yarrowia deformans		Dipodascaceae/Trichomonascaceae	Dipodascaceae	Yarrowia	Shen XX, Opulente DA, Kominek J, et al. Tempo and Mode of Genome Evolution in the Budding Yeast Subphylum. Cell 175, (2018)	0	0	0	4	949	945	294	20	48	6189	9102200	9096011
yHMPu5000035645_yarrowia_divulgata_160519	Yarrowia divulgata		Dipodascaceae/Trichomonascaceae	Dipodascaceae	Yarrowia	Shen XX, Opulente DA, Kominek J, et al. Tempo and Mode of Genome Evolution in the Budding Yeast Subphylum. Cell 175, (2018)	1	57931	57930	5	1025	1020	283	99	4	6295	9229575	9223280
yarrowia_keelungensis	Yarrowia keelungensis		Dipodascaceae/Trichomonascaceae	Dipodascaceae	Yarrowia	Shen XX, Opulente DA, Kominek J, et al. Tempo and Mode of Genome Evolution in the Budding Yeast Subphylum. Cell 175, (2018)	0	0	0	1	226	225	270	28	33	6074	8970850	8964776
yarrowia_lipolytica	Yarrowia lipolytica		Dipodascaceae/Trichomonascaceae	Dipodascaceae	Yarrowia	Dujon B, et al. Genome evolution in yeasts. Nature 430, 35–44 (2004).	0	0	0	1	178	177	296	17	0	6115	8992848	8986733
yHMPu5000035629_yueomyces_sinensis_160519	Yueomyces sinensis		Saccharomycetaceae	Saccharomycetaceae	Yueomyces	Shen XX, Opulente DA, Kominek J, et al. Tempo and Mode of Genome Evolution in the Budding Yeast Subphylum. Cell 175, (2018)	1	43087	43086	33	8241	8208	521	187	1	4992	7979069	7974077
yHMPu5000035243_zygoascus_meyerae_160928	Zygoascus meyerae		Dipodascaceae/Trichomonascaceae	Trichomonascaceae	Zygoascus	Shen XX, Opulente DA, Kominek J, et al. Tempo and Mode of Genome Evolution in the Budding Yeast Subphylum. Cell 175, (2018)	12	5465	5453	17	5231	5214	318	73	0	5294	8014162	8008868
yHMPu5000035242_zygoascus_ofunaensis_160928	Zygoascus ofunaensis		Dipodascaceae/Trichomonascaceae	Trichomonascaceae	Zygoascus	Shen XX, Opulente DA, Kominek J, et al. Tempo and Mode of Genome Evolution in the Budding Yeast Subphylum. Cell 175, (2018)	13	5732	5719	12	2904	2892	400	158	0	5313	8397335	8392022
zygosaccharomyces_bailii	Zygosaccharomyces bailii		Saccharomycetaceae	Saccharomycetaceae	Zygosaccharomyces	Galeote V, et al. Genome Sequence of the Food Spoilage Yeast Zygosaccharomyces bailii CLIB 213T. Genome Announc. 2013;1(4).	0	0	0	5	1394	1389	199	28	41	4368	7219445	7215077
yHMPu5000034866_zygosaccharomyces_bisporus_160519	Zygosaccharomyces bisporus		Saccharomycetaceae	Saccharomycetaceae	Zygosaccharomyces	Shen XX, Opulente DA, Kominek J, et al. Tempo and Mode of Genome Evolution in the Budding Yeast Subphylum. Cell 175, (2018)	1	29691	29690	19	5122	5103	226	48	0	4421	7356043	7351622
yHMPu5000034865_zygosaccharomyces_kombuchaensis_160519	Zygosaccharomyces kombuchaensis		Saccharomycetaceae	Saccharomycetaceae	Zygosaccharomyces	Shen XX, Opulente DA, Kominek J, et al. Tempo and Mode of Genome Evolution in the Budding Yeast Subphylum. Cell 175, (2018)	18	36385	36367	9	2829	2820	289	84	1	4230	7231874	7227644
zygosaccharomyces_rouxii	Zygosaccharomyces rouxii		Saccharomycetaceae	Saccharomycetaceae	Zygosaccharomyces	Génolevures Consortium, et al. Comparative genomics of protoploid Saccharomycetaceae. Genome Res. 19, 1696–1709 (2009).	0	0	0	1	184	183	162	5	0	4454	7330627	7326173
yHMPu5000034862_zygotorulaspora_florentina_160519	Zygotorulaspora florentina		Saccharomycetaceae	Saccharomycetaceae	Zygotorulaspora	Shen XX, Opulente DA, Kominek J, et al. Tempo and Mode of Genome Evolution in the Budding Yeast Subphylum. Cell 175, (2018)	1	23750	23749	17	4493	4476	332	86	0	4665	7547558	7542893
yHMPu5000026256_zygotorulaspora_mrakii_161215	Zygotorulaspora mrakii		Saccharomycetaceae	Saccharomycetaceae	Zygotorulaspora	Shen XX, Opulente DA, Kominek J, et al. Tempo and Mode of Genome Evolution in the Budding Yeast Subphylum. Cell 175, (2018)	2	28423	28421	19	7204	7185	271	52	0	4482	7336679	7332197
																1679389
