# Supplementary material for: Variation and selection on codon usage bias across an entire subphylum
Source: PLoS Genet. 2019 Jul 31;15(7):e1008304. doi: 10.1371/journal.pgen.1008304 (PMC6701816; doi:10.1371/journal.pgen.1008304)
Supplement: S2 Table — (XLSX) [file pgen.1008304.s005.xlsx]

## Sheet: Supplementary Table 2
Species	strain / isolate	Accession Number	Description
Barnettozyma californica	strain CBS 252	NC_022159.1	mitochondrion, complete genome
Brettanomyces custersianus		NC_013145.2	mitochondrion, complete genome
Candida parapsilosis		X74411.6	complete mitochondrial genome
Candida alimentaria	isolate CBS 10151	FR877633.1	complete mitochondrial genome,
Candida galli	isolate CBS 9722	FR877636.1	complete mitochondrial genome,
Candida phangngensis	isolate CBS 10407	FR877634.1	complete mitochondrial genome,
Candida deformans	isolate CBS 2071	FR877635.1	complete mitochondrial genome,
Candida tropicalis	MYA-3404	GG692418.1	mitochondrial scaffold supercont3.24, whole genome shotgun sequence
Candida albicans	WO-1	GG670285.1	supercont1.17 mitochondrial scaffold, whole genome shotgun sequence
Candida orthopsilosis	strain Sample_B-8274	LT594379.1	partial mitochondrial genome,
Clavispora lusitaniae	strain CBS 6936	NC_022161.1	mitochondrion, complete genome
Candida tropicalis	MYA-3404	NW_003020054.1	supercont3.24 mitochondrial, whole genome shotgun sequence
Cyberlindnera suaveolens	strain CBS 1670	NC_022167.1	mitochondrion, complete genome
Cyberlindnera jadinii	strain CBS 1600	NC_022163.1	mitochondrion, complete genome
Debaryomyces hansenii		DQ508940.1	mitochondrion, complete genome
Dipodascus magnusii		JQ236859.1	mitochondrion, complete genome
Eremothecium sinecaudum	strain ATCC 58844	NC_029458.1	mitochondrion, complete genome
Eremothecium sinecaudum	strain ATCC 58844	CP014249.1	mitochondrion, complete genome
Ashbya gossypii (= Eremothecium gossypii)	ATCC 10895	AE016821.1	mitochondrion, complete genome
Ashbya gossypii	FDAG	NC_016756.1	mitochondrion, complete genome
Ashbya gossypii	ATCC 10895	NC_005789.1	mitochondrion, complete genome
Ashbya gossypii	FDAG1	CP002712.1	mitochondrion, complete sequence
Galactomyces candidum	strain CLIB 918	NC_025768.1	complete mitochondrial genome,
Hanseniaspora uvarum		DQ058142.1	mitochondrion, complete genome
Kazachstania unispora	strain Y-1556	KU920680.1	mitochondrion, complete genome
Kazachstania sinensis	culture NRRL:Y-27222	MG674287.1	mitochondrion, complete genome
Kazachstania unispora	strain Y-1556	NC_036378.1	mitochondrion, complete genome
Dekkera bruxellensis strain	CBS 2499	GQ354526.1	mitochondrion, complete genome
Kluyveromyces marxianus DMKU3-1042	DMKU3-1042	NC_036023.1	mitochondrial DNA, complete genome
Lachancea thermotolerans	strain UWOPS 83-1097.1	LK392303.1	complete mitochondrial genome,
Lachancea dasiensis	CBS 10888	HE983611.1	complete mitochondrial genome
Lachancea kluyveri	strain CBS5828	HE664112.1	complete mitochondrial genome,
Lodderomyces elongisporus	NRRL YB-4239	NW_001813686.1	supercont1.28 mitochondrial scaffold, whole genome shotgun sequence
Lachancea meyersii	CBS 8951	HE983614.1	complete mitochondrial genome
Millerozyma farinosa	strain CBS185	FN870377.1	mitochondrial genome,
Meyerozyma guilliermondii	strain CBS 2030	NC_022154.1	mitochondrion, complete genome
Nakaseomyces bacillisporus	strain CBS 7720	FM995166.1	complete mitochondrial genome,
Nakaseomyces delphensis	strain CBS 2170	FM995164.1	complete mitochondrial genome,
Naumovozyma dairenensis	strain Y-1353	KU920679.1	mitochondrion, complete genome
Naumovozyma castellii	strain Y-664	KY989229.1	mitochondrion, complete genome
Ogataea angusta		NC_014805.1	mitochondrion, complete genome
Ogataea philodendri	strain CBS 6075	NC_022165.1	mitochondrion, complete genome
Ogataea thermophila	strain NCAIM Y.01608	NC_022151.1	mitochondrion, complete genome
Pichia kluyveri strain	CBS 7907	NC_022158.1	mitochondrion, complete genome
Pichia farinosa	strain CBS7064	FN356025.1	complete mitochondrial genome,
Pichia pastoris	CBS 7435	NC_015384.1	mitochondrion, complete genome
Saccharomyces cerevisiae	S288c	NC_001224.1	mitochondrion, complete genome
Torulaspora globosa	strain CBS 764	KM595068.2	mitochondrion, complete genome
Wickerhamomyces canadensis		D31785.1	mitochondrial genomic DNA, complete genome
Wickerhamomyces pijperi	strain CBS 2887	NC_022166.1	mitochondrion, complete genome
Wickerhamomyces mucosus	strain CBS 6341	NC_022171.1	mitochondrion, complete genome
Yarrowia lipolytica	strain W29	AJ307410.1	complete mitochondrial genome,
Zygosaccharomyces parabailii	strain ATCC 60483	CP019506.1	mitochondrion, complete genome
Zygosaccharomyces mellis	strain Y-12628	KU920675.1	mitochondrion, complete genome
