# Supplementary material for: Variation and selection on codon usage bias across an entire subphylum
Source: PLoS Genet. 2019 Jul 31;15(7):e1008304. doi: 10.1371/journal.pgen.1008304 (PMC6701816; doi:10.1371/journal.pgen.1008304)
Supplement: S3 Table — (XLSX) [file pgen.1008304.s006.xlsx]

## Sheet: Supplementary Table 3
Species	genome accession	protein_ids
Ashbya gossypii	NC_016756.1	YP_005097964.1;YP_005097965.1;YP_005097966.1;YP_005097967.1;YP_005097968.1;YP_005097969.1;YP_005097970.1;YP_005097971.1
Candida orthopsilosis	LT594379.1	SBT62907.1;SBT62908.1;SBT62909.1;SBT62910.1;SBT62911.1;SBT62912.1;SBT62913.1;SBT62914.1;SBT62915.1;SBT62916.1;SBT62917.1;SBT62918.1;SBT62919.1;SBT62920.1;SBT62921.1;SBT62922.1
Clavispora lusitaniae	NC_022161.1	YP_008474998.1;YP_008474999.1;YP_008475000.1;YP_008475001.1;YP_008475002.1;YP_008475003.1;YP_008475004.1;YP_008475005.1;YP_008475006.1;YP_008475007.1;YP_008475008.1;YP_008475009.1;YP_008475010.1;YP_008475011.1;YP_008475012.1;YP_008475013.1;YP_008475014.1;YP_008475015.1
Cyberlindnera jadinii	NC_022163.1	YP_008475041.1;YP_008475042.1;YP_008475043.1;YP_008475044.1;YP_008475045.1;YP_008475046.1;YP_008475047.1;YP_008475048.1;YP_008475049.1;YP_008475050.1;YP_008475051.1;YP_008475052.1;YP_008475053.1;YP_008475054.1;YP_008475055.1;YP_008475056.1;YP_008475057.1;YP_008475058.1;YP_008475059.1;YP_008475060.1;YP_008475061.1;YP_008475062.1;YP_008475063.1
Cyberlindnera suaveolens	NC_022167.1	YP_008475105.1;YP_008475106.1;YP_008475107.1;YP_008475108.1;YP_008475109.1;YP_008475110.1;YP_008475111.1;YP_008475112.1;YP_008475113.1;YP_008475114.1;YP_008475115.1;YP_008475116.1;YP_008475117.1;YP_008475118.1;YP_008475119.1;YP_008475120.1;YP_008475121.1;YP_008475122.1;YP_008475123.1;YP_008475124.1;YP_008475125.1;YP_008475126.1;YP_008475127.1;YP_008475128.1;YP_008475129.1;YP_008475130.1;YP_008475…
Dekkera bruxellensis	GQ354526.1	ACU32833.1;ACU32834.1;ACU32835.1;ACU32836.1;ACU32837.1;ACU32838.1;ACU32839.1;ACU32840.1;ACU32841.1;ACU32842.1;ACU32843.1;ACU32844.1;ACU32845.1;ACU32846.1;ACU32847.1;ACU32849.1;ACU32848.1;ACU32850.1
Dipodascus magnusii	JQ236859.1	AEY71982.2;AEY71974.2;AEY71954.2;AEY71979.2;AEY71980.2;AEY71969.2;AEY71976.2;AEY71975.2;AEY71964.2;AEY71953.2;AEY71960.2;AEY71956.2;AEY71963.2;AEY71957.2;AEY71962.2;AEY71961.2;AEY71952.2;AEY71981.2;AEY71970.2;AEY71965.2;AEY71967.2;AEY71973.2;AEY71968.2;AEY71971.2;AEY71972.2;AEY71978.2;AEY71966.2;AEY71959.2;AEY71955.2;AEY71958.2
Eremothecium sinecaudum	NC_029458.1	YP_009235511.1;YP_009235512.1;YP_009235513.1;YP_009235514.1;YP_009235515.1;YP_009235516.1;YP_009235517.1;YP_009235518.1
Galactomyces candidum	NC_025768.1	YP_009110262.1;YP_009110263.1;YP_009110264.1;YP_009110265.1;YP_009110266.1;YP_009110267.1;YP_009110268.1;YP_009110269.1;YP_009110270.1;YP_009110271.1;YP_009110272.1;YP_009110273.1;YP_009110274.1;YP_009110275.1;YP_009110276.1
Hanseiaspora uvarum	DQ058142.1	AAY46309.1;AAY46310.1;AAY46311.1;AAY46316.1;AAY46312.1;AAY46313.1;AAY46314.1;AAY46315.1
Kazachstania sinensis	MG674287.1	AUG33500.1;AUG33501.1;AUG33502.1;AUG33503.1;AUG33504.1;AUG33505.1;AUG33506.1;AUG33507.1;AUG33508.1;AUG33509.1;AUG33510.1;AUG33511.1;AUG33512.1
Kazachstania unispora	KU920680.1	APD15111.1;APD15112.1;APD15113.1;APD15114.1;APD15115.1;APD15116.1;APD15117.1;APD15118.1;APD15119.1;APD15120.1;APD15121.1;APD15122.1;APD15123.1;APD15124.1;APD15125.1
Kluyveromyces marxianus	NC_036023.1	YP_009433693.1;YP_009433694.1;YP_009433695.1;YP_009433696.1;YP_009433697.1;YP_009433698.1;YP_009433699.1;YP_009433700.1;YP_009433701.1;YP_009433702.1;YP_009433703.1
Lachancea dasiensis	HE983611.1	CCW77434.1;CCW77435.1;CCW77436.1;CCW77437.1;CCW77438.1;CCW77439.1;CCW77440.1;CCW77441.1
Lachancea kluyveri	HE664112.1	CCG06543.1;CCG06544.1;CCG06545.1;CCG06546.1;CCG06547.1;CCG06548.1;CCG06549.1;CCG06550.1
Lachancea meyersii	HE983614.1	CCW77458.1;CCW77459.1;CCW77460.1;CCW77461.1;CCW77462.1;CCW77463.1;CCW77464.1;CCW77465.1
Lachancea thermotolerans	LK392303.1	CDS14845.1;CDS14846.1;CDS14847.1;CDS14848.1;CDS14849.1;CDS14850.1;CDS14851.1;CDS14852.1
Meyerozyma guilliermondii	NC_022154.1	YP_008474861.1;YP_008474862.1;YP_008474863.1;YP_008474864.1;YP_008474865.1;YP_008474866.1;YP_008474867.1;YP_008474868.1;YP_008474869.1;YP_008474870.1;YP_008474871.1;YP_008474872.1;YP_008474873.1;YP_008474874.1;YP_008474875.1;YP_008474876.1;YP_008474877.1;YP_008474878.1;YP_008474879.1;YP_008474880.1
Millerozyma farinosa	FN870377.1	CBM41818.1;CBM41819.1;CBM41820.1;CBM41821.1;CBM41822.1;CBM41823.1;CBM41824.1;CBM41825.1;CBM41826.1;CBM41827.1;CBM41828.1;CBM41829.1;CBM41830.1;CBM41831.1;CBM41832.1;CBM41833.1;CBM41834.1;CBM41835.1
Nakaseomyces bacillisporus	FM995166.1	CAX36939.1;CAX36940.1;CAX36941.1;CAX36942.1;CAX36943.1;CAX36944.1;CAX36945.1;CAX36946.1
Nakaseomyces delphensis	FM995164.1	CAX36923.1;CAX36924.1;CAX36925.1;CAX36926.1;CAX36927.1;CAX36928.1;CAX36929.1;CAX36930.1
Naumovozyma castellii	KY989229.1	ATV99288.1;ATV99290.1;ATV99289.1;ATV99291.1;ATV99293.1;ATV99292.1;ATV99294.1;ATV99295.1;ATV99296.1;ATV99297.1;ATV99298.1
Naumovozyma dairensis	KU920679.1	APD15097.1;APD15098.1;APD15099.1;APD15100.1;APD15101.1;APD15102.1;APD15103.1;APD15104.1;APD15105.1;APD15106.1;APD15107.1;APD15108.1;APD15109.1;APD15110.1
Ogataea angusta	NC_014805.1	YP_004072409.1;YP_004072410.1;YP_004072411.1;YP_004072412.1;YP_004072413.1;YP_004072414.1;YP_004072415.1;YP_004072416.1;YP_004072417.1;YP_004072418.1;YP_004072419.1;YP_004072420.1;YP_004072421.1;YP_004072422.1;YP_004072423.1;YP_004072424.1;YP_004072425.1;YP_004072426.1;YP_004072427.1
Ogataea philodendri	NC_022165.1	YP_008475082.1;YP_008475083.1;YP_008475084.1;YP_008475085.1;YP_008475086.1;YP_008475087.1;YP_008475088.1;YP_008475089.1;YP_008475090.1;YP_008475091.1;YP_008475092.1;YP_008475093.1;YP_008475094.1;YP_008475095.1
Ogataea thermophila	NC_022151.1	YP_008474804.1;YP_008474805.1;YP_008474806.1;YP_008474807.1;YP_008474808.1;YP_008474809.1;YP_008474810.1;YP_008474811.1;YP_008474812.1;YP_008474813.1;YP_008474814.1;YP_008474815.1;YP_008474816.1;YP_008474817.1;YP_008474818.1;YP_008474819.1;YP_008474820.1;YP_008474821.1;YP_008474822.1;YP_008474823.1;YP_008474824.1;YP_008474825.1;YP_008474826.1;YP_008474827.1;YP_008474828.1
Pichia farinosa	FN356025.1	CAY39271.1;CAY39272.1;CAY39273.1;CAY39274.1;CAY39275.1;CAY39276.1;CAY39277.1;CAY39278.1;CAY39279.1;CAY39280.1;CAY39281.1;CAY39282.1;CAY39283.1;CAY39284.1;CAY39285.1;CAY39286.1;CAY39287.1;CAY39288.1;CAY39289.1;CAY39290.1;CAY39291.1;CAY39292.1;CAY39293.1;CAY39294.1;CAY39295.1
Pichia kluyveri	NC_022158.1	YP_008474929.1;YP_008474930.1;YP_008474931.1;YP_008474932.1;YP_008474933.1;YP_008474934.1;YP_008474935.1;YP_008474936.1;YP_008474937.1;YP_008474938.1;YP_008474939.1;YP_008474940.1;YP_008474941.1;YP_008474942.1;YP_008474943.1;YP_008474944.1;YP_008474945.1;YP_008474946.1;YP_008474947.1;YP_008474948.1;YP_008474949.1;YP_008474950.1;YP_008474951.1;YP_008474952.1;YP_008474953.1;YP_008474954.1
Pichia pastoris	NC_015384.1	YP_004362948.1;YP_004362949.1;YP_004362950.1;YP_004362951.1;YP_004362952.1;YP_004362953.1;YP_004362954.1;YP_004362955.1;YP_004362956.1;YP_004362957.1;YP_004362958.1;YP_004362959.1;YP_004362960.1;YP_004362961.1;YP_004362962.1;YP_004362963.1
Saccharomyces cerevisiae	NC_001224.1	NP_009305.1;NP_009306.1;NP_009307.1;NP_009308.1;NP_009309.1;NP_009310.1;NP_009311.1;NP_009312.1;NP_009313.1;NP_009315.1;NP_009316.1;NP_009317.1;NP_009318.1;NP_009319.1;NP_009320.1;NP_009324.1;NP_009326.1;NP_009327.1;NP_009328.1
Torulaspora globosa	KM595068.2	AJG02975.1;AJG02976.1;AJG02977.1;AJG02978.1;AJG02979.1;AMQ25907.1;AJG02981.1;AMQ25908.1;AMQ25909.1;AMQ25910.1;AMQ25911.1;AMQ25912.1;AMQ25913.1;AMQ25914.1;AMQ25915.1
Wickerhamomyces candensis	D31785.1	BAA06563.2;BAA06564.2;BAA06565.2;BAA06566.2;BAA06567.2;BAA06568.2;BAA06569.2;BAA06570.2;BAA06571.2;BAA06572.2;BAA06573.2;BAA06574.2;BAA06575.2;BAA06576.2;BAA06577.2;BAA06578.2;BAA06579.2;BAA06580.2
Wickerhamomyces mucosus	NC_022171.1	YP_008475189.1;YP_008475190.1;YP_008475191.1;YP_008475192.1;YP_008475193.1;YP_008475194.1;YP_008475195.1;YP_008475196.1;YP_008475197.1;YP_008475198.1;YP_008475199.1;YP_008475200.1;YP_008475201.1;YP_008475202.1;YP_008475203.1;YP_008475204.1;YP_008475205.1;YP_008475206.1;YP_008475207.1;YP_008475208.1;YP_008475209.1;YP_008475210.1;YP_008475211.1;YP_008475212.1;YP_008475213.1;YP_008475214.1
Wickerhamomyces pijperi	NC_022166.1	YP_008475096.1;YP_008475097.1;YP_008475098.1;YP_008475099.1;YP_008475100.1;YP_008475101.1;YP_008475102.1;YP_008475103.1;YP_008475104.1
Yarrowia lipolytica	AJ307410.1	CAC28088.2;CAC28089.2;CCC21109.1;CAC28091.2;5;CAC28094.2;CAC28093.2;8;CAC28095.2;CAC28096.2;CAC28097.2;CAC28098.2;CAC28099.2;CAC28100.1;CAC28101.1;CAC28102.1;CAC28103.1;CAC28104.1;CAC28105.1;CAC28106.1;CAC28107.1;CAC28108.1;CAC28109.1;CAC28111.2;25;26;27;CAC28114.2;CAC28115.2;CAC28116.2
Zygosaccharomyces mellis	KU920675.1	APD15035.1;APD15036.1;APD15037.1;APD15038.1;APD15039.1;APD15040.1;APD15041.1;APD15042.1;APD15043.1;APD15044.1;APD15045.1;APD15046.1;APD15047.1;APD15048.1
Zygosaccharomyces paraballii	CP019506.1	AQZ19150.1;AQZ19151.1;AQZ19152.1;AQZ19153.1;AQZ19157.1;AQZ19156.1;AQZ19155.1;AQZ19154.1;AQZ19158.1;AQZ19159.1;AQZ19160.1;AQZ19161.1;AQZ19162.1
