# Supplementary material for: Variation and selection on codon usage bias across an entire subphylum
Source: PLoS Genet. 2019 Jul 31;15(7):e1008304. doi: 10.1371/journal.pgen.1008304 (PMC6701816; doi:10.1371/journal.pgen.1008304)
Supplement: S4 Table — The total number of each tRNA is listed for each species as well as the total number of tRNA genes annotated. The reassigned CUG codons are also listed. (XLSX) [file pgen.1008304.s007.xlsx]

## Sheet: Supplementary Table 4
file_name_id	Species name	Major clade	Total_tRNA Counts	AAA-Phe	AAC-Val	AAG-Leu	AAT-Ile	ACA-Cys	ACC-Gly	ACG-Arg	ACT-Ser	AGA-Ser	AGC-Ala	AGG-Pro	AGT-Thr	ATA-Tyr	ATC-Asp	ATG-His	ATT-Asn	CAA-Leu	CAC-Val	CAG-Ala	CAG-Leu	CAG-Ser	CAT-Met	CCA-Trp	CCC-Gly	CCG-Arg	CCT-Arg	CGA-Ser	CGC-Ala	CGG-Pro	CGT-Thr	CTA-Stop	CTC-Glu	CTG-Gln	CTT-Lys	GAA-Phe	GAC-Val	GAG-Leu	GAT-Ile	GCA-Cys	GCC-Gly	GCG-Arg	GCT-Ser	GGA-Ser	GGC-Ala	GGG-Pro	GGT-Thr
alloascoidea_hylecoeti	Alloascoidea hylecoeti	Alloascoideaceae	209	0	11	4	9	0	0	3	0	7	8	3	8	0	0	0	0	4	1	NA	1	NA	7	5	1	1	2	1	1	1	1	0	3	2	5	8	0	0	0	0	10	0	4	0	0	0	0
ambrosiozyma_kashinagacola	Ambrosiozyma kashinagacola	Pichiaceae	106	0	5	1	4	0	0	2	0	4	4	0	4	0	0	0	0	3	1	NA	1	NA	4	2	1	1	0	1	0	0	1	0	2	1	6	4	0	0	0	2	6	0	1	0	0	0	0
ambrosiozyma_monospora	Ambrosiozyma monospora	Pichiaceae	277	0	15	4	12	0	0	2	0	12	11	0	12	0	0	0	0	13	3	NA	3	NA	9	4	0	1	0	1	0	0	1	0	3	2	15	9	0	0	0	5	16	0	5	0	0	0	0
arxula_adeninivorans	Blastobotrys adeninivorans	Dipodascaceae/Trichomonascaceae	139	0	5	4	7	0	0	4	0	5	7	5	5	0	0	0	0	2	3	NA	4	NA	6	3	0	1	1	2	1	1	1	0	6	4	8	4	0	0	0	2	6	0	2	0	0	0	0
ascoidea_asiatica	Ascoidea asiatica	CUG-Ser2	271	0	13	3	14	0	0	3	0	10	8	2	10	0	0	0	0	2	1	NA	NA	2	11	6	0	1	1	1	0	0	2	0	2	2	3	11	0	0	0	5	15	0	6	0	0	0	0
ascoidea_rubescens	Ascoidea rubescens	CUG-Ser2	172	0	7	2	8	0	0	3	0	6	6	1	5	0	0	0	0	3	1	NA	NA	1	6	4	1	1	1	1	0	0	1	0	1	1	3	7	0	0	0	4	10	0	3	0	0	0	0
ashbya_aceri	Ashbya aceri	Saccharomycetaceae	198	0	7	0	9	0	0	4	0	7	7	1	7	0	0	0	0	7	4	NA	1	NA	8	5	2	2	1	3	2	0	2	0	8	4	9	6	0	1	0	3	11	0	3	0	0	0	0
babjeviella_inositovora	Babjeviella inositovora	CUG-Ser1	369	0	18	7	18	0	0	9	0	16	18	0	16	0	0	0	0	19	0	NA	NA	2	12	7	5	0	1	3	4	0	3	0	9	10	29	15	0	0	0	6	22	0	6	0	0	0	0
brettanomyces_anomalus	Brettanomyces anomalus	Pichiaceae	92	0	4	2	3	0	0	1	0	3	3	0	3	0	0	0	0	3	1	NA	1	NA	3	2	0	1	1	1	0	0	1	0	4	2	5	4	0	0	0	2	5	0	2	0	0	0	0
candida_albicans	Candida albicans	CUG-Ser1	131	0	6	2	5	0	0	2	0	4	6	1	4	0	0	0	0	6	1	NA	NA	1	4	2	1	1	1	1	0	0	1	0	1	1	2	5	0	0	0	2	6	0	2	0	0	0	0
candida_apicola	Starmerella apicola	Dipodascaceae/Trichomonascaceae	78	0	4	2	1	0	0	4	0	3	4	0	3	0	0	0	0	2	1	NA	1	NA	2	0	1	1	1	1	1	1	1	0	5	3	4	0	0	0	0	1	4	0	2	0	0	0	0
candida_arabinofermentans	Candida arabinofermentans	Pichiaceae	117	0	6	1	5	0	0	2	0	4	4	0	4	0	0	0	0	4	1	NA	1	NA	5	3	0	1	0	1	0	0	1	0	1	1	5	4	0	0	0	2	6	0	2	0	0	0	0
candida_auris	Candida auris	CUG-Ser1	163	0	6	3	8	0	0	3	0	6	8	2	7	0	0	0	0	8	3	NA	NA	1	6	4	1	1	1	2	1	0	1	0	5	4	7	6	0	0	0	3	9	0	2	0	0	0	0
candida_boidinii_JCM9604	Candida boidinii	Pichiaceae	183	0	10	2	8	0	0	3	0	7	6	1	7	0	0	0	0	1	1	NA	1	NA	6	5	0	1	1	1	0	0	1	0	1	1	6	7	0	0	0	4	11	0	3	0	0	0	0
candida_carpophila	Candida carpophila	CUG-Ser1	119	0	4	2	5	0	0	3	0	4	5	2	4	0	0	0	0	5	2	NA	NA	1	4	2	1	1	1	2	1	0	1	0	3	2	5	4	0	0	0	3	6	0	3	0	0	0	0
candida_dubliniensis	Candida dubliniensis	CUG-Ser1	130	0	8	2	6	0	0	2	0	4	6	1	5	0	0	0	0	5	1	NA	NA	1	4	2	1	1	1	1	0	0	1	0	1	1	3	5	0	0	0	2	6	0	1	0	0	0	0
candida_glabrata	Candida glabrata	Saccharomycetaceae	207	0	10	0	9	0	0	4	0	9	10	1	9	0	0	0	0	8	1	NA	0	NA	7	5	1	1	1	1	0	0	1	0	3	2	12	6	0	1	0	3	12	0	3	0	0	0	0
candida_homilentoma	Hyphopichia homilentoma	CUG-Ser1	142	0	6	2	6	0	0	3	0	7	6	1	6	0	0	0	0	7	2	NA	NA	1	5	3	1	1	1	1	0	0	1	0	1	2	5	5	0	0	0	3	8	0	3	0	0	0	0
candida_infanticola	Wickerhamiella infanticola	Dipodascaceae/Trichomonascaceae	116	0	5	3	4	0	0	7	0	4	6	3	4	0	0	0	0	2	2	NA	2	NA	4	3	1	1	1	2	1	1	1	0	5	3	4	3	0	0	0	0	7	0	2	0	0	0	0
candida_intermedia	Candida intermedia	CUG-Ser1	189	0	9	3	9	0	0	4	0	6	8	1	7	0	0	0	0	11	3	NA	NA	1	6	4	1	1	1	2	0	0	1	0	9	4	12	7	0	0	0	3	12	0	3	0	0	0	0
candida_orthopsilosis	Candida orthopsilosis	CUG-Ser1	77	0	4	1	4	0	0	2	0	2	3	1	4	0	0	0	0	1	1	NA	NA	1	3	1	0	1	1	1	0	0	1	0	1	1	3	1	0	0	0	1	2	0	1	0	0	0	0
candida_parapsilosis	Candida parapsilosis	CUG-Ser1	87	0	4	1	4	0	0	2	0	2	3	1	4	0	0	0	0	3	1	NA	NA	1	3	2	0	1	1	1	0	0	1	0	1	1	2	3	0	0	0	1	4	0	1	0	0	0	0
candida_sojae	Candida sojae	CUG-Ser1	146	0	0	2	7	0	0	4	0	5	7	1	5	0	0	0	0	5	1	NA	NA	1	4	4	0	0	1	0	0	0	1	0	1	1	3	6	0	0	0	3	8	0	3	0	0	0	0
candida_sorboxylosa	Candida sorboxylosa	Pichiaceae	175	0	7	2	9	0	0	2	0	6	6	0	7	0	0	0	0	5	2	NA	0	NA	6	4	0	1	1	1	0	0	1	0	2	1	8	7	0	0	0	3	11	0	3	0	0	0	0
candida_succiphila	Candida succiphila	Pichiaceae	81	0	3	1	3	0	0	2	0	3	3	1	2	0	0	0	0	2	1	NA	1	NA	4	2	1	1	1	1	1	0	1	0	1	1	3	3	0	0	0	1	5	0	1	0	0	0	0
candida_tanzawaensis	Suhomyces tanzawaensis	CUG-Ser1	254	0	13	4	11	0	0	4	0	11	12	2	11	0	0	0	0	12	3	NA	NA	1	8	5	1	1	1	2	1	0	1	0	3	2	12	10	0	0	0	4	16	0	4	0	0	0	0
candida_tenuis	Yamadazyma tenuis	CUG-Ser1	113	0	4	1	4	0	0	1	0	4	4	1	3	0	0	0	0	5	2	NA	NA	1	4	2	0	1	1	1	1	0	1	0	1	1	4	5	0	0	0	3	5	0	3	0	0	0	0
candida_tropicalis	Candida tropicalis	CUG-Ser1	183	0	11	2	9	0	0	2	0	7	9	1	8	0	0	0	0	6	0	NA	NA	1	6	5	0	0	1	1	0	0	1	0	0	1	5	8	0	0	0	2	9	0	3	0	0	0	0
candida_versatilis	Wickerhamiella versatilis	Dipodascaceae/Trichomonascaceae	68	0	2	2	3	0	0	3	0	1	3	1	2	0	0	0	0	1	1	NA	1	NA	3	2	1	1	1	1	1	1	2	0	3	2	3	2	0	0	0	1	3	0	1	0	0	0	0
clavispora_lusitaniae	Clavispora lusitaniae	CUG-Ser1	198	0	10	3	9	0	0	4	0	7	9	1	7	0	0	0	0	11	3	NA	NA	1	7	4	1	1	1	2	1	0	1	0	6	3	10	7	0	0	0	3	12	0	3	0	0	0	0
cyberlindnera_fabianii_JCM3601	Cyberlindnera fabianii	Phaffomycetaceae	153	0	7	5	7	0	0	4	0	6	8	0	6	0	0	0	0	6	2	NA	1	NA	6	4	1	1	0	1	0	0	1	0	8	5	8	5	0	0	0	2	9	0	2	0	0	0	0
cyberlindnera_jadinii	Cyberlindnera jadinii	Phaffomycetaceae	152	0	8	4	6	0	0	4	0	6	6	0	6	0	0	0	0	7	2	NA	1	NA	6	4	1	0	0	1	0	0	1	0	6	2	7	6	0	0	0	1	9	0	2	0	0	0	0
debaryomyces_hansenii	Debaryomyces hansenii	CUG-Ser1	200	0	10	2	9	0	0	4	0	6	7	1	8	0	0	0	0	4	1	NA	NA	1	7	4	1	1	1	1	1	0	1	0	1	1	10	8	0	0	0	4	11	0	3	0	0	0	0
dekkera_bruxellensis	Brettanomyces bruxellensis	Pichiaceae	67	0	4	2	0	0	0	0	0	2	2	0	2	0	0	0	0	1	1	NA	1	NA	2	2	0	2	1	1	0	0	1	0	2	2	3	1	0	0	0	0	3	0	2	0	0	0	0
eremothecium_coryli	Eremothecium coryli	Saccharomycetaceae	182	0	9	0	7	0	0	3	0	7	7	1	8	0	0	0	0	8	2	NA	1	NA	8	4	2	1	1	1	0	0	1	0	6	1	10	6	0	2	0	3	11	0	2	0	0	0	0
eremothecium_cymbalariae	Eremothecium cymbalariae	Saccharomycetaceae	146	0	5	0	6	0	0	3	0	5	5	1	4	0	0	0	0	8	2	NA	1	NA	6	4	1	1	1	1	1	0	1	0	3	3	6	6	0	1	0	3	8	0	3	0	0	0	0
eremothecium_gossypii	Eremothecium gossypii	Saccharomycetaceae	197	0	10	0	9	0	0	4	0	7	7	1	7	0	0	0	0	7	4	NA	1	NA	8	5	2	2	1	3	2	0	2	0	8	2	9	6	0	1	0	3	12	0	3	0	0	0	0
eremothecium_sinecaudum	Eremothecium sinecaudum	Saccharomycetaceae	150	0	7	0	6	0	0	3	0	5	4	1	5	0	0	0	0	6	2	NA	1	NA	6	3	2	1	1	1	0	0	1	0	3	1	7	5	0	1	0	3	8	0	3	0	0	0	0
geotrichum_candidum	Geotrichum candidum	Dipodascaceae/Trichomonascaceae	311	0	18	12	17	0	0	12	0	12	15	11	14	0	0	0	0	4	3	NA	2	NA	10	7	1	2	1	3	2	2	2	0	17	6	18	12	0	0	0	4	22	0	5	0	0	0	0
hanseniaspora_uvarum	Hanseniaspora uvarum	Saccharomycodaceae	108	0	6	0	5	0	0	0	0	5	6	0	5	0	0	0	0	2	0	NA	0	NA	4	2	0	0	0	1	0	0	1	0	1	1	8	4	0	1	0	1	7	0	2	0	0	0	0
hanseniaspora_valbyensis	Hanseniaspora valbyensis	Saccharomycodaceae	88	0	3	0	4	0	0	0	0	4	3	0	4	0	0	0	0	3	0	NA	0	NA	4	2	0	1	0	0	0	0	1	0	0	1	4	3	0	1	0	1	6	0	1	0	0	0	0
hanseniaspora_vinae	Hanseniaspora vineae	Saccharomycodaceae	179	0	10	0	10	0	0	0	0	7	7	0	7	0	0	0	0	9	0	NA	0	NA	6	4	2	0	0	1	0	0	1	0	0	1	0	9	0	0	0	2	10	0	3	0	0	0	0
hyphopichia_burtonii	Hyphopichia burtonii	CUG-Ser1	165	0	9	2	9	0	0	3	0	6	7	1	7	0	0	0	0	3	1	NA	NA	1	6	4	1	1	1	1	0	0	1	0	1	1	3	6	0	0	0	3	11	0	3	0	0	0	0
kazachstania_africana	Kazachstania africana	Saccharomycetaceae	265	0	13	2	13	0	0	4	0	11	12	1	11	0	0	0	0	2	1	NA	0	NA	9	6	1	1	1	1	0	0	1	0	2	1	12	9	0	0	0	5	17	0	4	0	0	0	0
kazachstania_naganishii	Kazachstania naganishii	Saccharomycetaceae	158	0	7	1	7	0	0	3	0	7	7	1	7	0	0	0	0	5	2	NA	0	NA	4	4	2	1	1	1	1	0	1	0	3	2	7	6	0	0	0	4	9	0	3	0	0	0	0
kluyveromyces_lactis	Kluyveromyces lactis	Saccharomycetaceae	161	0	7	0	7	0	0	3	0	6	7	1	6	0	0	0	0	7	2	NA	1	NA	6	4	1	1	1	1	0	0	1	0	2	1	9	5	0	1	0	3	7	0	2	0	0	0	0
kluyveromyces_marxianus	Kluyveromyces marxianus	Saccharomycetaceae	175	0	8	0	8	0	0	3	0	7	7	1	7	0	0	0	0	8	2	NA	1	NA	6	4	1	1	1	1	0	0	1	0	2	1	10	5	0	1	0	3	8	0	2	0	0	0	0
komagataella_pastoris	Komagataella pastoris	Pichiaceae	121	0	5	2	5	0	0	2	0	4	5	2	5	0	0	0	0	3	1	NA	2	NA	4	3	1	1	1	1	0	1	1	0	4	2	5	5	0	0	0	2	5	0	2	0	0	0	0
kuraishia_capsulata	Kuraishia capsulata	Pichiaceae	83	0	3	2	3	0	0	2	0	2	3	1	3	0	0	0	0	3	1	NA	1	NA	4	2	1	1	1	1	1	0	1	0	2	1	3	3	0	0	0	2	3	0	1	0	0	0	0
lachancea_cidri	Lachancea cidri	Saccharomycetaceae	192	0	9	0	10	0	0	4	0	7	9	2	8	0	0	0	0	8	3	NA	0	NA	9	4	2	0	1	1	1	0	1	0	4	1	9	7	0	1	0	4	11	0	3	0	0	0	0
lachancea_dasiensis	Lachancea dasiensis	Saccharomycetaceae	203	0	10	0	9	0	0	4	0	8	10	2	7	0	0	0	0	8	3	NA	0	NA	8	4	1	0	1	2	2	0	1	0	4	2	10	7	0	2	0	3	12	0	3	0	0	0	0
lachancea_fantastica	Lachancea fantastica nom. nud.	Saccharomycetaceae	200	0	9	0	9	0	0	4	0	8	9	2	7	0	0	0	0	7	3	NA	0	NA	8	4	1	0	1	2	2	0	1	0	4	4	10	7	0	2	0	3	13	0	3	0	0	0	0
lachancea_fermentati	Lachancea fermentati	Saccharomycetaceae	202	0	10	0	10	0	0	4	0	7	11	2	8	0	0	0	0	8	3	NA	0	NA	9	4	2	0	1	1	1	0	1	0	4	2	10	7	0	1	0	4	12	0	3	0	0	0	0
lachancea_kluyveri	Lachancea kluyveri	Saccharomycetaceae	257	0	14	0	12	0	0	5	0	11	13	1	11	0	0	0	0	11	3	NA	1	NA	10	5	2	1	1	1	0	0	1	0	3	1	14	8	0	1	0	5	15	0	4	0	0	0	0
lachancea_lanzarotensis	Lachancea lanzarotensis	Saccharomycetaceae	198	0	9	0	9	0	0	4	0	8	9	2	7	0	0	0	0	7	3	NA	0	NA	8	4	1	0	1	2	2	0	1	0	4	4	10	7	0	2	0	3	13	0	3	0	0	0	0
lachancea_meyersii	Lachancea meyersii	Saccharomycetaceae	207	0	10	0	9	0	0	4	0	9	9	2	8	0	0	0	0	8	3	NA	0	NA	8	5	1	0	1	2	2	0	1	0	6	4	10	7	0	2	0	3	13	0	3	0	0	0	0
lachancea_mirantina	Lachancea mirantina	Saccharomycetaceae	205	0	9	0	10	0	0	4	0	8	8	2	7	0	0	0	0	8	3	NA	0	NA	7	5	2	1	1	2	2	0	2	0	5	2	10	7	0	3	0	4	11	0	3	0	0	0	0
lachancea_nothofagi	Lachancea nothofagi	Saccharomycetaceae	202	0	12	0	9	0	0	4	0	8	9	2	8	0	0	0	0	9	3	NA	0	NA	8	4	2	0	1	2	2	0	1	0	4	3	9	7	0	2	0	3	12	0	3	0	0	0	0
lachancea_quebecensis	Lachancea quebecensis	Saccharomycetaceae	227	0	11	0	10	0	0	4	0	9	10	2	9	0	0	0	0	8	3	NA	3	NA	8	5	2	0	1	2	2	0	1	0	11	5	13	7	0	2	0	4	15	0	3	0	0	0	0
lachancea_thermotolerans	Lachancea thermotolerans	Saccharomycetaceae	228	0	11	0	10	0	0	4	0	9	10	2	9	0	0	0	0	8	3	NA	3	NA	8	5	2	0	1	2	2	0	1	0	11	5	14	7	0	2	0	4	15	0	3	0	0	0	0
lachancea_waltii	Lachancea waltii	Saccharomycetaceae	226	0	12	0	10	0	0	4	0	9	11	2	10	0	0	0	0	0	4	NA	2	NA	7	5	2	0	1	2	1	0	2	0	9	4	12	7	0	2	0	4	15	0	5	0	0	0	0
lipomyces_starkeyi	Lipomyces starkeyi	Lipomycetaceae	91	0	4	4	4	0	0	3	0	3	3	2	3	0	0	0	0	2	2	NA	1	NA	2	2	1	1	1	2	2	1	1	0	3	2	4	3	0	0	0	1	5	0	2	0	0	0	0
lodderomyces_elongisporus	Lodderomyces elongisporus	CUG-Ser1	99	0	4	2	6	0	0	2	0	2	4	1	2	0	0	0	0	3	1	NA	NA	1	4	2	0	0	1	1	0	0	2	0	2	1	5	4	0	0	0	0	5	0	2	0	0	0	0
metschnikowia_aberdeeniae	Metschnikowia aberdeeniae	CUG-Ser1	174	0	9	3	8	0	0	4	0	9	10	2	6	0	0	0	0	9	4	NA	NA	1	6	3	0	1	1	2	0	0	1	0	7	3	9	7	0	0	0	3	9	0	3	0	0	0	0
metschnikowia_arizonensis	Metschnikowia arizonensis	CUG-Ser1	156	0	5	3	7	0	0	3	0	4	5	3	4	0	0	0	0	5	3	NA	NA	1	7	3	0	1	1	2	0	0	1	0	4	2	6	5	0	0	0	4	8	0	3	0	0	0	0
metschnikowia_bicuspidata	Metschnikowia bicuspidata var. bicuspidata	CUG-Ser1	248	0	12	4	12	0	0	6	0	10	13	4	10	0	0	0	0	17	4	NA	NA	2	8	4	1	2	1	3	2	0	3	0	10	5	11	8	0	0	0	3	15	0	3	0	0	0	0
metschnikowia_borealis	Metschnikowia borealis	CUG-Ser1	173	0	5	3	7	0	0	3	0	6	8	2	5	0	0	0	0	9	3	NA	NA	1	7	3	0	1	1	2	0	0	1	0	7	2	7	7	0	0	0	3	8	0	3	0	0	0	0
metschnikowia_bowlesiae	Metschnikowia bowlesiae	CUG-Ser1	192	0	5	3	5	0	0	3	0	5	7	2	5	0	0	0	0	6	3	NA	NA	1	7	3	0	1	1	2	0	0	1	0	5	5	7	3	0	0	0	3	9	0	3	0	0	0	0
metschnikowia_cerradonensis	Metschnikowia cerradonensis	CUG-Ser1	170	0	5	3	7	0	0	3	0	6	8	2	5	0	0	0	0	8	3	NA	NA	1	7	3	0	1	1	2	0	0	1	0	7	2	7	7	0	0	0	3	8	0	3	0	0	0	0
metschnikowia_continentalis	Metschnikowia continentalis	CUG-Ser1	171	0	5	3	7	0	0	3	0	6	8	2	4	0	0	0	0	7	3	NA	NA	1	7	3	0	1	1	2	0	0	1	0	7	3	7	7	0	0	0	3	8	0	3	0	0	0	0
metschnikowia_dekortum	Metschnikowia dekortorum	CUG-Ser1	180	0	5	3	5	0	0	3	0	5	7	2	5	1	0	0	0	6	3	NA	NA	1	7	3	0	1	1	2	0	0	1	0	5	5	7	4	0	0	0	3	8	0	3	0	0	0	0
metschnikowia_drakensbergensis	Metschnikowia drakensbergensis	CUG-Ser1	165	0	6	3	7	0	0	3	0	8	7	2	5	0	0	0	0	8	2	NA	NA	1	7	3	0	1	1	2	0	0	1	0	6	2	8	7	0	0	0	3	9	0	3	0	0	0	0
metschnikowia_hamakuensis	Metschnikowia hamakuensis	CUG-Ser1	210	0	7	3	8	0	0	4	0	7	8	2	6	0	0	0	0	8	3	NA	NA	2	7	3	0	2	1	2	0	0	1	0	6	3	8	9	0	0	0	3	9	0	3	0	0	0	0
metschnikowia_hawaiiensis	Metschnikowia hawaiiensis	CUG-Ser1	214	0	7	3	8	0	0	4	0	7	8	6	6	0	0	0	0	8	4	NA	NA	1	7	3	0	2	1	2	0	0	1	0	7	3	8	7	0	0	0	3	9	0	3	0	0	0	0
metschnikowia_hibisci	Metschnikowia hibisci	CUG-Ser1	152	0	6	3	6	0	0	3	0	5	6	2	5	0	0	0	0	7	3	NA	NA	1	6	3	0	1	1	2	0	0	1	0	6	3	7	7	0	0	0	3	8	0	3	0	0	0	0
metschnikowia_ipomoeae	Metschnikowia ipomoeae	CUG-Ser1	174	0	5	3	7	0	0	3	0	6	8	2	5	0	0	0	0	7	3	NA	NA	1	6	3	0	1	1	2	0	0	1	0	7	2	7	7	0	0	0	3	8	0	3	0	0	0	0
metschnikowia_kamakouana	Metschnikowia kamakouana	CUG-Ser1	170	0	6	3	7	0	0	3	0	6	8	2	5	0	0	0	0	7	3	NA	NA	1	7	3	0	1	1	2	0	0	1	0	7	2	7	7	0	0	0	3	8	0	3	0	0	0	0
metschnikowia_kipukae	Metschnikowia kipukae	CUG-Ser1	150	0	6	3	6	0	0	3	0	5	6	2	5	0	0	0	0	7	2	NA	NA	1	6	3	0	1	1	1	0	0	1	0	6	2	8	6	0	0	0	3	8	0	3	0	0	0	0
metschnikowia_lockheadii	Metschnikowia lochheadii	CUG-Ser1	169	0	5	3	7	0	0	3	0	5	8	2	5	0	0	0	0	8	3	NA	NA	1	7	3	0	1	1	2	0	0	1	0	7	2	7	7	0	0	0	3	9	0	3	0	0	0	0
metschnikowia_matae	Metschnikowia matae var. matae	CUG-Ser1	170	0	5	3	7	0	0	3	0	6	8	2	5	0	0	0	0	7	3	NA	NA	1	7	3	0	1	1	2	0	0	1	0	7	2	7	7	0	0	0	3	8	0	3	0	0	0	0
metschnikowia_matae_maris	Metschnikowia matae var. maris	CUG-Ser1	174	0	5	3	7	0	0	3	0	6	8	2	5	0	0	0	0	7	3	NA	NA	1	7	3	0	1	1	2	0	0	1	0	7	2	8	7	0	0	0	3	8	0	3	0	0	0	0
metschnikowia_mauinuiana	Metschnikowia mauinuiana	CUG-Ser1	203	0	7	3	8	0	0	4	0	6	8	3	6	0	0	0	0	8	2	NA	NA	1	7	3	0	2	1	2	0	0	1	0	7	3	10	7	0	0	0	3	9	0	3	0	0	0	0
metschnikowia_proteae	Metschnikowia proteae	CUG-Ser1	167	0	6	3	7	0	0	3	0	6	7	2	6	0	0	0	0	9	2	NA	NA	1	7	3	0	1	1	2	0	0	1	0	7	2	8	7	0	0	0	3	9	0	3	0	0	0	0
metschnikowia_santaceciliae	Metschnikowia santaceciliae	CUG-Ser1	173	0	5	3	10	0	0	3	0	6	8	2	4	0	0	0	0	8	3	NA	NA	1	7	3	0	1	1	2	0	0	1	0	7	2	7	7	0	0	0	3	8	0	3	0	0	0	0
metschnikowia_shivogae	Metschnikowia shivogae	CUG-Ser1	162	0	6	3	12	0	0	3	0	6	7	2	6	0	0	0	0	8	3	NA	NA	1	6	3	0	1	1	2	0	0	1	0	7	3	7	7	0	0	0	3	9	0	3	0	0	0	0
metschnikowia_similis	Metschnikowia similis	CUG-Ser1	185	0	5	3	5	0	0	3	0	5	7	2	5	0	0	0	0	6	3	NA	NA	1	7	3	0	1	1	2	0	0	1	0	5	5	7	4	0	0	0	3	8	0	3	0	0	0	0
meyerozyma_guilliermondii	Meyerozyma guilliermondii	CUG-Ser1	120	0	3	2	5	0	0	3	0	4	5	2	4	0	0	0	0	5	2	NA	NA	1	4	2	1	1	1	2	1	0	1	0	3	2	5	4	0	0	0	3	6	0	3	0	0	0	0
millerozyma_acaciae	Millerozyma acaciae	CUG-Ser1	158	0	7	2	7	0	0	3	0	5	5	1	6	0	0	0	0	6	1	NA	NA	1	6	3	1	1	1	1	1	0	1	0	3	2	7	5	0	0	0	3	9	0	3	0	0	0	0
nadsonia_fulvescens_var_elongata	Nadsonia fulvescens var. elongata	Dipodascaceae/Trichomonascaceae	557	1	30	20	32	0	0	18	0	20	39	24	26	0	0	0	0	7	4	NA	2	NA	19	10	1	2	1	4	3	3	2	0	5	3	34	21	0	0	0	2	39	0	8	0	0	0	0
nakaseomyces_bacillisporus	Nakaseomyces bacillisporus	Saccharomycetaceae	176	0	10	0	7	0	0	3	0	6	7	1	5	0	0	0	0	4	2	NA	0	NA	6	4	1	1	1	1	0	0	1	0	2	1	9	4	0	1	0	3	8	0	3	0	0	0	0
nakaseomyces_bracarensis	Candida bracarensis	Saccharomycetaceae	229	0	12	0	11	0	0	4	0	9	11	1	9	0	0	0	0	9	1	NA	0	NA	9	5	1	1	1	1	0	0	1	0	4	2	13	8	0	1	0	4	13	0	3	0	0	0	0
nakaseomyces_castellii	Candida castellii	Saccharomycetaceae	141	0	6	0	6	0	0	3	0	5	5	2	5	0	0	0	0	5	2	NA	0	NA	6	3	1	1	1	1	1	0	1	0	4	2	6	5	0	1	0	3	8	0	2	0	0	0	0
nakaseomyces_delphensis	Nakaseomyces delphensis	Saccharomycetaceae	200	0	10	0	10	0	0	4	0	9	4	1	8	0	0	0	0	7	1	NA	0	NA	8	5	1	1	1	1	1	0	1	0	4	2	7	6	0	1	0	4	12	0	3	0	0	0	0
nakaseomyces_nivariensis	Candida nivariensis	Saccharomycetaceae	240	0	13	0	11	0	0	4	0	10	12	1	10	0	0	0	0	10	1	NA	0	NA	8	5	1	1	1	1	0	0	1	0	4	2	14	8	0	1	0	4	14	0	3	0	0	0	0
nakazawaea_peltata	Nakazawaea peltata	CUG-Ala	103	0	5	1	4	0	0	2	0	3	4	0	4	0	0	0	0	5	0	1	NA	NA	4	2	0	1	1	1	0	0	1	0	3	1	5	3	0	0	0	2	6	0	2	0	0	0	0
naumovozyma_castellii	Naumovozyma castellii	Saccharomycetaceae	270	0	13	2	12	0	0	5	0	12	12	1	11	0	0	0	0	9	2	NA	0	NA	9	7	2	2	1	1	0	0	2	0	1	1	14	10	0	0	0	4	13	0	4	0	0	0	0
naumovozyma_dairenensis	Naumovozyma dairenensis	Saccharomycetaceae	259	0	13	1	12	0	0	5	0	11	10	1	11	0	0	0	0	8	2	NA	0	NA	9	5	1	1	1	1	0	0	2	0	1	1	11	9	0	0	0	5	12	0	4	0	0	0	0
ogataea_methanolica	Ogataea methanolica	Pichiaceae	134	0	9	1	6	0	0	0	0	5	6	0	6	0	0	0	0	3	1	NA	1	NA	5	3	0	1	0	1	0	0	1	0	1	2	6	5	0	0	0	3	8	0	2	0	0	0	0
ogataea_parapolymorpha	Ogataea parapolymorpha	Pichiaceae	76	0	3	1	4	0	0	0	0	2	3	0	3	0	0	0	0	3	1	NA	1	NA	4	2	0	1	1	1	0	0	1	0	3	1	3	3	0	0	0	1	4	0	2	0	0	0	0
ogataea_polymorpha	Ogataea polymorpha	Pichiaceae	76	0	3	1	4	0	0	0	0	2	3	0	3	0	0	0	0	3	1	NA	1	NA	4	2	0	1	1	1	0	0	1	0	3	1	3	3	0	0	0	1	4	0	2	0	0	0	0
pachysolen_tannophilus	Pachysolen tannophilus	CUG-Ala	106	0	5	1	5	0	0	2	0	3	3	0	3	0	0	0	0	2	0	1	NA	NA	4	3	0	1	1	1	0	0	1	0	1	1	4	4	0	0	0	2	5	0	3	0	0	0	0
pichia_membranifaciens	Pichia membranifaciens	Pichiaceae	158	0	6	2	8	0	0	2	0	5	4	0	6	0	0	0	0	5	1	NA	2	NA	5	4	1	1	1	1	0	0	1	0	3	1	7	6	0	0	0	3	8	0	2	0	0	0	0
priceomyces_haplophilus	Priceomyces haplophilus	CUG-Ser1	115	0	5	2	5	0	0	2	0	4	4	1	4	0	0	0	0	5	1	NA	NA	1	4	2	1	1	1	1	0	1	1	0	2	1	6	4	0	0	0	3	6	0	2	0	0	0	0
saccharomyces_arboricola	Saccharomyces arboricola	Saccharomycetaceae	259	0	14	0	10	0	0	5	0	10	11	0	11	0	0	0	0	8	2	NA	0	NA	8	6	2	0	1	1	0	0	1	0	2	1	11	10	0	1	0	4	15	0	4	0	0	0	0
saccharomyces_cerevisiae	Saccharomyces cerevisiae	Saccharomycetaceae	279	0	14	0	13	0	0	6	0	11	11	2	11	0	0	0	0	10	2	NA	0	NA	10	6	2	0	1	1	0	0	1	0	2	1	14	10	0	1	1	4	16	0	4	0	0	0	0
saccharomyces_eubayanus	Saccharomyces eubayanus	Saccharomycetaceae	279	0	14	0	13	0	0	5	0	14	12	2	11	0	0	0	0	11	2	NA	0	NA	10	7	2	0	1	1	0	0	1	0	2	1	14	10	0	1	0	4	15	0	4	0	0	0	0
saccharomyces_kudriavzevii	Saccharomyces kudriavzevii	Saccharomycetaceae	256	0	13	0	11	0	0	6	0	10	11	2	10	0	0	0	0	10	2	NA	0	NA	10	5	2	0	1	1	0	0	1	0	2	1	14	9	0	1	0	4	16	0	4	0	0	0	0
saccharomyces_mikatae	Saccharomyces mikatae	Saccharomycetaceae	265	0	13	0	11	0	0	6	0	10	11	2	11	0	0	0	0	9	2	NA	0	NA	11	6	2	0	1	1	0	0	1	0	2	1	13	10	0	0	0	4	16	0	4	0	0	0	0
saccharomyces_paradoxus	Saccharomyces paradoxus	Saccharomycetaceae	267	0	14	0	13	0	0	6	0	12	11	2	11	0	0	0	0	1	2	NA	0	NA	10	6	2	0	1	1	0	0	1	0	2	1	14	10	0	1	0	4	16	0	4	0	0	0	0
saccharomyces_uvarum	Saccharomyces uvarum	Saccharomycetaceae	274	0	13	0	13	0	0	6	0	13	12	2	10	0	0	0	0	8	2	NA	0	NA	10	7	2	0	1	1	0	0	1	0	2	1	14	10	0	1	0	3	16	0	4	0	0	0	0
saccharomycopsis_malanga	Saccharomycopsis malanga	CUG-Ser2	191	0	9	4	9	0	0	4	0	6	7	0	8	0	0	0	0	7	2	NA	NA	1	6	4	0	1	0	2	0	0	1	0	4	3	8	7	0	0	0	3	9	0	4	0	0	0	0
saprochaete_clavata	Saprochaete clavata	Dipodascaceae/Trichomonascaceae	187	0	9	7	8	0	0	6	0	6	5	2	6	0	0	0	0	5	1	NA	1	NA	8	2	1	1	1	1	1	1	1	0	3	2	7	7	0	0	0	0	12	0	4	0	0	0	0
scheffersomyces_lignosus	Scheffersomyces lignosus	CUG-Ser1	171	0	8	3	7	0	0	3	0	6	7	1	8	0	0	0	0	7	1	NA	NA	1	6	3	1	1	1	1	0	0	1	0	5	2	9	7	0	0	0	3	11	0	3	0	0	0	0
scheffersomyces_stipitis	Scheffersomyces stipitis	CUG-Ser1	167	0	7	3	7	0	0	3	0	6	7	1	7	0	0	0	0	8	1	NA	NA	1	6	4	1	1	1	2	0	0	1	0	2	2	9	6	0	0	0	3	10	0	2	0	0	0	0
spathaspora_arborariae	Spathaspora arborariae	CUG-Ser1	158	0	7	2	7	0	0	3	0	6	6	1	6	0	0	0	0	4	1	NA	NA	1	6	3	1	1	1	1	0	0	1	0	1	1	6	6	0	0	0	3	10	0	2	0	0	0	0
spathaspora_girioi	Spathaspora girioi	CUG-Ser1	171	0	7	2	6	0	0	3	0	5	6	1	5	0	0	0	0	4	1	NA	NA	1	6	3	1	1	1	1	0	0	1	0	1	1	6	6	0	0	0	2	9	0	2	0	0	0	0
spathaspora_gorwiae	Spathaspora gorwiae	CUG-Ser1	136	0	7	3	4	0	0	3	0	4	5	1	7	0	0	0	0	5	1	NA	NA	1	5	1	0	1	1	1	0	0	1	0	1	1	8	6	0	0	0	2	7	0	2	0	0	0	0
spathaspora_hagerdaliae	Spathaspora hagerdaliae	CUG-Ser1	177	0	12	2	7	0	0	3	0	8	7	2	8	0	0	0	0	4	1	NA	NA	1	8	3	1	1	1	1	0	0	1	0	1	1	11	5	0	0	0	2	12	0	2	0	0	0	0
spathaspora_passalidarum	Spathaspora passalidarum	CUG-Ser1	163	0	8	2	8	0	0	3	0	6	7	1	6	0	0	0	0	5	1	NA	NA	1	6	3	1	1	1	1	0	0	1	0	1	1	9	6	0	0	0	3	10	0	2	0	0	0	0
sporopachydermia_quercuum	Sporopachydermia quercuum	Sporopachydermia clade	99	0	5	2	4	0	0	2	0	3	5	3	4	0	0	0	0	3	1	NA	1	NA	4	2	0	1	1	1	1	1	1	0	1	1	4	3	0	0	0	2	5	0	2	0	0	0	0
starmerella_bombicola_JCM9596	Starmerella bombicola	Dipodascaceae/Trichomonascaceae	74	0	3	3	3	0	0	4	0	2	4	0	2	0	0	0	0	1	1	NA	1	NA	3	0	1	1	1	1	0	1	1	0	4	2	4	0	0	0	0	1	5	0	2	0	0	0	0
sugiyamaella_lignohabitans	Sugiyamaella lignohabitans	Dipodascaceae/Trichomonascaceae	197	0	9	7	9	0	0	6	0	8	11	6	8	0	0	0	0	4	2	NA	2	NA	7	3	1	1	1	2	1	0	1	0	7	2	10	7	0	0	0	3	11	0	4	0	0	0	0
tetrapisispora_blattae	Tetrapisispora blattae	Saccharomycetaceae	329	0	18	0	17	0	0	4	0	17	19	1	15	0	0	0	0	9	1	NA	0	NA	11	7	1	1	1	2	0	0	1	0	1	1	15	12	0	1	0	5	23	0	6	0	0	0	0
tetrapisispora_phaffii	Tetrapisispora phaffii	Saccharomycetaceae	206	0	10	0	10	0	0	3	0	8	8	1	9	0	0	0	0	2	1	NA	0	NA	8	4	1	1	1	1	0	0	1	0	1	1	9	9	0	1	0	4	13	0	3	0	0	0	0
tortispora_caseinolytica	Tortispora caseinolytica	Trigonopsidaceae	52	0	2	2	2	0	0	2	0	1	2	1	2	0	0	0	0	1	1	NA	1	NA	2	1	0	1	1	1	1	1	1	0	1	1	2	2	0	0	0	1	2	0	1	0	0	0	0
torulaspora_delbrueckii	Torulaspora delbrueckii	Saccharomycetaceae	192	0	12	0	8	0	0	4	0	7	8	1	9	0	0	0	0	8	2	NA	0	NA	7	4	1	1	1	1	0	0	1	0	4	2	10	6	0	1	0	3	11	0	3	0	0	0	0
vanderwaltozyma_polyspora	Vanderwaltozyma polyspora	Saccharomycetaceae	231	0	12	0	10	0	0	4	0	10	10	1	11	0	0	0	0	8	1	NA	0	NA	7	5	1	1	1	1	0	0	1	0	1	1	10	8	0	1	0	4	14	0	4	0	0	0	0
wickerhamia_fluorescens	Wickerhamia fluorescens	CUG-Ser1	250	0	13	4	12	0	0	6	0	10	13	6	10	0	0	0	0	15	3	NA	NA	2	9	4	1	1	1	3	2	1	2	0	10	4	13	8	0	0	0	4	16	0	3	0	0	0	0
wickerhamiella_domercqiae	Wickerhamiella domercqiae	Dipodascaceae/Trichomonascaceae	49	0	2	0	2	0	0	2	0	1	2	1	1	0	0	0	0	1	1	NA	1	NA	1	1	0	1	1	1	1	0	1	0	2	1	2	0	0	2	0	1	3	0	1	0	0	0	0
wickerhamomyces_anomalus	Wickerhamomyces anomalus	Phaffomycetaceae	148	0	6	1	7	0	0	4	0	4	5	0	6	0	0	0	0	3	1	NA	1	NA	6	2	1	0	0	2	0	0	1	0	1	1	0	5	0	0	0	2	7	0	2	0	0	0	0
wickerhamomyces_ciferrii	Wickerhamomyces ciferrii	Phaffomycetaceae	153	0	9	1	7	0	0	4	0	4	6	0	5	0	0	0	0	3	1	NA	1	NA	6	4	1	0	0	1	0	0	1	0	1	1	0	6	0	0	0	2	7	0	2	0	0	0	0
yarrowia_deformans	Yarrowia deformans	Dipodascaceae/Trichomonascaceae	533	0	27	22	25	0	0	1	0	24	31	22	22	0	0	0	0	3	7	NA	13	NA	20	14	0	0	1	4	2	2	2	0	27	16	38	18	0	0	0	8	33	0	6	0	0	0	0
yarrowia_keelungensis	Yarrowia keelungensis	Dipodascaceae/Trichomonascaceae	536	0	26	21	27	0	0	1	0	21	32	21	22	0	0	0	0	3	9	NA	16	NA	19	14	0	0	1	4	3	2	3	0	29	16	38	17	0	0	0	8	34	0	6	0	0	0	0
yarrowia_lipolytica	Yarrowia lipolytica	Dipodascaceae/Trichomonascaceae	505	0	24	21	26	0	0	1	0	21	30	21	22	0	0	0	0	3	8	NA	13	NA	18	13	0	0	1	4	2	2	2	0	27	15	34	17	0	0	0	8	30	0	6	0	0	0	0
yHAB132_kazachstania_martiniae_160519	Kazachstania martiniae	Saccharomycetaceae	288	0	17	1	12	0	0	6	0	13	12	0	12	0	0	0	0	2	1	NA	0	NA	11	8	1	1	1	1	0	0	1	0	1	1	17	12	0	0	0	5	17	0	4	0	0	1	0
yHAB133_kazachstania_unispora_160519	Kazachstania unispora	Saccharomycetaceae	241	0	12	1	12	0	0	3	0	10	12	0	11	0	0	0	0	3	1	NA	0	NA	9	6	2	0	1	1	0	0	1	0	2	1	11	8	0	0	0	4	14	0	2	0	0	1	0
yHAB134_kazachstania_turicensis_160519	Kazachstania turicensis	Saccharomycetaceae	203	0	10	0	10	0	0	5	0	10	7	0	9	0	0	0	0	2	1	NA	0	NA	9	5	1	1	1	1	0	0	1	0	2	1	10	7	0	1	0	3	8	0	5	0	0	1	0
yHAB136_kazachstania_bromeliacearum_160519	Kazachstania bromeliacearum	Saccharomycetaceae	229	0	11	1	10	0	0	4	0	9	10	1	9	0	0	0	0	7	2	NA	0	NA	9	6	2	0	1	1	0	0	1	0	2	1	11	8	0	0	0	4	13	0	3	0	0	0	0
yHAB143_kazachstania_siamensis_160519	Kazachstania siamensis	Saccharomycetaceae	225	0	11	1	11	0	0	3	0	10	12	0	9	0	0	0	0	3	1	NA	0	NA	9	5	1	1	1	1	0	0	1	0	2	1	10	7	0	0	0	4	13	0	2	0	0	1	0
yHAB147_kazachstania_taianensis_160519	Kazachstania taianensis	Saccharomycetaceae	237	0	12	1	12	0	0	4	0	10	11	1	10	0	0	0	0	5	1	NA	0	NA	8	6	2	0	1	1	1	0	1	0	4	2	12	8	0	0	0	3	14	0	3	0	0	0	0
yHAB148_kazachstania_intestinalis_160519	Kazachstania intestinalis	Saccharomycetaceae	144	0	6	1	7	0	0	3	0	5	6	1	4	0	0	0	0	8	1	NA	0	NA	5	3	1	1	1	1	0	0	1	0	2	1	5	5	0	0	0	3	8	0	3	0	0	0	0
yHAB153_kazachstania_rosinii_160519	Kazachstania rosinii	Saccharomycetaceae	239	0	12	2	12	0	0	4	0	10	12	0	10	0	0	0	0	3	1	NA	0	NA	9	5	1	1	1	1	0	0	2	0	2	1	13	9	0	0	0	4	14	0	4	0	0	1	0
yHAB154_kazachstania_transvaalensis_160519	Kazachstania transvaalensis	Saccharomycetaceae	321	0	15	2	17	0	0	5	0	12	13	0	15	0	0	0	0	3	2	NA	0	NA	10	6	1	0	1	1	0	0	1	0	2	1	12	11	0	0	0	5	29	0	4	0	0	1	0
yHAB155_kazachstania_spencerorum_160519	Kazachstania spencerorum	Saccharomycetaceae	271	0	14	2	12	0	0	4	0	13	13	0	13	0	0	0	0	5	1	NA	0	NA	9	5	1	0	1	1	0	0	1	0	2	1	11	10	0	0	0	5	17	0	4	0	0	1	0
yHAB158_kazachstania_viticola_160519	Kazachstania viticola	Saccharomycetaceae	299	0	15	3	12	0	0	5	0	13	15	1	13	0	0	0	0	3	1	NA	0	NA	10	8	1	2	1	2	0	0	1	0	2	1	13	9	0	0	0	4	20	0	4	0	0	0	0
yHAB159_kazachstania_solicola_160519	Kazachstania solicola	Saccharomycetaceae	277	0	12	1	15	0	0	3	0	11	14	0	16	0	0	0	0	3	1	NA	0	NA	9	7	3	0	1	1	0	0	1	0	7	1	11	10	0	0	0	4	20	0	3	0	0	1	0
yHAB160_kazachstania_kunashirensis_160519	Kazachstania kunashirensis	Saccharomycetaceae	214	0	11	1	8	0	0	4	0	10	10	0	9	0	0	0	0	2	1	NA	0	NA	9	5	1	0	1	1	0	0	1	0	2	1	9	8	0	0	0	3	12	0	3	0	0	1	0
yHAB164_kazachstania_aerobia_160519	Kazachstania aerobia	Saccharomycetaceae	234	0	13	1	12	0	0	3	0	9	13	0	11	0	0	0	0	3	1	NA	0	NA	9	5	2	0	1	1	0	0	1	0	2	1	12	7	0	0	0	4	15	0	2	0	0	1	0
yHAB166_kazachstania_yakushimaensis_160519	Kazachstania yakushimaensis	Saccharomycetaceae	332	0	17	2	17	0	0	5	0	14	18	0	15	0	0	0	0	2	2	NA	0	NA	13	7	1	0	1	1	0	0	1	0	2	1	13	12	0	0	0	5	21	0	4	0	0	1	0
yHMPu5000026124_ogataea_henricii_160519	Ogataea henricii	Pichiaceae	203	0	9	6	10	0	0	0	0	7	9	0	8	0	0	0	0	8	3	NA	3	NA	7	4	1	1	1	4	1	0	2	0	8	3	11	6	0	0	0	4	11	0	3	0	0	0	0
yHMPu5000026137_ambrosiozyma_ambrosiae_160519	Ambrosiozyma ambrosiae	Pichiaceae	173	0	9	1	9	0	0	2	0	6	7	0	7	0	0	0	0	3	1	NA	3	NA	6	4	0	1	0	1	0	0	1	0	1	1	8	7	0	0	0	3	10	0	3	0	0	0	0
yHMPu5000026142_citeromyces_matritensis_160519	Citeromyces matritensis	Pichiaceae	209	0	9	5	12	0	0	3	0	6	9	2	7	0	0	0	0	5	2	NA	2	NA	9	4	1	1	1	1	2	1	2	0	7	2	10	8	0	0	0	3	11	0	3	0	0	0	0
yHMPu5000026145_ambrosiozyma_vanderkliftii_160519	Ambrosiozyma vanderkliftii	Pichiaceae	122	0	5	1	8	0	0	2	0	5	4	0	4	0	0	0	0	3	1	NA	1	NA	5	2	0	1	0	1	0	0	1	0	1	1	6	5	0	0	0	2	6	0	2	0	0	0	0
yHMPu5000026152_torulaspora_franciscae_160519	Torulaspora franciscae	Saccharomycetaceae	227	0	10	0	10	0	0	5	0	8	10	2	7	0	0	0	0	10	2	NA	0	NA	7	4	1	2	1	1	0	0	1	0	4	4	10	6	0	2	0	5	12	0	5	0	0	0	0
yHMPu5000026197_brettanomyces_custersianus_160519	Brettanomyces custersianus	Pichiaceae	95	0	4	2	4	0	0	2	0	3	3	0	4	0	0	0	0	3	1	NA	2	NA	4	2	0	1	1	1	0	0	1	0	3	2	5	3	0	0	0	2	5	0	2	0	0	0	0
yHMPu5000026256_zygotorulaspora_mrakii_161215	Zygotorulaspora mrakii	Saccharomycetaceae	175	0	9	0	8	0	0	3	0	7	7	1	7	0	0	0	0	0	2	NA	0	NA	6	4	1	1	1	1	0	0	1	0	2	1	8	6	0	1	0	3	12	0	3	0	0	0	0
yHMPu5000026274_komagataella_populi_160519	Komagataella populi	Pichiaceae	123	0	5	2	5	0	0	2	0	4	5	2	5	0	0	0	0	4	1	NA	2	NA	4	3	1	1	1	1	0	1	1	0	4	2	6	5	0	0	0	2	5	0	2	0	0	0	0
yHMPu5000034594_starmera_quercuum_160519	Starmera quercuum	Phaffomycetaceae	124	0	5	2	5	0	0	3	0	4	5	0	4	0	0	0	0	4	1	NA	1	NA	4	3	0	0	0	1	0	0	1	0	2	1	4	5	0	0	0	2	6	0	2	0	0	0	0
yHMPu5000034597_candida_stellimalicola_160519	Candida stellimalicola	Phaffomycetaceae	131	0	6	1	6	0	0	3	0	4	2	0	5	0	0	0	0	2	1	NA	1	NA	4	3	0	0	0	1	0	0	1	0	2	1	3	5	0	0	0	2	8	0	2	0	0	0	0
yHMPu5000034604_sporopachydermia_lactativora_160519	Sporopachydermia lactativora	Sporopachydermia clade	106	0	4	2	5	0	0	2	0	4	4	3	3	0	0	0	0	2	2	NA	2	NA	4	2	1	1	1	1	1	2	1	0	3	3	5	3	0	0	0	2	5	0	2	0	0	0	0
yHMPu5000034605_spencermartinsiella_europaea_160519	Spencermartinsiella europaea	Dipodascaceae/Trichomonascaceae	108	0	4	3	5	0	0	1	0	3	5	3	4	0	0	0	0	3	2	NA	3	NA	4	2	1	1	1	2	1	1	1	0	3	2	5	3	0	0	0	2	4	0	2	0	0	0	0
yHMPu5000034606_priceomyces_medius_160519	Priceomyces medius	CUG-Ser1	124	0	5	2	5	0	0	4	0	4	4	1	5	0	0	0	0	5	1	NA	NA	1	4	2	1	1	1	1	0	1	1	0	2	1	6	4	0	0	0	2	6	0	2	0	0	0	0
yHMPu5000034607_saccharomycopsis_capsularis_160519	Saccharomycopsis capsularis	CUG-Ser2	239	0	11	4	11	0	0	4	0	10	13	0	10	0	0	0	0	12	2	NA	NA	1	7	5	1	1	0	1	0	0	1	0	6	3	13	9	0	0	0	1	15	0	5	0	0	0	0
yHMPu5000034610_saturnispora_hagleri_160519	Saturnispora hagleri	Pichiaceae	121	0	2	4	4	0	0	2	0	2	8	0	1	0	0	0	0	1	1	NA	2	NA	8	4	1	1	1	1	0	0	1	0	2	1	5	2	0	0	0	3	7	0	3	0	0	0	0
yHMPu5000034611_saturnispora_mendoncae_160519	Saturnispora mendoncae	Pichiaceae	128	0	4	3	4	0	0	2	0	3	6	0	5	0	0	0	0	3	1	NA	2	NA	7	3	1	1	1	1	0	0	3	0	2	1	6	4	0	0	0	3	8	0	2	0	0	0	0
yHMPu5000034612_saturnispora_saitoi_160519	Saturnispora saitoi	Pichiaceae	145	0	11	4	3	0	0	2	0	5	7	0	3	0	0	0	0	3	1	NA	2	NA	7	5	1	1	1	1	0	0	1	0	1	1	6	4	0	0	0	3	8	0	3	0	0	0	0
yHMPu5000034613_saturnispora_serradocipensis_160519	Saturnispora serradocipensis	Pichiaceae	119	0	2	4	3	0	0	2	0	2	7	0	1	0	0	0	0	1	1	NA	2	NA	7	5	1	1	1	1	0	0	1	0	1	1	5	2	0	0	0	3	8	0	3	0	0	0	0
yHMPu5000034614_saturnispora_silvae_160519	Saturnispora silvae	Pichiaceae	175	0	4	3	7	0	0	2	0	8	8	0	8	0	0	0	0	3	2	NA	2	NA	7	3	1	1	1	1	0	0	1	0	2	2	11	8	0	0	0	3	10	0	2	0	0	0	0
yHMPu5000034615_saturnispora_zaruensis_160519	Saturnispora zaruensis	Pichiaceae	113	0	2	4	3	0	0	2	0	2	7	0	1	0	0	0	0	1	1	NA	2	NA	8	4	1	1	1	1	0	0	1	0	2	1	5	2	0	0	0	3	4	0	3	0	0	0	0
yHMPu5000034622_pichia_occidentalis_160519	Pichia occidentalis	Pichiaceae	210	0	11	3	9	0	0	2	0	6	4	0	6	0	0	0	0	6	2	NA	2	NA	7	4	0	1	1	2	0	0	1	0	2	1	9	9	0	0	0	3	18	0	2	0	0	0	0
yHMPu5000034623_pichia_norvegensis_160519	Pichia norvegensis	Pichiaceae	183	0	7	2	9	0	0	4	0	5	0	0	7	0	0	0	0	3	1	NA	1	NA	7	4	0	1	1	1	0	0	1	0	2	1	11	7	0	0	0	3	10	0	2	0	0	0	0
yHMPu5000034624_pichia_nakasei_160519	Pichia nakasei	Pichiaceae	173	0	8	2	8	0	0	2	0	6	0	0	6	0	0	0	0	3	1	NA	1	NA	6	4	0	1	1	1	0	0	1	0	1	1	6	7	0	0	0	3	10	0	2	0	0	0	0
yHMPu5000034625_pichia_kudriavzevii_160519	Pichia kudriavzevii	Pichiaceae	268	0	11	5	10	0	0	4	0	8	0	0	16	0	0	0	0	6	2	NA	2	NA	7	5	0	1	2	2	0	0	1	0	5	2	13	10	0	0	0	4	20	0	5	0	0	0	0
yHMPu5000034627_pichia_heedii_160519	Pichia heedii	Pichiaceae	152	0	7	2	8	0	0	2	0	4	0	0	5	0	0	0	0	2	1	NA	1	NA	6	4	0	1	1	1	0	0	1	0	1	1	4	6	0	0	0	3	8	0	2	0	0	0	0
yHMPu5000034629_pichia_exigua_160519	Pichia exigua	Pichiaceae	181	0	7	2	8	0	0	2	0	5	0	0	7	0	0	0	0	1	1	NA	2	NA	6	4	0	1	1	1	0	0	1	0	1	1	13	6	0	0	0	3	10	0	2	0	0	0	0
yHMPu5000034631_martiniozyma_abiesophila_161215	Martiniozyma abiesophila	Pichiaceae	125	0	3	5	3	0	0	3	0	1	6	0	2	0	0	0	0	1	1	NA	3	NA	13	5	0	2	2	3	0	0	2	0	1	2	3	1	0	0	0	3	2	0	3	0	0	0	0
yHMPu5000034632_candida_athensensis_160519	Candida athensensis	CUG-Ser1	119	0	4	2	5	0	0	3	0	4	5	2	4	0	0	0	0	5	2	NA	NA	1	4	2	1	1	1	2	1	0	1	0	3	2	6	4	0	0	0	3	6	0	3	0	0	0	0
yHMPu5000034635_nadsonia_fulvescens_160519	Nadsonia fulvescens var. fulvescens	Dipodascaceae/Trichomonascaceae	557	1	30	20	32	0	0	18	0	20	39	24	26	0	0	0	0	7	4	NA	2	NA	19	10	1	2	1	4	3	3	2	0	5	3	34	21	0	0	0	2	39	0	8	0	0	0	0
yHMPu5000034636_ogataea_nitratoaversa_160519	Ogataea nitratoaversa	Pichiaceae	115	0	5	1	4	0	0	0	0	3	3	0	4	0	0	0	0	3	1	NA	1	NA	5	3	0	1	0	1	0	0	1	0	1	1	5	4	0	0	0	2	6	0	2	0	0	0	0
yHMPu5000034637_ogataea_populiabae_160519	Ogataea populialbae	Pichiaceae	77	0	3	1	4	0	0	1	0	2	3	0	2	0	0	0	0	2	1	NA	0	NA	3	2	1	1	0	1	1	0	1	0	2	1	3	3	0	0	0	1	4	0	2	0	0	0	0
yHMPu5000034643_candida_schatavii_160519	Candida schatavii	CUG-Ser1	147	0	7	3	7	0	0	2	0	4	7	2	7	0	0	0	0	6	2	NA	NA	1	6	3	1	1	1	2	1	1	1	0	4	3	7	5	0	0	0	3	7	0	2	0	0	0	0
yHMPu5000034646_wickerhamiella_cacticola_160519	Wickerhamiella cacticola	Dipodascaceae/Trichomonascaceae	144	0	6	5	6	0	0	6	0	5	8	5	5	0	0	0	0	2	1	NA	1	NA	6	3	1	1	1	1	1	0	1	0	8	5	8	5	0	0	0	2	11	0	3	0	0	0	0
yHMPu5000034648_candida_restingae_160519	Candida restingae	CUG-Ser1	372	0	19	6	18	0	0	6	0	15	17	3	16	0	0	0	0	21	4	NA	NA	3	11	7	1	1	1	4	2	1	2	0	20	11	22	14	0	0	0	5	24	0	5	0	0	0	0
yHMPu5000034654_aciculoconidium_aculeatum_160519	Aciculoconidium aculeatum	CUG-Ser1	525	0	29	9	24	0	0	9	0	22	23	2	23	0	0	0	0	28	6	NA	NA	3	16	12	2	1	1	3	0	0	2	0	7	4	29	20	0	0	0	9	36	0	8	0	0	0	0
yHMPu5000034655_botryozyma_nematodophila_160519	Botryozyma nematodophila	Trigonopsidaceae	93	0	3	2	4	0	0	1	0	2	3	2	1	0	0	0	0	2	1	NA	1	NA	4	2	0	1	1	1	1	1	0	0	0	2	2	3	0	0	0	1	2	0	1	0	0	0	0
yHMPu5000034660_diddensiella_caesifluorescens_160519	Diddensiella caesifluorescens	Dipodascaceae/Trichomonascaceae	99	0	4	3	5	0	0	3	0	3	4	3	4	0	0	0	0	2	2	NA	1	NA	4	2	1	1	1	1	0	1	1	0	2	1	5	4	0	0	0	2	4	0	2	0	0	0	0
yHMPu5000034661_dipodascus_albidus_160519	Dipodascus albidus	Dipodascaceae/Trichomonascaceae	301	0	15	9	13	0	0	9	0	13	15	10	12	0	0	0	0	7	2	NA	2	NA	10	7	0	2	1	2	1	2	2	0	7	2	15	12	0	0	0	5	14	0	6	0	0	0	0
yHMPu5000034665_kodamaea_laetipori_160519	Kodamaea laetipori	CUG-Ser1	286	0	15	4	13	0	0	5	0	9	13	2	11	0	0	0	0	15	3	NA	NA	3	10	6	1	1	1	4	1	0	2	0	9	5	13	10	0	0	0	4	16	0	5	0	0	0	0
yHMPu5000034667_blastobotrys_serpentis_160519	Blastobotrys serpentis	Dipodascaceae/Trichomonascaceae	178	0	9	6	9	0	0	3	0	6	10	1	8	0	0	0	0	4	2	NA	1	NA	7	4	1	1	1	1	1	0	1	0	2	1	9	6	0	0	0	0	11	0	3	0	0	0	0
yHMPu5000034669_blastobotrys_raffinofermentans_160519	Blastobotrys raffinosifermentans	Dipodascaceae/Trichomonascaceae	144	0	5	4	7	0	0	4	0	5	7	5	5	0	0	0	0	2	3	NA	4	NA	6	3	0	1	1	2	1	1	1	0	6	4	8	4	0	0	0	2	6	0	2	0	0	0	0
yHMPu5000034670_blastobotrys_proliferans_160519	Blastobotrys proliferans	Dipodascaceae/Trichomonascaceae	117	0	5	2	6	0	0	0	0	4	6	1	6	0	0	0	0	4	1	NA	0	NA	5	0	1	0	1	1	1	1	1	0	1	1	5	4	0	0	0	1	7	0	0	0	0	0	0
yHMPu5000034671_blastobotrys_peoriensis_160519	Blastobotrys peoriensis	Dipodascaceae/Trichomonascaceae	101	0	4	3	5	0	0	2	0	3	5	3	4	0	0	0	0	2	1	NA	2	NA	4	2	1	1	1	2	1	1	1	0	4	3	5	3	0	0	0	1	4	0	2	0	0	0	0
yHMPu5000034673_blastobotrys_nivea_160519	Blastobotrys nivea	Dipodascaceae/Trichomonascaceae	90	0	3	2	2	0	0	0	0	4	2	1	3	0	0	0	0	3	1	NA	1	NA	6	2	1	0	1	0	2	1	1	0	1	1	4	6	0	0	0	2	3	0	3	0	0	0	0
yHMPu5000034674_blastobotrys_muscicola_160519	Blastobotrys muscicola	Dipodascaceae/Trichomonascaceae	460	0	25	10	20	0	0	3	0	24	25	4	22	0	0	0	0	7	9	NA	13	NA	27	17	0	1	2	5	4	2	3	0	22	15	23	18	0	0	0	5	32	0	10	0	0	0	1
yHMPu5000034675_blastobotrys_mokoenaii_160519	Blastobotrys mokoenaii	Dipodascaceae/Trichomonascaceae	148	0	7	5	7	0	0	1	0	5	7	1	6	0	0	0	0	2	3	NA	2	NA	6	3	1	0	1	2	2	2	1	0	7	4	11	5	0	0	0	0	9	0	2	0	0	0	0
yHMPu5000034681_blastobotrys_americana_160519	Blastobotrys americana	Dipodascaceae/Trichomonascaceae	90	0	3	3	4	0	0	2	0	3	4	2	4	0	0	0	0	1	1	NA	2	NA	4	2	1	1	1	1	1	1	1	0	3	2	4	3	0	0	0	0	4	0	2	0	0	0	0
yHMPu5000034709_kluyveromyces_aestuarii_160519	Kluyveromyces aestuarii	Saccharomycetaceae	172	0	8	0	7	0	0	3	0	6	7	1	6	0	0	0	0	8	2	NA	1	NA	6	4	1	1	1	1	0	0	1	0	2	1	8	5	0	1	0	4	8	0	2	0	0	0	0
yHMPu5000034710_kluyveromyces_dobzhanskii_160519	Kluyveromyces dobzhanskii	Saccharomycetaceae	163	0	7	0	7	0	0	3	0	6	7	1	6	0	0	0	0	7	2	NA	1	NA	6	4	1	1	1	1	0	0	1	0	2	2	8	5	0	1	0	3	7	0	2	0	0	0	0
yHMPu5000034742_lipomyces_suomiensis_160519	Lipomyces suomiensis	Lipomycetaceae	88	0	4	3	3	0	0	3	0	2	3	3	3	0	0	0	0	2	2	NA	1	NA	4	2	1	1	1	3	2	1	1	0	3	2	3	3	0	0	0	2	5	0	2	0	0	0	0
yHMPu5000034748_lipomyces_oligophaga_160519	Lipomyces oligophaga	Lipomycetaceae	77	0	3	3	3	0	0	3	0	2	3	2	3	0	0	0	0	1	2	NA	1	NA	2	2	1	1	1	2	1	1	1	0	2	2	3	3	0	0	0	2	4	0	2	0	0	0	0
yHMPu5000034749_lipomyces_mesembrius_160519	Lipomyces mesembrius	Lipomycetaceae	95	0	4	4	4	0	0	3	0	2	3	2	3	0	0	0	0	2	2	NA	1	NA	2	2	1	1	1	2	2	1	1	0	3	2	5	4	0	0	0	1	5	0	2	0	0	0	0
yHMPu5000034754_lipomyces_arxii_160519	Lipomyces arxii	Lipomycetaceae	95	0	4	3	4	0	0	3	0	4	3	2	3	0	0	0	0	2	2	NA	1	NA	2	2	1	1	1	2	2	1	1	0	3	2	4	3	0	0	0	1	5	0	2	0	0	0	0
yHMPu5000034757_lipomyces_doorenjongii_160519	Lipomyces doorenjongii	Lipomycetaceae	62	0	3	2	2	0	0	1	0	2	2	2	2	0	0	0	0	1	1	NA	1	NA	1	1	1	1	1	1	1	1	1	0	2	1	3	2	0	0	0	1	3	0	1	0	0	0	0
yHMPu5000034758_lipomyces_japonicus_160519	Lipomyces japonicus	Lipomycetaceae	142	0	6	5	7	0	0	5	0	6	6	3	5	0	0	0	0	3	3	NA	2	NA	4	3	1	2	1	2	2	2	2	0	4	3	8	3	0	0	0	1	7	0	2	0	0	0	0
yHMPu5000034760_lipomyces_kononenkoae_160519	Lipomyces kononenkoae	Lipomycetaceae	90	0	4	3	4	0	0	2	0	3	3	2	3	0	0	0	0	2	2	NA	1	NA	2	2	1	1	1	1	2	1	1	0	3	2	4	3	0	0	0	0	5	0	2	0	0	0	0
yHMPu5000034761_lipomyces_lipofer_160519	Lipomyces lipofer	Lipomycetaceae	92	0	4	4	4	0	0	2	0	2	5	3	3	0	0	0	0	2	1	NA	2	NA	2	2	1	1	1	2	2	1	1	0	3	2	3	4	0	0	0	1	4	0	2	0	0	0	0
yHMPu5000034862_zygotorulaspora_florentina_160519	Zygotorulaspora florentina	Saccharomycetaceae	176	0	9	0	8	0	0	3	0	7	7	1	6	0	0	0	0	6	2	NA	0	NA	6	4	1	1	1	1	0	0	1	0	3	1	8	6	0	1	0	3	11	0	3	0	0	0	0
yHMPu5000034865_zygosaccharomyces_kombuchaensis_160519	Zygosaccharomyces kombuchaensis	Saccharomycetaceae	237	0	8	0	8	0	0	5	0	9	12	4	9	0	0	0	0	9	5	NA	0	NA	9	6	2	1	2	3	1	0	2	0	8	6	12	8	0	1	0	4	16	0	5	0	0	0	0
yHMPu5000034866_zygosaccharomyces_bisporus_160519	Zygosaccharomyces bisporus	Saccharomycetaceae	245	0	10	0	9	0	0	6	0	9	11	4	9	0	0	0	0	9	5	NA	0	NA	9	6	2	1	2	3	1	0	2	0	8	6	12	7	0	1	0	4	16	0	7	0	0	0	0
yHMPu5000034875_tetrapisispora_fleetii_160519	Tetrapisispora fleetii	Saccharomycetaceae	201	0	10	0	9	0	0	3	0	9	8	1	9	0	0	0	0	2	1	NA	0	NA	7	4	1	1	1	1	0	0	1	0	2	1	9	8	0	1	0	4	13	0	3	0	0	0	0
yHMPu5000034876_tetrapisispora_iriomotensis_160519	Tetrapisispora iriomotensis	Saccharomycetaceae	232	0	13	0	10	0	0	3	0	11	11	1	9	0	0	0	0	2	1	NA	0	NA	7	5	1	1	1	1	0	0	1	0	1	2	10	8	0	1	0	4	13	0	3	0	0	0	0
yHMPu5000034877_tetrapisispora_namnaonensis_160519	Tetrapisispora namnaonensis	Saccharomycetaceae	204	0	10	0	9	0	0	3	0	9	8	1	9	0	0	0	0	2	1	NA	0	NA	7	4	1	1	1	1	0	0	1	0	2	1	9	8	0	1	0	4	13	0	3	0	0	0	0
yHMPu5000034881_torulaspora_pretoriensis_160519	Torulaspora pretoriensis	Saccharomycetaceae	249	0	13	0	8	0	0	5	0	8	8	2	8	0	0	0	0	10	4	NA	0	NA	9	6	1	1	1	1	0	0	1	0	5	2	13	7	0	2	0	5	16	0	5	0	0	0	0
yHMPu5000034883_peterozyma_xylosa_160519	Peterozyma xylosa	CUG-Ala	172	0	7	2	9	0	0	2	0	2	8	0	6	0	0	0	0	6	0	NA	NA	NA	6	2	1	0	1	1	0	0	1	0	2	1	8	8	0	0	0	3	9	0	3	0	0	0	0
yHMPu5000034884_peterozyma_toletana_160519	Peterozyma toletana	CUG-Ala	169	0	7	2	9	0	0	2	0	3	8	0	6	0	0	0	0	5	0	NA	NA	NA	6	2	1	0	1	1	0	0	1	0	2	1	8	8	0	0	0	3	8	0	3	0	0	0	0
yHMPu5000034885_ogataea_zsoltii_160519	Ogataea zsoltii	Pichiaceae	116	0	5	3	6	0	0	0	0	4	4	0	5	0	0	0	0	4	2	NA	2	NA	5	2	1	1	1	2	0	0	1	0	4	2	6	4	0	0	0	2	6	0	2	0	0	0	0
yHMPu5000034886_ogataea_trehalophila_160519	Ogataea trehalophila	Pichiaceae	142	0	11	1	7	0	0	0	0	4	6	0	6	0	0	0	0	3	1	NA	1	NA	5	3	0	1	0	1	0	0	1	0	1	2	7	5	0	0	0	3	9	0	2	0	0	0	0
yHMPu5000034887_ogataea_trehaloabstinens_160519	Ogataea trehaloabstinens	Pichiaceae	74	0	3	1	3	0	0	1	0	2	3	0	2	0	0	0	0	2	1	NA	0	NA	4	1	0	1	0	1	1	0	1	0	2	1	3	3	0	0	0	2	4	0	2	0	0	0	0
yHMPu5000034890_ogataea_ramenticola_160519	Ogataea ramenticola	Pichiaceae	103	0	4	1	4	0	0	2	0	4	4	1	4	0	0	0	0	1	1	NA	1	NA	4	2	0	1	1	1	0	0	1	0	1	1	4	3	0	0	0	2	5	0	1	0	0	0	0
yHMPu5000034891_ogataea_pini_160519	Ogataea pini	Pichiaceae	179	0	11	5	9	0	0	0	0	6	7	0	7	0	0	0	0	7	2	NA	2	NA	5	3	1	1	1	2	1	0	1	0	6	2	12	5	0	0	0	2	10	0	3	0	0	0	0
yHMPu5000034892_ogataea_pilisensis_160519	Ogataea pilisensis	Pichiaceae	131	0	7	1	6	0	0	0	0	4	4	0	4	0	0	0	0	3	1	NA	1	NA	4	3	0	1	0	1	0	0	1	0	1	1	6	5	0	0	0	3	9	0	2	0	0	0	0
yHMPu5000034893_ogataea_philodendra_160519	Ogataea philodendri	Pichiaceae	69	0	2	1	4	0	0	0	0	2	3	0	3	0	0	0	0	2	1	NA	1	NA	4	2	0	1	1	1	0	0	1	0	2	1	3	3	0	0	0	1	4	0	2	0	0	0	0
yHMPu5000034897_ogataea_glucozyma_160519	Ogataea glucozyma	Pichiaceae	212	0	9	4	10	0	0	0	0	7	7	0	8	0	0	0	0	9	5	NA	2	NA	6	3	1	1	1	2	0	2	1	0	18	5	12	6	0	0	0	3	11	0	3	0	0	4	0
yHMPu5000034899_ogataea_kodamae_160519	Ogataea kodamae	Pichiaceae	87	0	3	2	4	0	0	0	0	4	3	0	3	0	0	0	0	3	2	NA	1	NA	4	4	0	1	1	1	0	0	1	0	3	1	5	3	0	0	0	1	4	0	2	0	0	0	0
yHMPu5000034901_ogataea_methylivora_160519	Ogataea methylivora	Pichiaceae	117	0	3	2	5	0	0	2	0	5	3	1	4	0	0	0	0	1	1	NA	1	NA	4	2	0	1	1	1	0	0	1	0	1	2	4	3	0	0	0	2	7	0	2	0	0	0	0
yHMPu5000034902_ogataea_minuta_160519	Ogataea minuta	Pichiaceae	72	0	2	1	4	0	0	0	0	2	3	0	3	0	0	0	0	2	1	NA	1	NA	4	2	0	1	1	1	0	0	1	0	2	2	3	3	0	0	0	1	4	0	2	0	0	0	0
yHMPu5000034903_ogataea_naganishii_160519	Ogataea naganishii	Pichiaceae	90	0	3	1	3	0	0	2	0	4	4	2	3	0	0	0	0	2	1	NA	2	NA	4	2	1	0	1	1	1	0	1	0	4	2	4	3	0	0	0	2	4	0	1	0	0	0	0
yHMPu5000034904_ogataea_nonfermentans_160519	Ogataea nonfermentans	Pichiaceae	87	0	2	1	4	0	0	0	0	3	3	0	5	0	0	0	0	4	2	NA	1	NA	5	2	0	2	1	1	0	0	1	0	2	3	3	4	0	0	0	1	4	0	4	0	0	0	0
yHMPu5000034918_nakazawaea_holstii_160519	Nakazawaea holstii	CUG-Ala	114	0	5	1	4	0	0	2	0	2	4	0	4	0	0	0	0	4	0	1	NA	NA	4	2	0	1	1	1	0	0	1	0	1	1	3	4	0	0	0	2	6	0	2	0	0	0	0
yHMPu5000034932_kuraishia_ogatae_160519	Kuraishia ogatae	Pichiaceae	100	0	4	4	5	0	0	2	0	3	4	1	4	0	0	0	0	2	1	NA	1	NA	4	2	1	1	1	1	0	0	1	0	4	3	5	3	0	0	0	2	5	0	2	0	0	0	0
yHMPu5000034933_kuraishia_molischiana_160519	Kuraishia molischiana	Pichiaceae	89	0	4	3	4	0	0	1	0	3	5	1	3	0	0	0	0	2	1	NA	1	NA	4	2	1	1	1	1	1	0	1	0	4	3	5	3	0	0	0	2	4	0	1	0	0	0	0
yHMPu5000034939_komagataella_pseudopastoris_160519	Komagataella pseudopastoris	Pichiaceae	122	0	5	2	5	0	0	2	0	4	5	2	5	0	0	0	0	4	1	NA	2	NA	4	3	1	1	1	1	0	1	1	0	3	2	6	5	0	0	0	2	5	0	2	0	0	0	0
yHMPu5000034946_ambrosiozyma_oregonensis_160519	Ambrosiozyma oregonensis	Pichiaceae	183	0	12	1	8	0	0	2	0	8	7	0	8	0	0	0	0	3	1	NA	3	NA	7	4	0	1	0	1	0	0	1	0	1	1	7	7	0	0	0	3	11	0	2	0	0	0	0
yHMPu5000034947_ambrosiozyma_philentoma_160519	Ambrosiozyma philentoma	Pichiaceae	182	0	11	1	9	0	0	2	0	7	8	0	7	0	0	0	0	3	1	NA	3	NA	7	4	0	1	0	1	0	0	1	0	1	1	8	8	0	0	0	3	10	0	3	0	0	0	0
yHMPu5000034950_citeromyces_hawaiiensis_160519	Citeromyces hawaiiensis	Pichiaceae	173	0	6	3	7	0	0	4	0	5	8	2	7	0	0	0	0	4	2	NA	2	NA	5	4	1	1	2	1	2	1	1	0	5	2	8	6	1	0	0	5	9	0	4	0	0	0	0
yHMPu5000034952_citeromyces_siamensis_160519	Citeromyces siamensis	Pichiaceae	171	0	4	0	5	0	0	4	0	5	11	2	4	0	0	0	0	9	3	NA	1	NA	5	2	0	1	1	1	2	1	1	0	5	2	8	5	0	1	0	4	12	0	3	0	0	0	0
yHMPu5000034957_hanseniaspora_osmophila_160519	Hanseniaspora osmophila	Saccharomycodaceae	187	0	10	0	11	0	0	0	0	8	7	0	7	0	0	0	0	7	0	NA	0	NA	6	4	2	0	0	1	0	0	1	0	0	1	0	8	0	0	0	3	8	0	4	0	0	0	0
yHMPu5000034963_hanseniaspora_clermontiae_160519	Hanseniaspora clermontiae	Saccharomycodaceae	107	0	6	0	5	0	0	0	0	4	6	0	5	0	0	0	0	2	0	NA	0	NA	4	2	0	0	0	1	0	0	1	0	1	1	7	6	0	1	0	1	7	0	2	0	0	0	0
yHMPu5000034967_candida_freyschussii_160519	Candida freyschussii	Phaffomycetaceae	137	0	6	2	6	0	0	3	0	5	5	0	6	0	0	0	0	6	2	NA	1	NA	5	3	1	1	0	1	0	0	1	0	4	2	5	5	0	0	0	2	7	0	2	0	0	0	0
yHMPu5000034973_danielozyma_ontarioensis_160519	Danielozyma ontarioensis	CUG-Ser1	150	0	6	4	6	0	0	4	0	6	6	2	6	0	0	0	0	7	2	NA	NA	1	5	4	1	1	1	1	1	1	1	0	3	2	7	6	0	0	0	3	7	0	3	0	0	0	0
yHMPu5000034974_deakozyma_indianensis_160519	Deakozyma indianensis	Dipodascaceae/Trichomonascaceae	112	0	5	4	5	0	0	4	0	4	6	2	4	0	0	0	0	2	1	NA	2	NA	4	2	1	1	1	1	1	1	1	0	5	3	5	3	0	0	0	1	7	0	2	0	0	0	0
yHMPu5000034978_cyberlindnera_mrakii_160519	Cyberlindnera mrakii	Phaffomycetaceae	163	0	8	3	7	0	0	4	0	7	7	0	7	0	0	0	0	9	3	NA	1	NA	5	4	1	0	0	1	0	0	1	0	7	2	8	6	0	0	0	2	9	0	2	0	0	0	0
yHMPu5000034979_cyberlindnera_misumaiensis_160519	Cyberlindnera misumaiensis	Phaffomycetaceae	140	0	4	4	5	0	0	4	0	5	6	0	5	0	0	0	0	6	3	NA	2	NA	4	4	1	1	0	1	1	0	1	0	7	4	7	5	0	0	0	2	8	0	2	0	0	0	0
yHMPu5000034986_candida_oregonensis_160519	Candida oregonensis	CUG-Ser1	179	0	7	3	9	0	0	4	0	6	9	3	7	0	0	0	0	10	3	NA	NA	1	6	4	0	1	1	2	1	0	2	0	7	5	9	7	0	0	0	3	10	0	3	0	0	0	0
yHMPu5000034988_candida_fructus_160519	Candida fructus	CUG-Ser1	221	0	10	3	11	0	0	4	0	8	10	2	9	0	0	0	0	13	4	NA	NA	1	7	4	1	1	1	2	2	0	2	0	9	2	13	8	0	0	0	3	14	0	3	0	0	0	0
yHMPu5000034990_candida_corydali_160519	Candida corydali	CUG-Ser1	102	0	4	1	5	0	0	1	0	2	3	1	4	0	0	0	0	2	0	NA	NA	1	2	2	0	1	1	1	0	0	2	0	1	1	1	3	0	0	0	2	5	0	1	0	0	0	0
yHMPu5000034998_cephaloascus_albidus_160519	Cephaloascus albidus	CUG-Ser1	316	0	18	3	13	0	0	6	0	7	15	2	10	0	0	0	0	6	1	NA	NA	2	13	6	1	1	1	1	0	0	1	0	2	1	9	12	0	0	0	5	15	0	4	0	0	0	0
yHMPu5000034999_cephaloascus_fragrans_160519	Cephaloascus fragrans	CUG-Ser1	317	0	16	5	15	0	0	6	0	10	12	1	13	0	0	0	0	7	1	NA	NA	1	10	7	1	1	1	1	1	0	1	0	3	2	6	13	0	0	0	5	18	0	5	0	0	0	0
yHMPu5000035011_candida_pyralidae_160519	Suhomyces pyralidae	CUG-Ser1	235	0	12	3	11	0	0	3	0	8	11	1	9	0	0	0	0	11	2	NA	NA	1	8	5	0	1	1	2	1	0	1	0	3	2	12	9	0	0	0	3	14	0	3	0	0	0	0
yHMPu5000035018_candida_canberraensis_160519	Suhomyces canberraensis	CUG-Ser1	340	0	19	5	16	0	0	5	0	15	16	2	14	0	0	0	0	18	4	NA	NA	1	11	7	1	1	1	2	1	0	1	0	3	2	20	13	0	0	0	5	22	0	5	0	0	0	0
yHMPu5000035022_candida_emberorum_160519	Suhomyces emberorum	CUG-Ser1	276	0	13	5	11	0	0	4	0	12	13	2	12	0	0	0	0	13	3	NA	NA	1	9	8	1	1	1	2	1	0	1	0	7	2	15	11	0	0	0	4	18	0	5	0	0	0	0
yHMPu5000035031_candida_kruisii_160519	Teunomyces kruisii	CUG-Ser1	222	0	11	3	10	0	0	4	0	11	11	1	10	0	0	0	0	9	2	NA	NA	1	7	5	1	1	1	2	0	0	2	0	2	1	12	9	0	0	0	4	13	0	3	0	0	0	0
yHMPu5000035032_candida_gatunensis_160519	Teunomyces gatunensis	CUG-Ser1	206	0	12	3	8	0	0	4	0	9	10	1	9	0	0	0	0	10	2	NA	NA	1	6	4	1	1	1	2	1	0	2	0	3	2	11	9	0	0	0	4	14	0	3	0	0	0	0
yHMPu5000035033_candida_cretensis_160519	Teunomyces cretensis	CUG-Ser1	200	0	10	3	9	0	0	4	0	8	10	1	8	0	0	0	0	8	2	NA	NA	1	7	4	1	1	1	2	0	0	2	0	2	1	12	8	0	0	0	4	13	0	3	0	0	0	0
yHMPu5000035037_candida_montana_160519	Candida montana	Phaffomycetaceae	129	0	6	1	7	0	0	3	0	4	5	0	5	0	0	0	0	4	1	NA	1	NA	5	3	0	0	0	1	0	0	1	0	1	1	2	5	0	0	0	2	7	0	2	0	0	0	0
yHMPu5000035040_ambrosiozyma_maleeae_160519	Ambrosiozyma maleeae	Pichiaceae	173	0	8	1	8	0	0	2	0	7	7	0	7	0	0	0	0	9	3	NA	1	NA	6	4	0	1	0	1	0	0	1	0	6	2	10	7	0	0	0	2	11	0	3	0	0	0	0
yHMPu5000035041_ambrosiozyma_pseudovanderkliftii_160519	Ambrosiozyma pseudovanderkliftii	Pichiaceae	123	0	6	1	6	0	0	2	0	5	4	0	4	0	0	0	0	4	2	NA	1	NA	5	3	0	1	0	1	0	0	1	0	1	1	6	5	0	0	0	2	7	0	2	0	0	0	0
yHMPu5000035044_barnettozyma_californica_160519	Barnettozyma californica	Phaffomycetaceae	184	0	9	1	9	0	0	3	0	7	9	0	8	0	0	0	0	9	2	NA	1	NA	6	4	0	1	0	1	1	0	1	0	9	2	10	7	0	0	0	2	11	0	2	0	0	0	0
yHMPu5000035045_barnettozyma_hawaiiensis_160613	Barnettozyma hawaiiensis	Phaffomycetaceae	174	0	8	1	9	0	0	3	0	7	9	0	6	0	0	0	0	8	2	NA	1	NA	6	4	0	1	0	1	1	0	1	0	8	2	10	7	0	0	0	2	9	0	2	0	0	0	0
yHMPu5000035046_barnettozyma_populi_160613	Barnettozyma populi	Phaffomycetaceae	175	0	9	1	9	0	0	3	0	7	9	0	7	0	0	0	0	9	2	NA	1	NA	6	4	0	1	0	1	1	0	1	0	7	2	9	7	0	0	0	2	9	0	2	0	0	0	0
yHMPu5000035047_barnettozyma_pratensis_160519	Barnettozyma pratensis	Phaffomycetaceae	166	0	8	1	9	0	0	3	0	5	6	0	7	0	0	0	0	3	1	NA	1	NA	6	4	0	0	0	1	0	0	1	0	1	1	3	6	0	0	0	2	10	0	2	0	0	0	0
yHMPu5000035048_barnettozyma_salicaria_160519	Barnettozyma salicaria	Phaffomycetaceae	150	0	6	1	7	0	0	3	0	4	8	0	5	0	0	0	0	4	1	NA	1	NA	6	3	0	0	0	2	0	0	1	0	2	1	2	6	0	0	0	2	8	0	2	0	0	0	0
yHMPu5000035242_zygoascus_ofunaensis_160928	Zygoascus ofunaensis	Dipodascaceae/Trichomonascaceae	65	0	2	2	3	0	0	0	0	2	3	2	3	0	0	0	0	2	1	NA	1	NA	2	1	1	0	1	1	1	1	1	0	2	1	3	2	0	0	0	0	3	1	1	0	0	0	0
yHMPu5000035243_zygoascus_meyerae_160928	Zygoascus meyerae	Dipodascaceae/Trichomonascaceae	100	0	4	3	4	0	0	1	0	4	5	3	4	0	0	0	0	3	1	NA	1	NA	4	3	0	0	1	1	1	1	1	0	3	2	7	3	0	0	0	0	6	0	2	0	0	0	0
yHMPu5000035244_candida_incommunis_160928	Candida incommunis	Dipodascaceae/Trichomonascaceae	122	0	6	4	5	0	0	5	0	5	6	2	4	0	0	0	0	3	2	NA	1	NA	4	2	0	1	1	2	1	1	1	0	4	2	6	4	0	0	0	2	6	0	2	0	0	0	0
yHMPu5000035252_yamadazyma_nakazawae_160928	Yamadazyma nakazawae	CUG-Ser1	134	0	6	2	6	0	0	3	0	5	5	1	5	0	0	0	0	4	1	NA	NA	1	5	2	0	1	1	1	0	0	1	0	2	1	6	5	0	0	0	3	7	0	3	0	0	0	0
yHMPu5000035261_candida_ponderosae_160928	Candida ponderosae	Phaffomycetaceae	138	0	6	1	6	0	0	3	0	3	6	0	6	0	0	0	0	2	1	NA	1	NA	5	3	1	0	0	1	0	0	1	0	1	1	5	5	0	0	0	2	6	0	2	0	0	0	0
yHMPu5000035268_wickerhamomyces_hampshirensis_160928	Wickerhamomyces hampshirensis	Phaffomycetaceae	147	0	6	1	7	0	0	3	0	5	6	0	6	0	0	0	0	6	1	NA	1	NA	5	3	1	0	0	1	0	0	1	0	1	1	3	5	0	0	0	2	8	0	2	0	0	0	0
yHMPu5000035271_wickerhamomyces_bovis_160928	Wickerhamomyces bovis	Phaffomycetaceae	162	0	8	0	8	0	0	3	0	5	9	0	7	0	0	0	0	4	1	NA	1	NA	5	4	1	0	0	1	0	0	1	0	1	1	5	6	0	1	0	2	9	0	2	0	0	0	0
yHMPu5000035274_wickerhamomyces_alni_160928	Wickerhamomyces alni	Phaffomycetaceae	144	0	7	1	5	0	0	3	0	5	6	0	6	0	0	0	0	4	1	NA	1	NA	4	4	0	0	0	1	0	0	1	0	2	1	2	6	0	0	0	2	8	0	3	0	0	0	0
yHMPu5000035279_tortispora_starmeri_160928	Tortispora starmeri	Trigonopsidaceae	54	0	2	2	2	0	0	2	0	1	2	1	2	0	0	0	0	0	1	NA	2	NA	2	1	0	1	1	1	1	0	1	0	2	1	2	1	0	0	0	1	2	0	1	0	0	0	0
yHMPu5000035282_trigonopsis_vinaria_160928	Trigonopsis vinaria	Trigonopsidaceae	77	0	3	2	3	0	0	2	0	2	4	2	3	0	0	0	0	2	1	NA	1	NA	1	2	0	1	1	1	1	1	1	0	3	2	4	2	0	0	0	1	3	0	1	0	0	0	0
yHMPu5000035286_candida_azyma_160928	Wickerhamomyces sp.	Phaffomycetaceae	151	0	8	1	5	0	0	3	0	4	6	0	6	0	0	0	0	5	1	NA	1	NA	5	4	1	0	0	1	0	0	1	0	1	1	2	6	0	0	0	2	9	0	2	0	0	0	0
yHMPu5000035296_priceomyces_carsonii_160928	Priceomyces carsonii	CUG-Ser1	115	0	5	2	5	0	0	3	0	3	4	1	5	0	0	0	0	4	1	NA	NA	1	3	2	1	1	1	1	0	1	1	0	2	1	4	4	0	0	0	2	6	0	2	0	0	0	0
yHMPu5000035297_priceomyces_castillae_160928	Priceomyces castillae	CUG-Ser1	119	0	4	2	5	0	0	3	0	4	4	1	5	0	0	0	0	5	1	NA	NA	1	4	2	1	1	1	1	0	1	1	0	2	1	6	4	0	0	0	3	7	0	2	0	0	0	0
yHMPu5000035301_pichia_terricola_160928	Pichia terricola	Pichiaceae	244	0	12	3	12	0	0	2	0	9	3	0	11	0	0	0	0	5	1	NA	1	NA	10	4	0	1	1	1	0	0	1	0	2	1	12	9	0	0	0	4	14	0	3	0	0	0	0
yHMPu5000035302_candida_fragi_160928	Candida fragi	CUG-Ser1	196	0	10	4	9	0	0	3	0	8	9	1	9	0	0	0	0	5	2	NA	NA	2	7	4	1	1	1	1	0	1	1	0	2	1	10	8	0	0	0	3	12	0	2	0	0	0	0
yHMPu5000035318_hyphopichia_heimii_160928	Hyphopichia heimii	CUG-Ser1	114	0	5	2	6	0	0	2	0	4	4	1	5	0	0	0	0	2	1	NA	NA	1	6	3	0	1	1	1	0	0	1	0	1	1	3	5	0	0	0	2	5	0	2	0	0	0	0
yHMPu5000035325_cyberlindnera_petersonii_160928	Cyberlindnera petersonii	Phaffomycetaceae	145	0	7	4	6	0	0	4	0	6	6	0	6	0	0	0	0	7	2	NA	1	NA	5	3	1	1	0	1	0	0	1	0	7	5	7	5	0	0	0	2	8	0	2	0	0	0	0
yHMPu5000035335_candida_blattae_160928	Candida blattae	CUG-Ser1	170	0	6	3	7	0	0	4	0	6	7	1	7	0	0	0	0	9	3	NA	NA	1	5	3	1	1	1	2	1	0	1	0	6	4	9	7	0	0	0	3	10	0	3	0	0	0	0
yHMPu5000035629_yueomyces_sinensis_160519	Yueomyces sinensis	Saccharomycetaceae	219	0	12	0	10	0	0	3	0	10	13	1	10	0	0	0	0	3	1	NA	0	NA	7	5	1	1	1	1	0	0	1	0	1	1	10	6	0	1	0	3	15	0	3	0	0	0	0
yHMPu5000035633_candida_hispaniensis_160519	Candida hispaniensis	Dipodascaceae/Trichomonascaceae	197	0	10	7	10	0	0	1	0	8	9	7	8	0	0	0	0	4	3	NA	1	NA	8	5	0	0	1	1	1	1	1	0	9	5	14	7	0	0	0	1	11	0	3	0	0	0	0
yHMPu5000035639_wickerhamomyces_canadensis_160613	Wickerhamomyces canadensis	Phaffomycetaceae	153	0	9	1	5	0	0	3	0	4	6	0	6	0	0	0	0	5	1	NA	1	NA	5	4	1	0	0	1	0	0	1	0	1	1	2	6	0	0	0	2	9	0	2	0	0	0	0
yHMPu5000035640_yamadazyma_philogaea_160519	Yamadazyma philogaea	CUG-Ser1	132	0	6	2	6	0	0	2	0	5	6	1	5	0	0	0	0	4	1	NA	NA	1	4	3	0	1	1	1	0	0	1	0	2	1	6	5	0	0	0	3	7	0	3	0	0	0	0
yHMPu5000035641_yamadazyma_scolyti_160613	Yamadazyma scolyti	CUG-Ser1	106	0	4	1	4	0	0	2	0	3	4	0	4	0	0	0	0	4	0	NA	NA	1	4	2	0	1	1	1	0	0	1	0	2	1	4	4	0	0	0	2	4	0	2	0	0	1	0
yHMPu5000035643_yarrowia_bubula_160519	Yarrowia bubula	Dipodascaceae/Trichomonascaceae	541	0	26	22	24	0	0	1	0	22	32	21	19	0	0	0	0	4	8	NA	12	NA	18	14	0	0	1	6	2	2	3	0	28	14	38	19	0	0	0	7	49	0	6	0	0	0	0
yHMPu5000035645_yarrowia_divulgata_160519	Yarrowia divulgata	Dipodascaceae/Trichomonascaceae	550	0	25	22	26	0	0	1	0	23	33	21	22	0	0	0	0	3	9	NA	14	NA	18	14	0	0	1	4	4	2	2	0	29	16	37	19	0	0	0	8	44	0	6	0	0	0	0
yHMPu5000035650_trigonopsis_variabilis_160613	Trigonopsis variabilis	Trigonopsidaceae	69	0	2	2	2	0	0	2	0	2	3	2	2	0	0	0	0	1	1	NA	1	NA	1	1	1	1	1	1	1	1	1	0	2	1	3	2	0	0	0	1	3	0	1	0	0	0	0
yHMPu5000035651_torulaspora_microellipsoides_160519	Torulaspora microellipsoides	Saccharomycetaceae	187	0	7	0	9	0	0	4	0	8	7	1	7	0	0	0	0	9	2	NA	0	NA	6	4	1	0	1	1	0	0	1	0	2	1	7	7	0	1	0	3	10	0	4	0	0	0	0
yHMPu5000035652_torulaspora_maleeae_160613	Torulaspora maleeae	Saccharomycetaceae	206	0	11	0	8	0	0	4	0	7	8	1	8	0	0	0	0	8	2	NA	0	NA	7	4	1	1	1	1	0	0	1	0	5	2	10	6	0	1	0	3	12	0	3	0	0	0	0
yHMPu5000035654_tortispora_ganteri_160519	Tortispora ganteri	Trigonopsidaceae	55	0	2	2	2	0	0	2	0	1	2	1	2	0	0	0	0	1	1	NA	1	NA	2	1	0	1	1	1	1	1	1	0	1	1	2	2	0	0	0	1	2	0	1	0	0	0	0
yHMPu5000035658_starmera_amethionina_160613	Starmera amethionina	Phaffomycetaceae	180	0	6	1	5	0	0	4	0	7	4	0	7	0	0	0	0	3	1	NA	2	NA	4	5	0	0	0	1	0	0	1	0	1	1	2	8	0	0	0	3	10	0	4	0	0	0	0
yHMPu5000035659_saturnispora_dispora_160519	Saturnispora dispora	Pichiaceae	127	0	5	4	2	0	0	2	0	4	7	0	1	0	0	0	0	1	1	NA	2	NA	8	4	1	1	1	1	0	0	1	0	2	1	7	2	0	0	0	3	8	0	3	0	0	0	0
yHMPu5000035662_meyerozyma_caribbica_160613	Meyerozyma caribbica	CUG-Ser1	122	0	4	2	5	0	0	3	0	4	5	2	4	0	0	0	0	6	2	NA	NA	1	4	2	1	1	1	2	1	0	1	0	3	2	6	4	0	0	0	3	6	0	3	0	0	0	0
yHMPu5000035665_middelhovenomyces_tepae_160613	Middelhovenomyces tepae	Dipodascaceae/Trichomonascaceae	102	0	4	3	5	0	0	3	0	3	5	3	4	0	0	0	0	2	2	NA	2	NA	4	3	0	1	1	2	1	1	1	0	3	2	4	4	0	0	0	0	4	0	2	0	0	0	0
yHMPu5000035667_kurtzmaniella_cleridarum_160928	Kurtzmaniella cleridarum	CUG-Ser1	337	0	17	6	18	0	0	6	0	14	14	1	15	0	0	0	0	8	2	NA	NA	3	11	7	1	1	1	1	0	1	1	0	2	1	18	12	0	0	0	5	20	0	4	0	0	0	0
yHMPu5000035670_phaffomyces_opuntiae_160613	Phaffomyces opuntiae	Phaffomycetaceae	153	0	8	1	7	0	0	3	0	5	6	0	6	0	0	0	0	2	1	NA	0	NA	5	4	0	0	0	1	0	0	1	0	1	1	2	6	0	0	0	2	8	0	2	0	0	0	0
yHMPu5000035671_phaffomyces_antillensis_160613	Phaffomyces antillensis	Phaffomycetaceae	150	0	7	1	7	0	0	3	0	5	6	0	6	0	0	0	0	2	1	NA	1	NA	5	3	0	0	0	1	0	0	1	0	1	1	2	6	0	0	0	2	9	0	2	0	0	0	0
yHMPu5000035672_phaffomyces_thermotolerans_160613	Phaffomyces thermotolerans	Phaffomycetaceae	143	0	6	1	7	0	0	3	0	4	5	0	7	0	0	0	0	2	1	NA	1	NA	5	4	0	1	0	1	0	0	1	0	1	1	0	6	0	0	0	1	7	0	2	0	0	0	0
yHMPu5000035673_candida_orba_160613	Candida orba	Phaffomycetaceae	149	0	6	1	7	0	0	3	0	5	6	0	7	0	0	0	0	2	1	NA	1	NA	5	4	0	1	0	1	0	0	1	0	1	1	0	6	0	0	0	2	7	0	2	0	0	0	0
yHMPu5000035674_kregervanrija_delftensis_160613	Kregervanrija delftensis	Pichiaceae	175	0	8	1	9	0	0	2	0	7	4	0	7	0	0	0	0	4	1	NA	1	NA	5	3	0	1	1	1	0	0	1	0	1	1	6	6	0	0	0	4	11	0	3	0	0	0	0
yHMPu5000035675_kregervanrija_fluxuum_160613	Kregervanrija fluxuum	Pichiaceae	174	0	8	1	9	0	0	2	0	7	4	0	6	0	0	0	0	3	1	NA	2	NA	6	3	0	1	1	1	0	0	1	0	2	1	6	6	0	0	0	4	8	0	3	0	0	0	0
yHMPu5000035677_kodamaea_ohmeri_160519	Kodamaea ohmeri	CUG-Ser1	268	0	13	5	12	0	0	5	0	10	12	3	11	0	0	0	0	15	4	NA	NA	2	9	5	1	1	1	3	2	1	2	0	12	8	18	10	0	0	0	4	16	0	4	0	0	0	0
yHMPu5000035679_candida_rhagii_160613	Candida rhagii	CUG-Ser1	116	0	5	2	6	0	0	2	0	4	4	1	5	0	0	0	0	3	1	NA	NA	1	5	3	0	1	1	1	0	0	1	0	1	1	3	5	0	0	0	2	5	0	2	0	0	0	0
yHMPu5000035681_candida_gotoi_160519	Candida gotoi	CUG-Ser1	122	0	5	2	6	0	0	2	0	4	5	1	5	0	0	0	0	2	1	NA	NA	1	4	3	0	1	1	1	0	0	1	0	1	1	3	5	0	0	0	2	6	0	2	0	0	0	0
yHMPu5000035684_kloeckera_hatyaiensis_160519	Kloeckera hatyaiensis	Saccharomycodaceae	123	0	7	0	6	0	0	0	0	5	6	0	5	0	0	0	0	3	0	NA	0	NA	4	2	0	0	0	1	0	0	1	0	1	1	6	4	0	1	0	2	7	0	2	0	0	0	0
yHMPu5000035686_cyberlindnera_saturnus_160519	Cyberlindnera saturnus	Phaffomycetaceae	172	0	8	4	7	0	0	5	0	7	7	0	7	0	0	0	0	9	4	NA	1	NA	5	4	1	0	0	1	0	0	1	0	7	3	11	6	0	0	0	2	9	0	2	0	0	0	0
yHMPu5000035687_cyberlindnera_suaveolens_160613	Cyberlindnera suaveolens	Phaffomycetaceae	164	0	8	3	7	0	0	4	0	7	7	0	7	0	0	0	0	9	3	NA	1	NA	5	4	1	0	0	1	0	0	1	0	7	2	8	6	0	0	0	2	10	0	2	0	0	0	0
yHMPu5000035688_cyberlindnera_xylosilytica_160519	Cyberlindnera xylosilytica	Phaffomycetaceae	148	0	7	4	6	0	0	3	0	6	6	0	6	0	0	0	0	6	2	NA	1	NA	5	3	1	1	0	1	0	0	1	0	7	5	7	5	0	0	0	2	8	0	2	0	0	0	0
yHMPu5000035689_candida_mycetangii_160613	Candida mycetangii	Phaffomycetaceae	139	0	7	4	6	0	0	4	0	6	6	0	6	0	0	0	0	7	2	NA	1	NA	5	3	1	1	0	1	0	0	1	0	7	4	6	4	0	0	0	2	8	0	2	0	0	0	0
yHMPu5000035690_candida_vartiovaarae_160613	Candida vartiovaarae	Phaffomycetaceae	167	0	8	3	7	0	0	4	0	7	8	0	7	0	0	0	0	9	3	NA	1	NA	5	4	1	0	0	1	0	0	1	0	8	4	9	6	0	0	0	2	9	0	2	0	0	0	0
yHMPu5000035691_candida_salmanticensis_160519	Groenewaldozyma salmanticensis	Dipodascaceae/Trichomonascaceae	71	0	3	2	3	0	0	1	0	2	3	2	2	0	0	0	0	2	1	NA	1	NA	2	2	1	1	1	1	1	1	1	0	3	2	3	2	0	0	0	1	3	0	1	0	0	0	0
yHMPu5000035695_hanseniaspora_pseudoguilliermondii_160519	Hanseniaspora pseudoguilliermondii	Saccharomycodaceae	124	0	8	0	7	0	0	0	0	6	6	0	5	0	0	0	0	2	0	NA	0	NA	7	2	0	0	0	1	0	0	1	0	1	1	7	4	0	1	0	1	6	0	2	0	0	0	0
yHMPu5000035696_hanseniaspora_singularis_160519	Hanseniaspora singularis	Saccharomycodaceae	227	0	11	0	12	0	0	0	0	9	11	0	10	0	0	0	0	3	0	NA	0	NA	7	7	0	1	0	0	0	0	1	0	1	1	12	9	0	1	0	3	26	0	3	0	0	0	0
yHMPu5000035699_cyberlindnera_maclurae_160613	Cyberlindnera maclurae	Phaffomycetaceae	149	0	6	4	6	0	0	4	0	5	7	0	7	0	0	0	0	6	3	NA	3	NA	4	4	1	1	0	1	1	0	1	0	6	4	7	5	0	0	0	2	8	0	2	0	0	0	0
yHMPu5000035703_cyberlindnera_americana_160613	Cyberlindnera americana	Phaffomycetaceae	163	0	9	4	7	0	0	4	0	7	7	0	6	0	0	0	0	11	2	NA	1	NA	5	3	1	1	0	1	0	0	1	0	8	4	8	5	0	0	0	2	9	0	2	0	0	0	0
yHMPu5000035707_candida_heveicola_160519	Candida heveicola	CUG-Ser1	158	0	6	3	7	0	0	3	0	5	8	2	7	0	0	0	0	7	3	NA	NA	1	6	3	1	1	1	2	1	0	1	0	6	4	7	6	0	0	0	3	9	0	3	0	0	0	0
yHMPu5000041678_debaryomyces_prosopidis_160928	Debaryomyces prosopidis	CUG-Ser1	206	0	10	2	10	0	0	4	0	6	8	1	7	0	0	0	0	4	1	NA	NA	1	7	4	1	1	1	1	2	0	1	0	1	1	9	8	0	0	0	4	10	0	3	0	0	0	0
yHMPu5000041693_debaryomyces_nepalensis_160928	Debaryomyces nepalensis	CUG-Ser1	210	0	11	2	10	0	0	3	0	7	8	1	7	0	0	0	0	6	1	NA	NA	1	7	4	1	1	1	1	1	0	1	0	2	1	13	8	0	0	0	4	11	0	3	0	0	0	0
yHMPu5000041713_debaryomyces_maramus_160928	Debaryomyces maramus	CUG-Ser1	168	0	7	2	8	0	0	4	0	6	7	1	6	0	0	0	1	4	1	NA	NA	1	6	3	1	1	1	2	0	0	1	0	1	1	5	7	0	0	0	3	10	0	3	0	0	0	0
yHMPu5000041743_candida_hawaiiana_160928	Candida hawaiiana	CUG-Ser1	217	0	11	4	9	0	0	4	0	9	11	2	8	0	0	0	0	12	2	NA	NA	1	7	4	0	1	1	2	0	0	1	0	9	2	12	7	0	0	0	3	13	0	3	0	0	0	0
yHMPu5000041818_magnusiomyces_tetrasperma_160928	Magnusiomyces tetraspermus	Dipodascaceae/Trichomonascaceae	329	0	15	13	14	0	0	10	0	12	19	10	12	0	0	0	0	6	3	NA	1	NA	12	7	0	1	2	2	2	2	2	0	11	8	17	11	0	0	0	7	20	0	5	0	0	0	0
yHMPu5000041822_dipodascus_geniculatus_160928	Dipodascus geniculatus	Dipodascaceae/Trichomonascaceae	305	0	14	11	15	0	0	8	0	12	16	11	11	0	0	0	0	6	2	NA	2	NA	10	7	0	1	1	2	1	2	2	0	9	2	16	11	0	0	0	4	16	0	6	0	0	0	0
yHMPu5000041824_debaryomyces_subglobosus_160928	Debaryomyces subglobosus	CUG-Ser1	194	0	11	2	9	0	0	4	0	6	7	1	7	0	0	0	0	4	1	NA	NA	1	7	4	1	1	1	1	1	0	1	0	1	1	7	8	0	0	0	4	11	0	3	0	0	0	0
yHMPu5000041829_debaryomyces_fabryi_160928	Debaryomyces fabryi	CUG-Ser1	195	0	10	2	9	0	0	4	0	6	7	1	7	0	0	0	0	4	1	NA	NA	1	7	4	1	1	1	1	1	0	1	0	1	1	8	8	0	0	0	4	11	0	3	0	0	0	0
yHMPu5000041833_candida_tammaniensis_160928	Candida tammaniensis	CUG-Ser1	97	0	4	1	4	0	0	2	0	3	3	1	3	0	0	0	0	3	1	NA	NA	1	4	2	0	1	1	1	0	0	1	0	1	1	2	4	0	0	0	2	4	0	2	0	0	0	0
yHMPu5000041840_candida_wancherniae_160928	Candida wancherniae	CUG-Ser1	125	0	4	3	4	0	0	3	0	3	5	2	5	0	0	0	0	6	2	NA	NA	1	4	2	1	1	1	2	0	0	1	0	4	2	5	6	0	0	0	2	6	0	3	0	0	0	0
yHMPu5000041855_candida_ascalaphidarum_160928	Candida ascalaphidarum	CUG-Ser1	148	0	5	3	6	0	0	3	0	5	7	3	6	0	0	0	0	7	3	NA	NA	1	5	3	1	1	1	2	1	1	2	0	6	8	7	5	0	0	0	3	10	0	2	0	0	0	0
yHMPu5000041862_candida_golubevii_160928	Candida golubevii	CUG-Ser1	134	0	4	3	3	0	0	4	0	4	6	2	5	0	0	0	0	5	2	NA	NA	1	5	3	1	1	1	2	1	0	2	0	6	2	7	6	0	0	0	2	7	0	3	0	0	0	0
yHMPu5000041863_candida_gorgasii_160928	Candida gorgasii	CUG-Ser1	95	0	4	1	4	0	0	2	0	3	3	1	3	0	0	0	0	1	0	NA	NA	1	4	2	0	1	1	1	0	0	1	0	1	1	2	4	0	0	0	2	4	0	2	0	0	0	0
zygosaccharomyces_bailii	Zygosaccharomyces bailii	Saccharomycetaceae	139	0	5	0	4	0	0	4	0	3	2	2	6	0	0	0	0	9	4	NA	0	NA	3	5	2	1	2	1	1	0	1	0	1	2	12	4	0	1	0	3	0	0	4	0	0	0	0
zygosaccharomyces_rouxii	Zygosaccharomyces rouxii	Saccharomycetaceae	265	0	12	0	11	0	0	5	0	12	12	3	10	0	0	0	0	10	4	NA	0	NA	9	6	2	1	2	2	0	0	2	0	4	3	14	8	0	1	1	4	17	0	5	0	0	0	0
[truncated: 20 more columns]
