# Supplementary material for: Variation and selection on codon usage bias across an entire subphylum
Source: PLoS Genet. 2019 Jul 31;15(7):e1008304. doi: 10.1371/journal.pgen.1008304 (PMC6701816; doi:10.1371/journal.pgen.1008304)
Supplement: S5 Table — The Blomberg’s K, Pagel’s Lambda, and corresponding P-value are reported for each codon. (XLSX) [file pgen.1008304.s008.xlsx]

## Sheet: Supplementary Table 5
RSCU	Moran's I				Abouheif's Cmean				Blomberg's K		Pagel's Lambda					Moran's I	Abouheif's Cmean	Blomberk's K	Pagel's Lambda
Codon	Obs	Std.Obs	Alter	Pvalue	Obs	Std.Obs	Alter	Pvalue	K-value	Pvalue	K-value	Pvalue			max	0.83141	0.831812	1.27139	0.999934
AAA	0.573084	14.5977	greater	0.001	0.575128	15.6424	greater	0.001	0.497789	0.001001	0.999934	4.34516e-72			min	0.373827	0.375868	0.291015	0.95283
AAC	0.52838	14.0109	greater	0.001	0.529869	13.927	greater	0.001	0.416204	0.001001	0.999934	1.50512e-56			average	0.58967	0.591272	0.532234	0.997835
AAG	0.573084	14.5977	greater	0.001	0.575128	15.6424	greater	0.001	0.497789	0.001001	0.999934	4.34516e-72
AAU	0.52838	14.0109	greater	0.001	0.529869	13.927	greater	0.001	0.416204	0.001001	0.999934	1.50512e-56
ACA	0.656493	17.0079	greater	0.001	0.658179	17.1969	greater	0.001	0.514965	0.001001	0.999934	1.26481e-76
ACC	0.606406	15.7012	greater	0.001	0.607624	15.9844	greater	0.001	0.460784	0.001001	0.999934	3.44493e-63
ACG	0.595189	15.4708	greater	0.001	0.596508	15.6823	greater	0.001	0.454467	0.001001	0.999934	6.94464e-67
ACU	0.523085	13.6063	greater	0.001	0.523991	13.8238	greater	0.001	0.377211	0.001001	0.999934	1.15968e-49
AGA	0.642312	16.5335	greater	0.001	0.6439	16.6262	greater	0.001	0.609167	0.001001	0.999934	2.54252e-80
AGC	0.518308	13.658	greater	0.001	0.51958	14.1766	greater	0.001	0.371213	0.001001	0.999934	5.2401e-51
AGG	0.642312	16.5335	greater	0.001	0.6439	16.6262	greater	0.001	0.609167	0.001001	0.999934	2.54252e-80
AGU	0.642799	16.901	greater	0.001	0.643527	16.6482	greater	0.001	0.444121	0.001001	0.999934	1.63405e-66
AUA	0.718093	19.034	greater	0.001	0.719246	18.121	greater	0.001	0.672661	0.001001	0.999934	4.72584e-96
AUC	0.579554	15.2497	greater	0.001	0.581331	15.0914	greater	0.001	0.436777	0.001001	0.998588	1.28343e-59
AUU	0.4458	11.2604	greater	0.001	0.448136	11.7731	greater	0.001	0.327671	0.001001	0.999315	3.81847e-36
CAA	0.595585	15.3513	greater	0.001	0.597401	15.7061	greater	0.001	0.522997	0.001001	0.999934	3.79171e-75
CAC	0.507331	13.4449	greater	0.001	0.509021	13.1571	greater	0.001	0.385311	0.001001	0.999934	6.45607e-54
CAG	0.595585	15.3513	greater	0.001	0.597401	15.7061	greater	0.001	0.522997	0.001001	0.999934	3.79171e-75
CAU	0.507331	13.4449	greater	0.001	0.509021	13.1571	greater	0.001	0.385311	0.001001	0.999934	6.45607e-54
CCA	0.755069	19.5367	greater	0.001	0.755984	20.0579	greater	0.001	1.21482	0.001001	0.999934	1.00855e-107
CCC	0.729776	18.9805	greater	0.001	0.730719	18.8882	greater	0.001	0.689639	0.001001	0.999934	6.14528e-97
CCG	0.564044	14.5638	greater	0.001	0.565738	14.9043	greater	0.001	0.503007	0.001001	0.999934	1.8441e-61
CCU	0.488339	12.5465	greater	0.001	0.490337	13.371	greater	0.001	0.576716	0.001001	0.999934	1.49584e-42
CGA	0.71598	18.2159	greater	0.001	0.717324	18.392	greater	0.001	1.27139	0.001001	0.999934	1.42401e-107
CGC	0.565427	14.3927	greater	0.001	0.566755	15.1248	greater	0.001	0.459519	0.001001	0.999934	5.85721e-68
CGG	0.592154	15.7289	greater	0.001	0.593383	15.1786	greater	0.001	0.429726	0.001001	0.999934	2.36792e-64
CGU	0.65977	17.3531	greater	0.001	0.660505	17.0384	greater	0.001	0.712321	0.001001	0.999934	5.19502e-80
CUA	0.83141	21.4451	greater	0.001	0.831812	22.23	greater	0.001	1.00294	0.001001	0.999934	7.14318e-123
CUC	0.626859	16.264	greater	0.001	0.628679	16.1088	greater	0.001	0.60856	0.001001	0.999934	1.67695e-85
CUG	0.621667	15.9711	greater	0.001	0.623278	16.1028	greater	0.001	0.441529	0.001001	0.992277	2.06625e-66
CUU	0.48038	12.8608	greater	0.001	0.483675	12.7933	greater	0.001	0.383915	0.001001	0.95283	3.09626e-40
GAA	0.6169	15.8455	greater	0.001	0.618502	16.187	greater	0.001	0.550896	0.001001	0.999934	4.64348e-82
GAC	0.551986	14.8471	greater	0.001	0.553168	14.4081	greater	0.001	0.397208	0.001001	0.999934	2.2919e-58
GAG	0.6169	15.8455	greater	0.001	0.618502	16.187	greater	0.001	0.550896	0.001001	0.999934	4.64348e-82
GAU	0.551986	14.8471	greater	0.001	0.553168	14.4081	greater	0.001	0.397208	0.001001	0.999934	2.2919e-58
GCA	0.57674	15.2501	greater	0.001	0.578625	15.4348	greater	0.001	0.45453	0.001001	0.999934	2.41166e-62
GCC	0.573821	15.0954	greater	0.001	0.575147	14.9205	greater	0.001	0.402751	0.001001	0.999934	2.29212e-56
GCG	0.54297	14.1046	greater	0.001	0.544624	14.4262	greater	0.001	0.449013	0.001001	0.999934	4.72877e-59
GCU	0.546146	14.0042	greater	0.001	0.547	14.3299	greater	0.001	0.373776	0.001001	0.999934	2.56547e-52
GGA	0.592661	15.1371	greater	0.001	0.59479	15.2787	greater	0.001	0.686907	0.001001	0.999934	2.51569e-72
GGC	0.587098	15.0783	greater	0.001	0.588051	15.4803	greater	0.001	0.463376	0.001001	0.999934	3.18694e-64
GGG	0.373827	9.58216	greater	0.001	0.375868	9.87831	greater	0.001	0.291015	0.001001	0.999934	6.09893e-30
GGU	0.685202	17.856	greater	0.001	0.685913	17.5756	greater	0.001	0.680248	0.001001	0.999934	3.63195e-84
GUA	0.695501	18.5423	greater	0.001	0.697135	18.1784	greater	0.001	0.651188	0.001001	0.997596	1.18956e-85
GUC	0.4204	10.8898	greater	0.001	0.424559	11.313	greater	0.001	0.30636	0.001001	0.988214	1.24167e-35
GUG	0.664197	17.7001	greater	0.001	0.665166	16.9926	greater	0.001	0.670054	0.001001	0.999934	3.50578e-88
GUU	0.60553	15.4645	greater	0.001	0.606856	15.6647	greater	0.001	0.478834	0.001001	0.999934	3.63876e-72
UAC	0.528979	14.2209	greater	0.001	0.530878	13.6863	greater	0.001	0.436173	0.001001	0.999934	9.43157e-59
UAU	0.528979	14.2209	greater	0.001	0.530878	13.6863	greater	0.001	0.436173	0.001001	0.999934	9.43157e-59
UCA	0.607817	16.1156	greater	0.001	0.609709	16.3327	greater	0.001	0.525015	0.001001	0.999934	1.63474e-78
UCC	0.670608	17.2147	greater	0.001	0.671825	17.5096	greater	0.001	0.63446	0.001001	0.993936	1.71616e-72
UCG	0.669354	17.4263	greater	0.001	0.670256	17.2414	greater	0.001	0.529315	0.001001	0.999934	4.15431e-79
UCU	0.451208	11.5025	greater	0.001	0.45271	11.8972	greater	0.001	0.312382	0.001001	0.979829	6.3612e-34
UGC	0.591423	15.318	greater	0.001	0.592558	15.7414	greater	0.001	0.498507	0.001001	0.999934	2.12097e-65
UGU	0.591423	15.318	greater	0.001	0.592558	15.7414	greater	0.001	0.498507	0.001001	0.999934	2.12097e-65
UUA	0.579522	15.549	greater	0.001	0.581582	15.4567	greater	0.001	0.582882	0.001001	0.999934	3.7418e-85
UUC	0.487283	12.8272	greater	0.001	0.491224	12.8112	greater	0.001	0.454891	0.001001	0.98647	1.10591e-45
UUG	0.784803	20.1216	greater	0.001	0.785623	20.8496	greater	0.001	1.01744	0.001001	0.999934	2.68211e-114
UUU	0.487283	12.8272	greater	0.001	0.491224	12.8112	greater	0.001	0.454891	0.001001	0.98647	1.10591e-45
