# Supplementary material for: Variation and selection on codon usage bias across an entire subphylum
Source: PLoS Genet. 2019 Jul 31;15(7):e1008304. doi: 10.1371/journal.pgen.1008304 (PMC6701816; doi:10.1371/journal.pgen.1008304)
Supplement: S6 Table — (XLSX) [file pgen.1008304.s009.xlsx]

## Sheet: Supplementary Table 6
codon	3rd Codon Base	Pearson Correlation with GC3	P-value
AAA	A	-0.891018	0
ACA	A	-0.80256	0
AGA	A	-0.764682	0
AUA	A	-0.633584	0
CAA	A	-0.936712	0
CCA	A	-0.771446	0
CGA	A	0.329989	9.56191e-10
CUA	A	-0.213066	0.000103249
GAA	A	-0.932748	0
GCA	A	-0.740176	0
GGA	A	0.0499017	0.368395
GUA	A	-0.533407	0
UAA	A	Stop	Stop
UCA	A	-0.908023	0
UGA	A	Stop	Stop
UUA	A	-0.932061	0
AAC	C	0.947989	0
ACC	C	0.85268	0
AGC	C	0.837257	0
AUC	C	0.919272	0
CAC	C	0.957405	0
CCC	C	0.795358	0
CGC	C	0.779893	0
CUC	C	0.911389	0
GAC	C	0.973338	0
GCC	C	0.887629	0
GGC	C	0.901484	0
GUC	C	0.769679	0
UAC	C	0.952118	0
UCC	C	0.837552	0
UGC	C	0.879396	0
UUC	C	0.785011	0
AAG	G	0.891018	0
ACG	G	0.861668	0
AGG	G	0.107078	0.0530565
AUG	G	Met	Met
CAG	G	0.936712	0
CCG	G	0.799799	0
CGG	G	0.806281	0
CUG	G	0.659141	0
GAG	G	0.932748	0
GCG	G	0.760624	0
GGG	G	0.400098	5.32907e-14
GUG	G	0.901207	0
UAG	G	-0.0118514	0.830939
UCG	G	0.881164	0
UGG	G	Trp	Trp
UUG	G	0.32998	9.57225e-10
AAU	U	-0.947989	0
ACU	U	-0.901145	0
AGU	U	-0.868344	0
AUU	U	-0.76706	0
CAU	U	-0.957405	0
CCU	U	-0.421948	1.55431e-15
CGU	U	0.0322945	0.560633
CUU	U	0.387454	3.72147e-13
GAU	U	-0.973338	0
GCU	U	-0.848032	0
GGU	U	-0.846963	0
GUU	U	-0.897205	0
UAU	U	-0.952118	0
UCU	U	-0.670167	0
UGU	U	-0.879396	0
UUU	U	-0.785011	0
