# Supplementary material for: Variation and selection on codon usage bias across an entire subphylum
Source: PLoS Genet. 2019 Jul 31;15(7):e1008304. doi: 10.1371/journal.pgen.1008304 (PMC6701816; doi:10.1371/journal.pgen.1008304)
Supplement: S7 Table — (XLSX) [file pgen.1008304.s010.xlsx]

## Sheet: Supplementary Table 7
codon	3rd Codon Base	Correlation coef	pval
AAA	A	-3.88492	1.13089e-77
ACA	A	-3.2096	1.93274e-52
AGA	A	-1.98003	4.98896e-39
AUA	A	-1.36903	1.44278e-19
CAA	A	-5.11729	8.50154e-101
CCA	A	-5.24545	5.49381e-63
CGA	A	-1.82511	6.46925e-11
CUA	A	-2.70209	1.16828e-22
GAA	A	-4.44264	1.62523e-105
GCA	A	-3.17906	1.94581e-47
GGA	A	-1.71134	3.73805e-13
GUA	A	-2.49806	4.73334e-39
UCA	A	-6.14563	6.31757e-83
UUA	A	-6.74454	4.34453e-80
AAC	C	5.03099	4.33969e-110
ACC	C	4.82105	2.40106e-73
AGC	C	4.984	2.81052e-103
AUC	C	5.46844	5.46791e-105
CAC	C	5.17759	4.57813e-106
CCC	C	3.81324	1.44595e-64
CGC	C	5.71919	1.03578e-75
CUC	C	4.33284	7.94613e-79
GAC	C	5.1879	1.77375e-120
GCC	C	5.26656	1.9235e-81
GGC	C	6.44543	4.90689e-93
GUC	C	4.03794	1.4311e-76
UAC	C	5.24105	9.94668e-108
UCC	C	4.32166	3.73234e-73
UGC	C	4.57354	4.27199e-98
UUC	C	3.15917	1.32704e-60
AAG	G	3.88492	1.13089e-77
ACG	G	3.71099	8.98415e-80
AGG	G	1.98003	4.98896e-39
CAG	G	5.11729	8.50154e-101
CCG	G	4.10932	6.82648e-78
CGG	G	4.56057	1.55061e-55
CUG	G	5.3725	1.92722e-51
GAG	G	4.44264	1.62523e-105
GCG	G	3.58853	5.13409e-67
GGG	G	2.02183	1.34811e-27
GUG	G	5.63369	1.83671e-85
UCG	G	4.92876	9.49799e-86
UUG	G	5.60287	5.62146e-76
AAU	U	-5.03099	4.33969e-110
ACU	U	-5.31907	4.97357e-87
AGU	U	-4.71944	7.52054e-96
AUU	U	-4.09958	7.38358e-72
CAU	U	-5.17759	4.57813e-106
CCU	U	-2.67914	1.27683e-28
CGU	U	-8.45674	6.67892e-76
CUU	U	-5.53902	4.42593e-47
GAU	U	-5.1879	1.77375e-120
GCU	U	-5.67343	2.64612e-80
GGU	U	-6.75618	1.05609e-74
GUU	U	-7.17184	9.00845e-96
UAU	U	-5.24105	9.94668e-108
UCU	U	-3.69316	1.57637e-47
UGU	U	-4.57354	4.27199e-98
UUU	U	-3.15917	1.32704e-60
