# Supplementary material for: Variation and selection on codon usage bias across an entire subphylum
Source: PLoS Genet. 2019 Jul 31;15(7):e1008304. doi: 10.1371/journal.pgen.1008304 (PMC6701816; doi:10.1371/journal.pgen.1008304)
Supplement: S9 Table — Additionally the results of the gene length analysis are reported including the comparison of length between deviant and neutral genes, the average sequence length and the total number of sequences analyzed. (XLSX) [file pgen.1008304.s012.xlsx]

## Sheet: Supplementary Table 9
file_name_id	Species name	Perc of genes >10% deviation	Perc of genes >20% deviation	R-squared of Genes to Neutral	Wilcoxon Rank Sum P-value for distribution of 20% deviant genes as LONGER than neutral genes	Wilcoxon Rank Sum P-value for distribution of 10% deviant genes as LONGER than neutral genes	Average Sequence Length	Total Number of Sequences Analyzed
alloascoidea_hylecoeti	Alloascoidea hylecoeti	0.0600072	0.0103627	0.720236	1.83059e-30	1.78928e-103	503.358	8299
ambrosiozyma_kashinagacola	Ambrosiozyma kashinagacola	0.375278	0.26795	-2.06768	0.693981	1	544.552	5404
ambrosiozyma_monospora	Ambrosiozyma monospora	0.426466	0.305671	-3.28485	0.136121	1	570.818	7194
arxula_adeninivorans	Blastobotrys adeninivorans	0.23257	0.164965	-0.701349	9.27134e-28	5.04738e-15	493.476	5680
ascoidea_asiatica	Ascoidea asiatica	0.0245291	0.00102205	0.725821	4.04259e-05	2.27614e-46	553.587	6849
ascoidea_rubescens	Ascoidea rubescens	0.294087	0.0933497	-1.33666	8.00248e-56	1.11374e-48	617.048	5699
ashbya_aceri	Ashbya aceri	0.120711	0.0407307	0.574788	2.5168e-33	5.14364e-64	495.219	4051
babjeviella_inositovora	Babjeviella inositovora	0.234292	0.187397	-0.73451	5.27517e-83	3.76052e-26	517.342	5459
brettanomyces_anomalus	Brettanomyces anomalus	0.189476	0.0716339	-0.761802	1.05474e-27	2.78832e-21	497.639	4523
candida_albicans	Candida albicans	0.175755	0.0727708	0.0506907	1.46759e-23	2.53273e-10	538.886	5428
candida_apicola	Starmerella apicola	0.229593	0.151259	-0.239688	1.50207e-19	2.33345e-09	468.828	4251
candida_arabinofermentans	Candida arabinofermentans	0.252904	0.0622739	0.297306	1.55153e-18	0.768131	561.199	5251
candida_auris	Candida auris	0.217588	0.14126	-0.442244	2.09902e-42	9.24105e-25	503.289	4651
candida_boidinii_JCM9604	Candida boidinii	0.118314	0.0407368	0.0560943	1.00814e-28	2.59629e-09	579.163	5646
candida_carpophila	Candida carpophila	0.239359	0.0958702	-0.455967	1.86543e-26	4.07603e-16	565.922	4746
candida_dubliniensis	Candida dubliniensis	0.17491	0.0619826	0.236018	2.02277e-08	0.000439169	436.641	4711
candida_glabrata	Candida glabrata	0.18335	0.162795	-0.99333	2.97616e-39	2.00936e-12	538.234	4865
candida_homilentoma	Hyphopichia homilentoma	0.263459	0.173349	-0.499755	1.38053e-26	0.616584	539.939	5238
candida_infanticola	Wickerhamiella infanticola	0.173737	0.093899	0.0324225	8.66718e-12	9.1047e-23	461.495	4196
candida_intermedia	Candida intermedia	0.255065	0.234236	-0.991298	2.06836e-26	8.0268e-06	536.113	5281
candida_orthopsilosis	Candida orthopsilosis	0.190981	0.0568081	-0.02987	3.91213e-28	2.64919e-14	489.378	4524
candida_parapsilosis	Candida parapsilosis	0.254149	0.0809838	-0.410874	1.13521e-31	9.73639e-06	577.312	5001
candida_sojae	Candida sojae	0.190072	0.0825617	0.025367	1.69085e-05	0.56424	422.141	3888
candida_sorboxylosa	Candida sorboxylosa	0.331673	0.188849	-1.52536	7.91134e-42	2.95599e-11	564.537	4215
candida_succiphila	Candida succiphila	0.196601	0.0845683	0.154158	8.07977e-60	8.6196e-22	564.045	5061
candida_tanzawaensis	Suhomyces tanzawaensis	0.339426	0.28636	-1.69136	6.12004e-13	0.949099	543.755	5088
candida_tenuis	Yamadazyma tenuis	0.355207	0.166596	-1.28999	7.0829e-18	0.992405	579.752	4724
candida_tropicalis	Candida tropicalis	0.221477	0.096896	-0.317759	0.0103297	0.966261	440.497	4768
candida_versatilis	Wickerhamiella versatilis	0.0817646	0.0289028	-0.0500518	1.18497e-21	2.14075e-83	449.992	5259
clavispora_lusitaniae	Clavispora lusitaniae	0.2271	0.13953	-0.463428	4.23173e-37	3.13588e-14	487.22	4465
cyberlindnera_fabianii_JCM3601	Cyberlindnera fabianii	0.348883	0.370137	-2.28066	1	1	505.735	5552
cyberlindnera_jadinii	Cyberlindnera jadinii	0.347715	0.206216	-1.5178	1.11564e-05	1	508.487	5470
debaryomyces_hansenii	Debaryomyces hansenii	0.217268	0.113852	-0.626253	2.03725e-15	6.1464e-11	544.896	1054
dekkera_bruxellensis	Brettanomyces bruxellensis	0.196737	0.0755487	-0.825089	9.50303e-41	2.54874e-23	538.494	5149
eremothecium_coryli	Eremothecium coryli	0.0965213	0.0597746	-0.141778	3.23686e-33	1.40906e-29	504.204	4082
eremothecium_cymbalariae	Eremothecium cymbalariae	0.139279	0.0571142	-0.356226	1.6961e-47	1.3318e-46	503.549	3992
eremothecium_gossypii	Eremothecium gossypii	0.109334	0.0365242	0.65508	3.27061e-32	7.68562e-52	537.412	4189
eremothecium_sinecaudum	Eremothecium sinecaudum	0.0966625	0.0608158	-0.115793	1.2084e-26	2.76586e-27	526.167	4045
geotrichum_candidum	Geotrichum candidum	0.264414	0.170571	-0.722546	1.50493e-49	4.64623e-21	527.082	6660
hanseniaspora_uvarum	Hanseniaspora uvarum	0.424429	0.181061	-2.0242	0.0114713	0.999989	466.563	3242
hanseniaspora_valbyensis	Hanseniaspora valbyensis	0.250114	0.11101	-3.82037	1.20581e-08	0.142305	504.913	4378
hanseniaspora_vinae	Hanseniaspora vineae	0.36	0.237762	-1.14834	5.28309e-24	0.168196	468.559	3575
hyphopichia_burtonii	Hyphopichia burtonii	0.265148	0.0618137	0.139064	2.08767e-71	7.18138e-31	596.284	4918
kazachstania_africana	Kazachstania africana	0.166907	0.0856143	-0.315121	1.64782e-40	1.40334e-30	530.991	4859
kazachstania_naganishii	Kazachstania naganishii	0.16501	0.0884282	-0.295748	2.33721e-26	7.71121e-07	543.567	4727
kluyveromyces_lactis	Kluyveromyces lactis	0.191108	0.139064	-0.75545	1.50478e-24	1.37609e-10	514.646	4746
kluyveromyces_marxianus	Kluyveromyces marxianus	0.195652	0.150829	-0.775516	6.73588e-31	1.05615e-18	481.54	4462
komagataella_pastoris	Komagataella pastoris	0.159223	0.0742179	-0.593023	1.4598e-30	1.4091e-26	522.522	4635
kuraishia_capsulata	Kuraishia capsulata	0.259619	0.113	-0.883329	5.16802e-19	0.00653847	510.779	5354
lachancea_cidri	Lachancea cidri	0.122129	0.0695671	-0.229917	4.63821e-30	2.33222e-34	555.315	4528
lachancea_dasiensis	Lachancea dasiensis	0.0962693	0.067753	0.0503952	4.28905e-36	1.9908e-46	526.125	4664
lachancea_fantastica	Lachancea fantastica nom. nud.	0.127848	0.0820675	-0.169472	4.27875e-31	3.0572e-49	520.872	4740
lachancea_fermentati	Lachancea fermentati	0.122946	0.0823906	-0.185961	2.19086e-28	2.01062e-29	536.952	4685
lachancea_kluyveri	Lachancea kluyveri	0.209124	0.137061	-0.737147	1.50988e-29	9.15089e-12	529.201	4954
lachancea_lanzarotensis	Lachancea lanzarotensis	0.114698	0.0705128	-0.12242	7.76267e-35	3.79197e-37	497.362	4368
lachancea_meyersii	Lachancea meyersii	0.141162	0.0799067	-0.0546882	1.86536e-27	1.04504e-33	518.026	4718
lachancea_mirantina	Lachancea mirantina	0.113154	0.0551709	-0.0158672	1.06616e-31	7.16943e-40	524.379	4622
lachancea_nothofagi	Lachancea nothofagi	0.115704	0.0729123	-0.0999796	1.26176e-28	8.34737e-34	519.866	4814
lachancea_quebecensis	Lachancea quebecensis	0.113279	0.0616869	0.293734	9.02138e-23	7.8105e-28	541.21	4458
lachancea_thermotolerans	Lachancea thermotolerans	0.113828	0.0644882	0.373482	1.09931e-19	2.04544e-22	534.614	4621
lachancea_waltii	Lachancea waltii	0.130608	0.0742541	-0.0703897	4.83807e-21	6.22644e-34	488.267	4525
lipomyces_starkeyi	Lipomyces starkeyi	0.124682	0.0268175	0.0749204	1.12872e-33	3.00046e-61	456.853	7868
lodderomyces_elongisporus	Lodderomyces elongisporus	0.203249	0.119897	-0.802005	1.50788e-28	2.6948e-17	485.297	4679
metschnikowia_aberdeeniae	Metschnikowia aberdeeniae	0.242576	0.116376	-0.50108	2.47953e-30	6.52659e-16	544.513	4580
metschnikowia_arizonensis	Metschnikowia arizonensis	0.227554	0.12055	-0.606361	1.51697e-43	5.85867e-19	508.955	5168
metschnikowia_bicuspidata	Metschnikowia bicuspidata var. bicuspidata	0.155432	0.0764791	0.459427	8.14064e-37	7.03199e-31	526.881	4851
metschnikowia_borealis	Metschnikowia borealis	0.262706	0.141605	-0.571966	1.56719e-39	1.24216e-18	483.064	5706
metschnikowia_bowlesiae	Metschnikowia bowlesiae	0.182882	0.0758012	0.0177936	1.21646e-47	2.0749e-26	517.025	5211
metschnikowia_cerradonensis	Metschnikowia cerradonensis	0.250345	0.142069	-0.622386	1.10189e-33	5.36502e-22	487.91	5800
metschnikowia_continentalis	Metschnikowia continentalis	0.245851	0.144882	-0.625838	2.08793e-36	3.3576e-22	496.686	5784
metschnikowia_dekortum	Metschnikowia dekortorum	0.178486	0.0705128	0.0660594	9.98086e-41	1.06116e-21	536.539	4992
metschnikowia_drakensbergensis	Metschnikowia drakensbergensis	0.187053	0.114334	-0.181055	1.1973e-35	7.82702e-09	536.954	4758
metschnikowia_hamakuensis	Metschnikowia hamakuensis	0.274535	0.133562	-0.67851	6.84837e-36	6.45152e-11	496.187	5533
metschnikowia_hawaiiensis	Metschnikowia hawaiiensis	0.277474	0.122673	-0.487021	3.94185e-33	1.60457e-09	496.218	5478
metschnikowia_hibisci	Metschnikowia hibisci	0.179785	0.106669	-0.410703	1.23643e-30	1.58927e-23	525.291	4828
metschnikowia_ipomoeae	Metschnikowia ipomoeae	0.260352	0.141444	-0.614535	6.38223e-35	5.13472e-11	504.073	5458
metschnikowia_kamakouana	Metschnikowia kamakouana	0.256627	0.1335	-0.648097	1.33114e-33	3.95299e-15	515.55	5206
metschnikowia_kipukae	Metschnikowia kipukae	0.240033	0.142442	-0.596332	2.86589e-41	1.71638e-16	536.667	4816
metschnikowia_lockheadii	Metschnikowia lochheadii	0.249781	0.15526	-0.7265	1.85363e-33	1.66456e-20	491.47	5713
metschnikowia_matae	Metschnikowia matae var. matae	0.243176	0.153184	-0.729992	7.45646e-38	1.12409e-17	485.589	6045
metschnikowia_matae_maris	Metschnikowia matae var. maris	0.239935	0.158286	-0.731957	2.01007e-40	3.98485e-23	475.784	6185
metschnikowia_mauinuiana	Metschnikowia mauinuiana	0.275251	0.134612	-0.68321	3.02701e-32	2.02291e-08	498.192	5475
metschnikowia_proteae	Metschnikowia proteae	0.192158	0.111476	-0.134942	4.79325e-41	8.91064e-08	531.051	4871
metschnikowia_santaceciliae	Metschnikowia santaceciliae	0.249297	0.140295	-0.592671	3.45798e-29	6.6593e-19	493.13	5688
metschnikowia_shivogae	Metschnikowia shivogae	0.217869	0.108073	-0.300433	2.313e-31	1.48921e-15	529.794	4645
metschnikowia_similis	Metschnikowia similis	0.174389	0.0719453	0.0681128	1.57414e-43	6.70977e-25	521.47	5115
meyerozyma_guilliermondii	Meyerozyma guilliermondii	0.181678	0.0872055	-0.538715	1.43951e-24	3.17835e-10	524.458	4541
millerozyma_acaciae	Millerozyma acaciae	0.247484	0.108542	-1.04024	2.76489e-55	3.4135e-32	575.979	4671
nadsonia_fulvescens_var_elongata	Nadsonia fulvescens var. elongata	0.161568	0.122733	-0.446721	1.31608e-61	9.7439e-39	547.158	5459
nakaseomyces_bacillisporus	Nakaseomyces bacillisporus	0.184153	0.0946887	-0.690025	9.65293e-48	8.68653e-23	543.486	4594
nakaseomyces_bracarensis	Candida bracarensis	0.175857	0.174454	-0.996074	6.87782e-54	1.61718e-30	523.147	4987
nakaseomyces_castellii	Candida castellii	0.0805294	0.0367878	0.00919033	7.63014e-38	4.74523e-59	533.153	4458
nakaseomyces_delphensis	Nakaseomyces delphensis	0.179117	0.109646	-0.485333	9.46622e-29	5.01535e-17	530.471	4779
nakaseomyces_nivariensis	Candida nivariensis	0.228274	0.21379	-1.32391	4.84479e-32	7.33341e-12	527.803	4902
naumovozyma_castellii	Naumovozyma castellii	0.19758	0.10851	-0.814896	1.32009e-50	1.48846e-20	543.157	5041
naumovozyma_dairenensis	Naumovozyma dairenensis	0.154024	0.0629047	-0.203287	4.49791e-39	1.69999e-21	445.956	4324
ogataea_methanolica	Ogataea methanolica	0.370027	0.153134	-1.35482	7.38746e-19	0.934068	545.951	5505
ogataea_parapolymorpha	Ogataea parapolymorpha	0.193403	0.0809595	-0.194179	1.80441e-30	2.20771e-21	540.473	4002
ogataea_polymorpha	Ogataea polymorpha	0.176442	0.0630675	-0.122992	1.85725e-25	4.2446e-22	610.592	4075
pichia_membranifaciens	Pichia membranifaciens	0.199614	0.109874	-0.117929	6.553e-25	5.10834e-16	605.349	4669
priceomyces_haplophilus	Priceomyces haplophilus	0.177338	0.0636057	-0.344739	2.06497e-33	4.57141e-29	549.955	4748
saccharomyces_arboricola	Saccharomyces arboricola	0.153752	0.0922509	-0.40062	3.80415e-50	4.77704e-28	522.038	4065
saccharomyces_cerevisiae	Saccharomyces cerevisiae	0.133895	0.0905993	-0.404655	5.94636e-60	3.16903e-37	554.834	4989
saccharomyces_eubayanus	Saccharomyces eubayanus	0.181703	0.120923	-0.555038	1.30813e-59	1.13658e-17	575.031	4722
saccharomyces_kudriavzevii	Saccharomyces kudriavzevii	0.156833	0.0951963	-0.522132	4.27881e-61	2.43434e-22	589.529	4559
saccharomyces_mikatae	Saccharomyces mikatae	0.136384	0.0823117	-0.416773	2.34632e-63	1.2003e-35	591.914	4568
saccharomyces_paradoxus	Saccharomyces paradoxus	0.135834	0.0989616	-0.435714	9.72376e-57	2.92421e-32	575.496	4719
saccharomyces_uvarum	Saccharomyces uvarum	0.190274	0.121257	-0.541137	1.08399e-50	2.3864e-18	576.272	4709
saccharomycopsis_malanga	Saccharomycopsis malanga	0.292999	0.150043	-1.11243	4.77759e-53	1.39053e-09	531.741	5785
saprochaete_clavata	Saprochaete clavata	0.135317	0.088082	-0.575158	3.1998e-54	9.97737e-49	573.69	5949
scheffersomyces_lignosus	Scheffersomyces lignosus	0.307437	0.307088	-1.81952	3.73411e-44	0.000664479	544.488	5728
scheffersomyces_stipitis	Scheffersomyces stipitis	0.319462	0.26368	-1.72799	7.29092e-33	0.846674	560.57	5647
spathaspora_arborariae	Spathaspora arborariae	0.0680703	0.0220769	0.298606	3.97334e-19	3.3455e-36	427.968	4892
spathaspora_girioi	Spathaspora girioi	0.125721	0.0461508	0.222739	1.40059e-31	4.97422e-23	448.945	5027
spathaspora_gorwiae	Spathaspora gorwiae	0.170473	0.0723899	-0.0212092	9.25655e-12	3.72322e-16	428.131	4904
spathaspora_hagerdaliae	Spathaspora hagerdaliae	0.164615	0.0711538	-0.0539777	2.21061e-22	1.29093e-17	447.797	5200
spathaspora_passalidarum	Spathaspora passalidarum	0.240381	0.156705	-0.727459	1.61865e-22	9.64969e-09	546.98	5354
sporopachydermia_quercuum	Sporopachydermia quercuum	0.113013	0.0445426	-0.112104	5.30001e-42	2.55134e-39	534.614	5433
starmerella_bombicola_JCM9596	Starmerella bombicola	0.100537	0.0385132	0.161733	1.12848e-30	5.27426e-44	485.471	4466
sugiyamaella_lignohabitans	Sugiyamaella lignohabitans	0.17209	0.0968928	-0.54173	2.17019e-41	2.96066e-41	497.484	5439
tetrapisispora_blattae	Tetrapisispora blattae	0.151659	0.0772117	-0.753533	3.73588e-37	4.36845e-20	563.789	5064
tetrapisispora_phaffii	Tetrapisispora phaffii	0.198552	0.102774	-0.778616	1.66449e-32	4.25444e-19	454.256	4145
tortispora_caseinolytica	Tortispora caseinolytica	0.133101	0.0527294	-0.351761	8.03982e-28	1.69805e-35	536.269	4305
torulaspora_delbrueckii	Torulaspora delbrueckii	0.176877	0.113312	-0.484815	1.16207e-20	9.32804e-21	546.836	4342
vanderwaltozyma_polyspora	Vanderwaltozyma polyspora	0.215196	0.102821	-1.23766	1.72535e-21	1.00315e-19	452.632	4396
wickerhamia_fluorescens	Wickerhamia fluorescens	0.162753	0.0799595	-0.578256	6.35777e-40	1.63801e-43	552.804	4940
wickerhamiella_domercqiae	Wickerhamiella domercqiae	0.0813397	0.02896	0.0213229	1.2487e-25	9.24015e-48	549.566	3971
wickerhamomyces_anomalus	Wickerhamomyces anomalus	0.356039	0.0416171	-0.559523	2.69444e-39	0.97321	520.348	5887
wickerhamomyces_ciferrii	Wickerhamomyces ciferrii	0.131739	0.0206072	0.163959	2.0723e-14	3.02292e-11	366.712	5435
yarrowia_deformans	Yarrowia deformans	0.425917	0.314914	-1.19461	0.928337	1	489.902	6189
yarrowia_keelungensis	Yarrowia keelungensis	0.427889	0.390846	-1.50821	1	1	491.975	6074
yarrowia_lipolytica	Yarrowia lipolytica	0.393622	0.329518	-1.23383	0.825202	1	489.873	6115
yHAB132_kazachstania_martiniae_160519	Kazachstania martiniae	0.184319	0.0752604	-0.41109	3.04893e-43	2.90251e-17	525.499	5089
yHAB133_kazachstania_unispora_160519	Kazachstania unispora	0.285404	0.0906577	-0.771352	1.07054e-27	0.000215697	534.06	5063
yHAB134_kazachstania_turicensis_160519	Kazachstania turicensis	0.223301	0.0879497	-0.61467	1.69978e-30	5.15004e-06	516.985	5253
yHAB136_kazachstania_bromeliacearum_160519	Kazachstania bromeliacearum	0.286035	0.165749	-1.73416	2.86664e-28	0.00556832	537.303	4905
yHAB143_kazachstania_siamensis_160519	Kazachstania siamensis	0.205134	0.0722418	-0.446309	3.97819e-49	1.27195e-17	548.841	4831
yHAB147_kazachstania_taianensis_160519	Kazachstania taianensis	0.157721	0.0982659	0.118857	1.45178e-17	2.45691e-08	538.151	4844
yHAB148_kazachstania_intestinalis_160519	Kazachstania intestinalis	0.19696	0.10319	-0.69457	1.30366e-34	9.04722e-14	524.855	4671
yHAB153_kazachstania_rosinii_160519	Kazachstania rosinii	0.28142	0.230381	-1.55131	4.55083e-36	2.47172e-05	547.678	4957
yHAB154_kazachstania_transvaalensis_160519	Kazachstania transvaalensis	0.248265	0.0629338	-0.229286	4.26348e-66	1.67835e-26	599.472	4322
yHAB155_kazachstania_spencerorum_160519	Kazachstania spencerorum	0.18606	0.0500281	0.139748	4.20369e-33	2.98379e-19	527.108	5337
yHAB158_kazachstania_viticola_160519	Kazachstania viticola	0.144071	0.0648899	-0.182904	6.42666e-61	6.18217e-35	514.747	5178
yHAB159_kazachstania_solicola_160519	Kazachstania solicola	0.312584	0.19657	-1.64036	2.14961e-34	0.000571019	525.115	5189
yHAB160_kazachstania_kunashirensis_160519	Kazachstania kunashirensis	0.174587	0.0703651	-0.303829	2.27836e-64	6.15193e-21	529.17	4903
yHAB164_kazachstania_aerobia_160519	Kazachstania aerobia	0.267739	0.116543	-1.01937	3.11109e-49	2.92176e-10	544.34	4848
yHAB166_kazachstania_yakushimaensis_160519	Kazachstania yakushimaensis	0.214374	0.0582022	-0.276151	1.5018e-44	7.53568e-22	564.693	4828
yHMPu5000026124_ogataea_henricii_160519	Ogataea henricii	0.310417	0.146687	-0.840922	1.90798e-46	7.78709e-07	544.453	5222
yHMPu5000026137_ambrosiozyma_ambrosiae_160519	Ambrosiozyma ambrosiae	0.2916	0.0544651	-1.04412	1.31443e-44	4.21656e-15	545.5	5655
yHMPu5000026142_citeromyces_matritensis_160519	Citeromyces matritensis	0.164667	0.0621592	-0.360731	1.48406e-34	9.6335e-32	434.028	6419
yHMPu5000026145_ambrosiozyma_vanderkliftii_160519	Ambrosiozyma vanderkliftii	0.392294	0.276147	-2.84047	1.09486e-19	0.999704	551.916	5450
yHMPu5000026152_torulaspora_franciscae_160519	Torulaspora franciscae	0.13709	0.079058	-0.244801	2.897e-29	6.13017e-34	557.082	4756
yHMPu5000026197_brettanomyces_custersianus_160519	Brettanomyces custersianus	0.187238	0.0838912	-0.568819	3.93074e-37	1.87408e-19	547.378	4780
yHMPu5000026256_zygotorulaspora_mrakii_161215	Zygotorulaspora mrakii	0.118474	0.0484159	-0.118575	3.13048e-43	1.85987e-39	545.307	4482
yHMPu5000026274_komagataella_populi_160519	Komagataella populi	0.172152	0.0846687	-0.583283	1.57596e-28	1.00017e-25	522.723	4618
yHMPu5000034594_starmera_quercuum_160519	Starmera quercuum	0.23321	0.0647495	-0.460987	5.14239e-56	3.5747e-21	513.573	5390
yHMPu5000034597_candida_stellimalicola_160519	Candida stellimalicola	0.456755	0.162447	-1.15554	1.72345e-21	0.99992	510.637	4937
yHMPu5000034604_sporopachydermia_lactativora_160519	Sporopachydermia lactativora	0.173165	0.0547318	-0.439919	1.40921e-49	4.35157e-24	512.516	5463
yHMPu5000034605_spencermartinsiella_europaea_160519	Spencermartinsiella europaea	0.124603	0.0544513	-0.113761	1.16888e-37	3.45848e-38	500.617	5987
yHMPu5000034606_priceomyces_medius_160519	Priceomyces medius	0.165729	0.0701085	-0.813452	2.61136e-35	1.44065e-19	546.119	4978
yHMPu5000034607_saccharomycopsis_capsularis_160519	Saccharomycopsis capsularis	0.301754	0.244946	-1.0052	3.2711e-34	0.0116407	551.621	5985
yHMPu5000034610_saturnispora_hagleri_160519	Saturnispora hagleri	0.247165	0.135673	-1.05335	6.67914e-33	1.57919e-11	528.277	4673
yHMPu5000034611_saturnispora_mendoncae_160519	Saturnispora mendoncae	0.218721	0.0663217	-0.423449	4.42947e-39	2.72014e-09	548.708	4252
yHMPu5000034612_saturnispora_saitoi_160519	Saturnispora saitoi	0.14632	0.0569268	-0.913034	8.21887e-35	3.05897e-12	544.335	4497
yHMPu5000034613_saturnispora_serradocipensis_160519	Saturnispora serradocipensis	0.24183	0.13573	-1.07701	2.31238e-37	9.56676e-16	531.485	4590
yHMPu5000034614_saturnispora_silvae_160519	Saturnispora silvae	0.267865	0.206777	-0.9308	0.00364193	0.999685	535.224	4338
yHMPu5000034615_saturnispora_zaruensis_160519	Saturnispora zaruensis	0.273611	0.159931	-1.14377	5.56719e-44	4.59901e-11	526.138	4627
yHMPu5000034622_pichia_occidentalis_160519	Pichia occidentalis	0.273447	0.15814	-0.870501	5.76223e-44	2.92945e-11	558.931	4926
yHMPu5000034623_pichia_norvegensis_160519	Pichia norvegensis	0.154607	0.0494832	0.188263	1.41292e-39	1.85986e-18	555.605	4547
yHMPu5000034624_pichia_nakasei_160519	Pichia nakasei	0.161765	0.0428714	0.119065	5.91544e-51	2.37851e-20	611.226	4012
yHMPu5000034625_pichia_kudriavzevii_160519	Pichia kudriavzevii	0.204012	0.0947503	-0.343371	4.02559e-48	1.87744e-20	561.217	4686
yHMPu5000034627_pichia_heedii_160519	Pichia heedii	0.0979723	0.00917823	0.503512	3.96695e-18	1.27952e-18	565.06	4685
yHMPu5000034629_pichia_exigua_160519	Pichia exigua	0.13913	0.0287625	-0.11598	2.90405e-38	4.59782e-21	586.346	4485
yHMPu5000034631_martiniozyma_abiesophila_161215	Martiniozyma abiesophila	0.0732474	0.0125747	0.57595	1.23739e-09	1.78321e-28	354.04	6362
yHMPu5000034632_candida_athensensis_160519	Candida athensensis	0.215218	0.122017	-0.635994	5.49665e-20	7.43097e-07	577.138	4442
yHMPu5000034635_nadsonia_fulvescens_160519	Nadsonia fulvescens var. fulvescens	0.158937	0.12099	-0.450807	1.63e-66	5.33447e-39	552.034	5455
yHMPu5000034636_ogataea_nitratoaversa_160519	Ogataea nitratoaversa	0.243934	0.0530049	0.192683	1.16676e-33	5.2893e-05	550.898	5358
yHMPu5000034637_ogataea_populiabae_160519	Ogataea populialbae	0.16007	0.0581193	-0.42444	2.46341e-43	1.0945e-29	544.627	5179
yHMPu5000034643_candida_schatavii_160519	Candida schatavii	0.24657	0.129111	-0.549047	4.27219e-49	1.82569e-20	573.932	5321
yHMPu5000034646_wickerhamiella_cacticola_160519	Wickerhamiella cacticola	0.190503	0.136548	-0.217937	1.14182e-18	6.45555e-05	444.012	5412
yHMPu5000034648_candida_restingae_160519	Candida restingae	0.221937	0.187808	-0.613584	2.009e-36	8.16501e-12	521.901	5069
yHMPu5000034654_aciculoconidium_aculeatum_160519	Aciculoconidium aculeatum	0.306693	0.237492	-1.40897	5.96629e-52	8.16888e-08	483.376	6156
yHMPu5000034655_botryozyma_nematodophila_160519	Botryozyma nematodophila	0.0773845	0.00639872	0.440987	5.52232e-13	1.62077e-80	370.981	5001
yHMPu5000034660_diddensiella_caesifluorescens_160519	Diddensiella caesifluorescens	0.0821496	0.0256717	0.0201474	1.53019e-41	5.43534e-83	488.014	5843
yHMPu5000034661_dipodascus_albidus_160519	Dipodascus albidus	0.15648	0.0744779	-0.544546	1.12319e-47	4.98166e-39	496.63	6512
yHMPu5000034665_kodamaea_laetipori_160519	Kodamaea laetipori	0.336469	0.274179	-1.7465	4.86064e-25	0.119573	529.731	5635
yHMPu5000034667_blastobotrys_serpentis_160519	Blastobotrys serpentis	0.176793	0.132635	-0.590139	2.73987e-20	1.6326e-19	472.307	6205
yHMPu5000034669_blastobotrys_raffinofermentans_160519	Blastobotrys raffinosifermentans	0.260899	0.171194	-0.73088	1.47006e-27	2.5751e-14	488.97	5964
yHMPu5000034670_blastobotrys_proliferans_160519	Blastobotrys proliferans	0.194764	0.106764	-0.374419	8.229e-17	1.14905e-10	467.769	6875
yHMPu5000034671_blastobotrys_peoriensis_160519	Blastobotrys peoriensis	0.199698	0.0737319	-0.44219	4.03907e-47	2.3307e-28	502.086	5954
yHMPu5000034673_blastobotrys_nivea_160519	Blastobotrys nivea	0.247732	0.174382	-0.587186	1.20041e-16	2.40918e-08	359.066	6394
yHMPu5000034674_blastobotrys_muscicola_160519	Blastobotrys muscicola	0.28358	0.204578	-0.690604	2.35838e-07	4.71383e-06	450.505	6291
yHMPu5000034675_blastobotrys_mokoenaii_160519	Blastobotrys mokoenaii	0.17351	0.109431	0.1523	2.03369e-20	2.64959e-24	476.465	5821
yHMPu5000034681_blastobotrys_americana_160519	Blastobotrys americana	0.0938588	0.0487626	-0.395738	3.25269e-39	1.20594e-31	514.301	5455
yHMPu5000034709_kluyveromyces_aestuarii_160519	Kluyveromyces aestuarii	0.133246	0.0780188	-0.422037	5.65307e-33	1.42028e-30	519.152	4563
yHMPu5000034710_kluyveromyces_dobzhanskii_160519	Kluyveromyces dobzhanskii	0.208055	0.154857	-0.751704	1.01408e-25	1.82994e-11	520.228	4643
yHMPu5000034742_lipomyces_suomiensis_160519	Lipomyces suomiensis	0.140995	0.0578045	-0.299191	5.39362e-27	5.1238e-40	506.408	5830
yHMPu5000034748_lipomyces_oligophaga_160519	Lipomyces oligophaga	0.0973776	0.0434623	-0.217262	3.53922e-39	9.75666e-47	517.406	5453
yHMPu5000034749_lipomyces_mesembrius_160519	Lipomyces mesembrius	0.124375	0.0322678	0.0502678	3.43996e-32	1.58124e-52	460.043	6601
yHMPu5000034754_lipomyces_arxii_160519	Lipomyces arxii	0.123138	0.0268891	0.054637	1.44318e-30	2.41492e-60	458.406	7252
yHMPu5000034757_lipomyces_doorenjongii_160519	Lipomyces doorenjongii	0.134726	0.0445389	-0.514167	1.24367e-21	1.23849e-25	490.486	5411
yHMPu5000034758_lipomyces_japonicus_160519	Lipomyces japonicus	0.221841	0.0385736	-0.716603	2.64391e-34	7.21266e-18	484.36	5833
yHMPu5000034760_lipomyces_kononenkoae_160519	Lipomyces kononenkoae	0.105043	0.0221066	0.048734	1.17679e-26	6.65812e-56	471.834	6921
yHMPu5000034761_lipomyces_lipofer_160519	Lipomyces lipofer	0.0967924	0.0196411	0.367755	1.17318e-28	1.76427e-58	473.291	7077
yHMPu5000034862_zygotorulaspora_florentina_160519	Zygotorulaspora florentina	0.126474	0.0630225	-0.237972	5.6088e-36	4.85754e-28	538.971	4665
yHMPu5000034865_zygosaccharomyces_kombuchaensis_160519	Zygosaccharomyces kombuchaensis	0.163357	0.0586288	-0.141081	1.04132e-28	1.06809e-24	569.554	4230
yHMPu5000034866_zygosaccharomyces_bisporus_160519	Zygosaccharomyces bisporus	0.125763	0.0531554	0.15991	1.6068e-31	1.99599e-23	554.296	4421
yHMPu5000034875_tetrapisispora_fleetii_160519	Tetrapisispora fleetii	0.159551	0.0837589	-0.756431	1.71076e-75	2.97967e-42	527.856	4895
yHMPu5000034876_tetrapisispora_iriomotensis_160519	Tetrapisispora iriomotensis	0.207092	0.0922806	-0.871485	6.81499e-82	1.47369e-43	535.678	5104
yHMPu5000034877_tetrapisispora_namnaonensis_160519	Tetrapisispora namnaonensis	0.138034	0.0727127	-0.494109	9.24872e-56	5.3531e-27	524.838	5006
yHMPu5000034881_torulaspora_pretoriensis_160519	Torulaspora pretoriensis	0.1432	0.0914634	-0.282439	9.40832e-31	5.99332e-28	542.974	5412
yHMPu5000034885_ogataea_zsoltii_160519	Ogataea zsoltii	0.322587	0.1591	-1.19919	1.1317e-30	0.0277827	540.485	5242
yHMPu5000034886_ogataea_trehalophila_160519	Ogataea trehalophila	0.379661	0.159134	-1.56648	1.17135e-20	0.980332	548.777	5310
yHMPu5000034887_ogataea_trehaloabstinens_160519	Ogataea trehaloabstinens	0.151668	0.0491895	-0.320923	4.98893e-46	4.4056e-19	534.446	5367
yHMPu5000034890_ogataea_ramenticola_160519	Ogataea ramenticola	0.157471	0.0480643	0.369987	2.98606e-29	3.57323e-09	558.651	5347
yHMPu5000034891_ogataea_pini_160519	Ogataea pini	0.288241	0.174927	-1.24389	1.45398e-34	0.00341359	538.536	5145
yHMPu5000034892_ogataea_pilisensis_160519	Ogataea pilisensis	0.302634	0.0920978	-0.517085	4.87472e-41	4.22499e-05	560.335	5277
yHMPu5000034893_ogataea_philodendra_160519	Ogataea philodendri	0.28148	0.14464	-1.08817	2.44765e-09	0.0350232	540.103	4487
yHMPu5000034897_ogataea_glucozyma_160519	Ogataea glucozyma	0.252438	0.149512	-0.579652	3.48598e-46	3.45075e-10	533.816	5538
yHMPu5000034899_ogataea_kodamae_160519	Ogataea kodamae	0.155602	0.0836245	-0.328944	1.87105e-26	1.2691e-15	566.064	4293
yHMPu5000034901_ogataea_methylivora_160519	Ogataea methylivora	0.240947	0.0503134	-0.0572085	8.39498e-38	4.07066e-11	537.581	5744
yHMPu5000034902_ogataea_minuta_160519	Ogataea minuta	0.192143	0.0707143	-0.547774	3.3078e-28	3.9976e-20	598.902	4200
yHMPu5000034903_ogataea_naganishii_160519	Ogataea naganishii	0.171884	0.0873031	-0.411011	3.94657e-47	4.88068e-26	549.473	5143
yHMPu5000034904_ogataea_nonfermentans_160519	Ogataea nonfermentans	0.190752	0.0961015	-0.555271	1.19209e-28	3.48089e-21	542.837	5515
yHMPu5000034932_kuraishia_ogatae_160519	Kuraishia ogatae	0.216879	0.132104	-0.908958	6.40309e-59	1.0546e-38	553.581	5261
yHMPu5000034933_kuraishia_molischiana_160519	Kuraishia molischiana	0.279135	0.120113	-0.76225	1.46689e-24	2.42485e-08	499.153	5320
yHMPu5000034939_komagataella_pseudopastoris_160519	Komagataella pseudopastoris	0.171194	0.0824013	-0.605007	2.31547e-26	1.4467e-24	546.733	4381
yHMPu5000034946_ambrosiozyma_oregonensis_160519	Ambrosiozyma oregonensis	0.166167	0.031302	-0.106186	8.60599e-45	3.71185e-10	544.519	6006
yHMPu5000034947_ambrosiozyma_philentoma_160519	Ambrosiozyma philentoma	0.363509	0.0897496	-1.3057	4.86143e-52	1.9755e-07	555.596	6429
yHMPu5000034950_citeromyces_hawaiiensis_160519	Citeromyces hawaiiensis	0.157457	0.0579228	-0.330739	8.70796e-36	1.29413e-47	429.525	6008
yHMPu5000034952_citeromyces_siamensis_160519	Citeromyces siamensis	0.145304	0.0523757	-0.144949	7.02111e-53	1.98212e-108	373.662	9050
yHMPu5000034957_hanseniaspora_osmophila_160519	Hanseniaspora osmophila	0.384836	0.27397	-1.49974	1.07487e-24	0.517759	566.052	4537
yHMPu5000034963_hanseniaspora_clermontiae_160519	Hanseniaspora clermontiae	0.39669	0.410732	-3.10739	0.903815	1	532.274	3988
yHMPu5000034967_candida_freyschussii_160519	Candida freyschussii	0.242833	0.0920828	-0.569368	9.60356e-26	8.74416e-12	500.32	5267
yHMPu5000034973_danielozyma_ontarioensis_160519	Danielozyma ontarioensis	0.259874	0.151306	-0.989531	2.94775e-28	1.48351e-05	545.143	4937
yHMPu5000034974_deakozyma_indianensis_160519	Deakozyma indianensis	0.24301	0.129835	-0.594231	2.6502e-26	8.53653e-25	490.021	5222
yHMPu5000034978_cyberlindnera_mrakii_160519	Cyberlindnera mrakii	0.352679	0.210255	-1.73168	5.0137e-05	0.999998	487.658	5617
yHMPu5000034979_cyberlindnera_misumaiensis_160519	Cyberlindnera misumaiensis	0.284655	0.140901	-0.813707	4.84036e-13	0.0879483	487.62	5259
yHMPu5000034986_candida_oregonensis_160519	Candida oregonensis	0.276014	0.203315	-0.604952	8.99826e-17	2.71307e-06	534.036	5007
yHMPu5000034988_candida_fructus_160519	Candida fructus	0.264076	0.171429	-0.303808	2.50966e-37	5.30735e-16	514.877	4760
yHMPu5000034990_candida_corydali_160519	Candida corydali	0.268601	0.0568384	-0.492683	5.25165e-54	2.69209e-17	540.987	5067
yHMPu5000034998_cephaloascus_albidus_160519	Cephaloascus albidus	0.415803	0.0628238	-0.492493	2.02224e-41	0.0106307	497.939	6176
yHMPu5000034999_cephaloascus_fragrans_160519	Cephaloascus fragrans	0.365444	0.103996	-0.817967	3.33757e-70	1.00523e-15	522.789	5481
yHMPu5000035011_candida_pyralidae_160519	Suhomyces pyralidae	0.306905	0.21678	-1.21747	7.71406e-29	0.273629	546.222	4982
yHMPu5000035018_candida_canberraensis_160519	Suhomyces canberraensis	0.338549	0.333459	-2.47126	3.34687e-24	0.473428	533.675	5305
yHMPu5000035022_candida_emberorum_160519	Suhomyces emberorum	0.265585	0.26324	-1.81377	1.20562e-41	2.46123e-05	540.784	5117
yHMPu5000035031_candida_kruisii_160519	Teunomyces kruisii	0.294572	0.236247	-0.952842	6.38335e-12	0.833582	554.498	5435
yHMPu5000035032_candida_gatunensis_160519	Teunomyces gatunensis	0.311093	0.188073	-1.30744	3.91146e-22	0.000209501	559.296	4796
yHMPu5000035033_candida_cretensis_160519	Teunomyces cretensis	0.283283	0.247011	-1.14108	3.46012e-05	0.943405	555.5	4935
yHMPu5000035037_candida_montana_160519	Candida montana	0.388899	0.123008	-0.995511	5.77682e-38	0.999633	524.514	5585
yHMPu5000035040_ambrosiozyma_maleeae_160519	Ambrosiozyma maleeae	0.382564	0.290008	-2.24439	2.3268e-31	0.732418	549.175	5024
yHMPu5000035041_ambrosiozyma_pseudovanderkliftii_160519	Ambrosiozyma pseudovanderkliftii	0.389253	0.403279	-4.02737	0.0138525	1	548.02	5490
yHMPu5000035044_barnettozyma_californica_160519	Barnettozyma californica	0.303522	0.19823	-1.39807	1.95587e-11	0.97074	505.943	5423
yHMPu5000035045_barnettozyma_hawaiiensis_160613	Barnettozyma hawaiiensis	0.370873	0.236242	-1.78168	5.67659e-07	0.999665	515	5088
yHMPu5000035046_barnettozyma_populi_160613	Barnettozyma populi	0.348336	0.233737	-1.73476	1.79963e-06	0.999989	507.754	5288
yHMPu5000035047_barnettozyma_pratensis_160519	Barnettozyma pratensis	0.52981	0.273226	-2.29406	0.817988	1	513.415	5468
yHMPu5000035048_barnettozyma_salicaria_160519	Barnettozyma salicaria	0.283781	0.104059	-0.718961	4.00885e-45	1.12906e-11	510.102	5247
yHMPu5000035242_zygoascus_ofunaensis_160928	Zygoascus ofunaensis	0.148127	0.0673819	-0.364264	2.14755e-39	3.71845e-14	526.509	5313
yHMPu5000035243_zygoascus_meyerae_160928	Zygoascus meyerae	0.15697	0.093691	-0.555358	1.274e-29	1.23421e-27	504.273	5294
yHMPu5000035244_candida_incommunis_160928	Candida incommunis	0.189828	0.0565324	0.286158	3.54321e-46	9.93716e-23	489.787	5289
yHMPu5000035252_yamadazyma_nakazawae_160928	Yamadazyma nakazawae	0.240194	0.112212	-0.472462	1.60627e-22	0.000160887	546.798	4946
yHMPu5000035261_candida_ponderosae_160928	Candida ponderosae	0.47493	0.164721	-1.61775	2.64131e-64	0.94721	513.036	6083
yHMPu5000035268_wickerhamomyces_hampshirensis_160928	Wickerhamomyces hampshirensis	0.245746	0.0634068	-0.427413	7.45934e-52	1.04779e-11	499.275	5583
yHMPu5000035271_wickerhamomyces_bovis_160928	Wickerhamomyces bovis	0.456704	0.3597	-2.81222	1	1	497.567	5474
yHMPu5000035274_wickerhamomyces_alni_160928	Wickerhamomyces alni	0.452603	0.2386	-1.19986	0.977281	1	508.207	5570
yHMPu5000035279_tortispora_starmeri_160928	Tortispora starmeri	0.0986615	0.037133	-0.305243	2.79835e-32	1.31223e-42	494.817	4632
yHMPu5000035282_trigonopsis_vinaria_160928	Trigonopsis vinaria	0.185429	0.116567	-0.405037	5.55076e-27	3.46892e-22	504.259	5010
yHMPu5000035286_candida_azyma_160928	Wickerhamomyces sp.	0.44587	0.0872944	-0.556102	2.7104e-18	1	505.881	5533
yHMPu5000035296_priceomyces_carsonii_160928	Priceomyces carsonii	0.103235	0.0295493	-0.235302	3.58997e-38	3.9746e-44	543.291	5347
yHMPu5000035297_priceomyces_castillae_160928	Priceomyces castillae	0.214711	0.0885556	-1.02195	1.92337e-33	1.5324e-13	550.485	4867
yHMPu5000035301_pichia_terricola_160928	Pichia terricola	0.254192	0.103912	-0.158784	2.43463e-30	1.60828e-11	550.681	4831
yHMPu5000035302_candida_fragi_160928	Candida fragi	0.223916	0.109681	-0.622055	1.60548e-48	2.96865e-20	530.962	5051
yHMPu5000035318_hyphopichia_heimii_160928	Hyphopichia heimii	0.291759	0.161516	-0.588083	2.89892e-36	3.11623e-10	534.778	5436
yHMPu5000035325_cyberlindnera_petersonii_160928	Cyberlindnera petersonii	0.37048	0.318819	-2.0856	0.948336	1	498.369	5420
yHMPu5000035335_candida_blattae_160928	Candida blattae	0.248465	0.130276	-0.376744	6.88213e-28	0.00596593	533.901	5212
yHMPu5000035629_yueomyces_sinensis_160519	Yueomyces sinensis	0.135617	0.0612981	0.0213795	1.82689e-23	4.83909e-17	532.457	4992
yHMPu5000035633_candida_hispaniensis_160519	Candida hispaniensis	0.151052	0.108773	-0.737302	3.59492e-34	2.39017e-22	491.3	5038
yHMPu5000035639_wickerhamomyces_canadensis_160613	Wickerhamomyces canadensis	0.486997	0.134841	-1.14709	2.61111e-27	1	514.326	5614
yHMPu5000035640_yamadazyma_philogaea_160519	Yamadazyma philogaea	0.235794	0.116264	-0.471037	9.47581e-29	4.6996e-05	571.25	4593
yHMPu5000035641_yamadazyma_scolyti_160613	Yamadazyma scolyti	0.271235	0.109356	-0.840648	1.60075e-34	5.84907e-06	559.136	4874
yHMPu5000035643_yarrowia_bubula_160519	Yarrowia bubula	0.385822	0.402917	-1.76345	1	1	481.359	6376
yHMPu5000035645_yarrowia_divulgata_160519	Yarrowia divulgata	0.440191	0.312629	-1.17595	0.804561	1	488.392	6295
yHMPu5000035650_trigonopsis_variabilis_160613	Trigonopsis variabilis	0.112865	0.0350877	0.053735	1.39653e-35	5.74493e-52	488.015	5130
yHMPu5000035651_torulaspora_microellipsoides_160519	Torulaspora microellipsoides	0.120728	0.0443734	0.00773094	8.99383e-38	9.18622e-34	532.674	5003
yHMPu5000035652_torulaspora_maleeae_160613	Torulaspora maleeae	0.195679	0.110464	-0.277485	1.79114e-18	1.05362e-20	574.27	4119
yHMPu5000035654_tortispora_ganteri_160519	Tortispora ganteri	0.106397	0.0430704	-0.0704154	6.46945e-28	1.37104e-50	493.211	4690
yHMPu5000035658_starmera_amethionina_160613	Starmera amethionina	0.255453	0.0448025	-0.240224	4.18555e-60	3.07771e-17	506.742	5089
yHMPu5000035659_saturnispora_dispora_160519	Saturnispora dispora	0.24776	0.134633	-1.02881	3.04226e-38	2.49129e-15	543.25	4464
yHMPu5000035662_meyerozyma_caribbica_160613	Meyerozyma caribbica	0.219867	0.0945553	-0.457254	1.35507e-28	4.95331e-14	560.306	4812
yHMPu5000035665_middelhovenomyces_tepae_160613	Middelhovenomyces tepae	0.0987799	0.0294167	0.340549	1.4502e-25	2.49727e-39	487.517	5983
yHMPu5000035667_kurtzmaniella_cleridarum_160928	Kurtzmaniella cleridarum	0.129597	0.0635202	-0.293988	2.49695e-52	8.84201e-35	515.488	5085
yHMPu5000035670_phaffomyces_opuntiae_160613	Phaffomyces opuntiae	0.339471	0.060711	-0.880872	4.72545e-62	6.87758e-19	518.099	5485
yHMPu5000035671_phaffomyces_antillensis_160613	Phaffomyces antillensis	0.313835	0.0571959	-0.788222	1.65878e-61	1.88539e-17	501.285	5385
yHMPu5000035672_phaffomyces_thermotolerans_160613	Phaffomyces thermotolerans	0.262618	0.0406111	-0.57563	1.54845e-60	9.64754e-28	510.306	5171
yHMPu5000035673_candida_orba_160613	Candida orba	0.301104	0.0504378	-0.774998	2.06584e-62	3.52562e-18	505.847	5254
yHMPu5000035674_kregervanrija_delftensis_160613	Kregervanrija delftensis	0.166087	0.0378525	-0.261499	9.17506e-53	9.57121e-17	546.428	5178
yHMPu5000035675_kregervanrija_fluxuum_160613	Kregervanrija fluxuum	0.201878	0.0422535	-0.250833	5.83151e-40	9.82042e-22	531.498	5325
yHMPu5000035677_kodamaea_ohmeri_160519	Kodamaea ohmeri	0.264297	0.219619	-1.05389	4.32094e-33	0.000235719	537.919	5036
yHMPu5000035679_candida_rhagii_160613	Candida rhagii	0.30482	0.168794	-0.664572	1.25129e-40	1.5203e-12	545.452	5249
yHMPu5000035681_candida_gotoi_160519	Candida gotoi	0.352583	0.265314	-1.30385	2.01603e-21	0.945394	549.252	5420
yHMPu5000035684_kloeckera_hatyaiensis_160519	Kloeckera hatyaiensis	0.410599	0.308321	-2.55414	2.30635e-21	0.998103	531.968	4038
yHMPu5000035686_cyberlindnera_saturnus_160519	Cyberlindnera saturnus	0.383766	0.260921	-2.04214	0.635067	1	477.906	5975
yHMPu5000035687_cyberlindnera_suaveolens_160613	Cyberlindnera suaveolens	0.392139	0.275312	-2.18607	0.944826	1	487.926	5521
yHMPu5000035688_cyberlindnera_xylosilytica_160519	Cyberlindnera xylosilytica	0.397349	0.402199	-2.35257	1	1	505.751	6186
yHMPu5000035689_candida_mycetangii_160613	Candida mycetangii	0.327851	0.217471	-1.10516	0.000769998	1	511.414	5472
yHMPu5000035690_candida_vartiovaarae_160613	Candida vartiovaarae	0.390271	0.262821	-1.72802	0.999933	1	496.086	5304
yHMPu5000035691_candida_salmanticensis_160519	Groenewaldozyma salmanticensis	0.136989	0.0752805	-0.428918	3.86413e-27	6.64191e-18	508.417	5526
yHMPu5000035695_hanseniaspora_pseudoguilliermondii_160519	Hanseniaspora pseudoguilliermondii	0.412313	0.327937	-3.21437	0.0110826	1	521.741	4077
yHMPu5000035696_hanseniaspora_singularis_160519	Hanseniaspora singularis	0.14592	0.0784409	-2.11084	4.15668e-25	5.73615e-11	529.521	4105
yHMPu5000035699_cyberlindnera_maclurae_160613	Cyberlindnera maclurae	0.255176	0.124425	-0.527647	2.84971e-12	0.00100713	481.25	5216
yHMPu5000035703_cyberlindnera_americana_160613	Cyberlindnera americana	0.341966	0.289987	-1.91768	0.525113	1	499.097	5483
yHMPu5000035707_candida_heveicola_160519	Candida heveicola	0.270026	0.181289	-0.578742	1.17855e-18	0.000671692	526.965	4981
yHMPu5000041678_debaryomyces_prosopidis_160928	Debaryomyces prosopidis	0.186615	0.0846317	-0.563537	9.22768e-46	5.81301e-34	548
yHMPu5000041693_debaryomyces_nepalensis_160928	Debaryomyces nepalensis	0.204398	0.120841	-0.798831	2.31755e-17	5.05933e-20	552.268
yHMPu5000041713_debaryomyces_maramus_160928	Debaryomyces maramus	0.210567	0.107019	-0.658824	3.33431e-14	5.73784e-22	545.877
yHMPu5000041743_candida_hawaiiana_160928	Candida hawaiiana	0.218664	0.190225	-0.385973	0.000106269	5.78766e-18	538.009
yHMPu5000041818_magnusiomyces_tetrasperma_160928	Magnusiomyces tetraspermus	0.202545	0.149831	-1.19645	3.92772e-12	8.03254e-54	604.163
yHMPu5000041822_dipodascus_geniculatus_160928	Dipodascus geniculatus	0.251101	0.141441	-1.09706	4.83957e-15	2.49991e-32	504.793
yHMPu5000041824_debaryomyces_subglobosus_160928	Debaryomyces subglobosus	0.186556	0.0920186	-0.574297	6.30456e-13	2.57315e-25	556.831
yHMPu5000041829_debaryomyces_fabryi_160928	Debaryomyces fabryi	0.199847	0.0971505	-0.683849	4.18515e-13	2.92304e-24	561.833
yHMPu5000041833_candida_tammaniensis_160928	Candida tammaniensis	0.176618	0.0302388	0.453415	4.75325e-13	4.03354e-12	532.605
yHMPu5000041840_candida_wancherniae_160928	Candida wancherniae	0.128205	0.0646504	0.618842	5.80498e-08	3.33391e-07	551.104
yHMPu5000041855_candida_ascalaphidarum_160928	Candida ascalaphidarum	0.177966	0.0610169	0.473957	5.00714e-08	0.274849	532.629
yHMPu5000041862_candida_golubevii_160928	Candida golubevii	0.157312	0.0696831	-0.126085	1.41402e-08	1.45255e-24	520.55
yHMPu5000041863_candida_gorgasii_160928	Candida gorgasii	0.349425	0.110126	-0.693295	7.16512e-15	0.177255	536.245
zygosaccharomyces_bailii	Zygosaccharomyces bailii	0.110119	0.0526557	-0.209634	1.41133e-09	1.2092e-23	550.601
zygosaccharomyces_rouxii	Zygosaccharomyces rouxii	0.157836	0.0783565	-0.642588	0.000617787	1.18631e-10	548.284
								5676
								5625
								5866
								5332
								5263
