# Supplementary material for: Variation and selection on codon usage bias across an entire subphylum
Source: PLoS Genet. 2019 Jul 31;15(7):e1008304. doi: 10.1371/journal.pgen.1008304 (PMC6701816; doi:10.1371/journal.pgen.1008304)
Supplement: S10 Table — This also includes the analysis with the CUG codon removed, the permutation test, the correlation between stAI and gene length, and the S-value of sequences longer than 1,000 amino acids. (XLSX) [file pgen.1008304.s013.xlsx]

## Sheet: Supp 10 - S-values
file_name_id	Species name	S-Value	S-value NO_cug	0.05 - Permutation	0.95 - Permutation	0.99 - Permutation	0.05 - Significant	0.95 - Significant	0.99 - Significant	Correlation between stAI and gene length	S-value of only genes >1000 amino acids	S-value minus S-value long
yHMPu5000034654_aciculoconidium_aculeatum_160519	Aciculoconidium aculeatum	0.801829	0.792196	-0.475485	0.553369	0.664416		*	**	-0.0793394	0.844072	-0.0422427
alloascoidea_hylecoeti	Alloascoidea hylecoeti	0.0734792	0.0980894	-0.431899	0.415551	0.50613				0.0301518	0.176054	-0.102575
yHMPu5000026137_ambrosiozyma_ambrosiae_160519	Ambrosiozyma ambrosiae	0.716652	0.710996	-0.443223	0.470622	0.56256		*	**	-0.0512471	0.880039	-0.163387
ambrosiozyma_kashinagacola	Ambrosiozyma kashinagacola	0.602667	0.600856	-0.574973	0.595069	0.71481		*		-0.0625393	0.816912	-0.214245
yHMPu5000035040_ambrosiozyma_maleeae_160519	Ambrosiozyma maleeae	0.760698	0.763793	-0.513033	0.56181	0.68558		*	**	-0.244847	0.8383	-0.0776016
ambrosiozyma_monospora	Ambrosiozyma monospora	0.774307	0.769934	-0.495111	0.512467	0.646068		*	**	-0.0539771	0.824859	-0.0505523
yHMPu5000034946_ambrosiozyma_oregonensis_160519	Ambrosiozyma oregonensis	0.522194	0.528893	-0.458317	0.462982	0.580782		*		-0.0584363	0.735412	-0.213219
yHMPu5000034947_ambrosiozyma_philentoma_160519	Ambrosiozyma philentoma	0.68781	0.681415	-0.457463	0.493131	0.602319		*	**	-0.0361218	0.833258	-0.145448
yHMPu5000035041_ambrosiozyma_pseudovanderkliftii_160519	Ambrosiozyma pseudovanderkliftii	0.759024	0.757962	-0.502379	0.575402	0.675868		*	**	-0.0603172	0.856068	-0.0970439
yHMPu5000026145_ambrosiozyma_vanderkliftii_160519	Ambrosiozyma vanderkliftii	0.794827	0.790635	-0.541299	0.608861	0.699132		*	**	-0.0548217	0.853472	-0.0586449
ascoidea_asiatica	Ascoidea asiatica	-0.252945	-0.253426	-0.276469	0.246575	0.319634				-0.13123	-0.344485	0.0915408
ascoidea_rubescens	Ascoidea rubescens	0.373649	0.392932	-0.476527	0.473636	0.598415				-0.0840937	0.528233	-0.154584
ashbya_aceri	Ashbya aceri	0.063478	0.0262394	-0.351844	0.349327	0.441404				-0.394043	0.701012	-0.637534
babjeviella_inositovora	Babjeviella inositovora	0.781581	0.764769	-0.547784	0.570992	0.682157		*	**	-0.213447	0.809788	-0.0282064
yHMPu5000035044_barnettozyma_californica_160519	Barnettozyma californica	0.842429	0.835822	-0.551724	0.580046	0.704212		*	**	-0.0636486	0.896898	-0.0544686
yHMPu5000035045_barnettozyma_hawaiiensis_160613	Barnettozyma hawaiiensis	0.797227	0.79266	-0.52704	0.558352	0.676086		*	**	-0.0548441	0.881274	-0.0840472
yHMPu5000035046_barnettozyma_populi_160613	Barnettozyma populi	0.810614	0.806544	-0.524099	0.558834	0.677939		*	**	-0.0331361	0.885135	-0.074521
yHMPu5000035047_barnettozyma_pratensis_160519	Barnettozyma pratensis	0.524839	0.53145	-0.411767	0.415411	0.522991		*	**	0.0815328	0.722521	-0.197682
yHMPu5000035048_barnettozyma_salicaria_160519	Barnettozyma salicaria	0.6764	0.682563	-0.398902	0.440285	0.553819		*	**	-0.123819	0.664669	0.0117318
arxula_adeninivorans	Blastobotrys adeninivorans	0.805843	0.819113	-0.490595	0.539728	0.654181		*	**	-0.11877	0.875654	-0.0698102
yHMPu5000034681_blastobotrys_americana_160519	Blastobotrys americana	0.643104	0.639864	-0.448546	0.486053	0.614228		*	**	-0.116427	0.635215	0.00788906
yHMPu5000034675_blastobotrys_mokoenaii_160519	Blastobotrys mokoenaii	0.627302	0.630566	-0.426916	0.453666	0.573293		*	**	-0.0831906	0.8089	-0.181599
yHMPu5000034674_blastobotrys_muscicola_160519	Blastobotrys muscicola	0.745792	0.75696	-0.474885	0.521877	0.647138		*	**	0.0284595	0.853263	-0.107471
yHMPu5000034673_blastobotrys_nivea_160519	Blastobotrys nivea	0.631069	0.624735	-0.447866	0.461793	0.584918		*	**	-0.0216076	0.783332	-0.152263
yHMPu5000034671_blastobotrys_peoriensis_160519	Blastobotrys peoriensis	0.669207	0.700181	-0.370099	0.397325	0.498326		*	**	-0.0695105	0.681163	-0.0119561
yHMPu5000034670_blastobotrys_proliferans_160519	Blastobotrys proliferans	0.60855	0.681543	-0.431594	0.454467	0.571366		*	**	-0.0204678	0.754337	-0.145787
yHMPu5000034669_blastobotrys_raffinofermentans_160519	Blastobotrys raffinosifermentans	0.771094	0.788689	-0.482871	0.527226	0.647498		*	**	-0.0964013	0.850889	-0.0797949
yHMPu5000034667_blastobotrys_serpentis_160519	Blastobotrys serpentis	0.780154	0.784293	-0.535435	0.564352	0.683716		*	**	-0.0473791	0.873588	-0.0934337
yHMPu5000034655_botryozyma_nematodophila_160519	Botryozyma nematodophila	NA	NA	NA	NA	NA
brettanomyces_anomalus	Brettanomyces anomalus	0.751451	0.740444	-0.490863	0.494422	0.61244		*	**	-0.063115	0.778203	-0.0267517
dekkera_bruxellensis	Brettanomyces bruxellensis	0.707265	0.700901	-0.456596	0.462984	0.581004		*	**	-0.0923507	0.760942	-0.0536773
yHMPu5000026197_brettanomyces_custersianus_160519	Brettanomyces custersianus	0.737338	0.720027	-0.47711	0.480752	0.599659		*	**	-0.0700673	0.808032	-0.0706945
candida_albicans	Candida albicans	0.208477	0.199333	-0.535413	0.529158	0.646791				-0.081896	0.185876	0.0226016
candida_arabinofermentans	Candida arabinofermentans	0.0269282	0.0285901	-0.511157	0.507065	0.621616				-0.0803867	0.18141	-0.154482
yHMPu5000041855_candida_ascalaphidarum_160928	Candida ascalaphidarum	-0.00772533	-0.0532977	-0.521765	0.50162	0.612267				-0.275802	0.624074	-0.631799
yHMPu5000034632_candida_athensensis_160519	Candida athensensis	0.681612	0.678518	-0.465847	0.484143	0.595472		*	**	-0.0874654	0.807075	-0.125464
candida_auris	Candida auris	0.713486	0.713217	-0.47212	0.522605	0.632714		*	**	-0.217561	0.874739	-0.161253
yHMPu5000035335_candida_blattae_160928	Candida blattae	0.586484	0.535542	-0.433388	0.455554	0.575159		*	**	-0.0892934	0.781431	-0.194947
candida_boidinii_JCM9604	Candida boidinii	0.273278	0.278837	-0.507364	0.488019	0.606755				-0.162551	0.398477	-0.125199
nakaseomyces_bracarensis	Candida bracarensis	0.875744	0.547401	-0.612587	0.664436	0.766868		*	**	-0.225391	0.532797	0.0112155
candida_carpophila	Candida carpophila	0.6168	0.611772	-0.374193	0.419221	0.496117		*	**	-0.0437138	0.801556	-0.184756
nakaseomyces_castellii	Candida castellii	0.701825	0.706746	-0.4602	0.498607	0.602518		*	**	-0.217907	0.653408	0.0484172
yHMPu5000034990_candida_corydali_160519	Candida corydali	0.436344	0.434362	-0.274902	0.318236	0.401838		*	**	-0.0433517	0.50748	-0.071136
candida_dubliniensis	Candida dubliniensis	-0.0539956	-0.0634878	-0.51866	0.503878	0.626047				-0.12537	0.0385084	-0.0925041
yHMPu5000035302_candida_fragi_160928	Candida fragi	0.797225	0.803008	-0.545922	0.574714	0.693408		*	**	-0.115191	0.858512	-0.0612864
yHMPu5000034967_candida_freyschussii_160519	Candida freyschussii	0.744338	0.731448	-0.418292	0.447212	0.566126		*	**	-0.0172854	0.84419	-0.0998514
yHMPu5000034988_candida_fructus_160519	Candida fructus	0.60157	0.588614	-0.515519	0.540556	0.64501		*		-0.126658	0.779738	-0.178168
candida_glabrata	Candida glabrata	0.863042	0.860688	-0.605923	0.636592	0.754675		*	**	-0.215309	0.895354	-0.0323122
yHMPu5000041862_candida_golubevii_160928	Candida golubevii	0.629173	0.624532	-0.385383	0.401687	0.498855		*	**	-0.0705903	0.77436	-0.145187
yHMPu5000041863_candida_gorgasii_160928	Candida gorgasii	0.48922	0.483476	-0.3554	0.390393	0.502465		*		-0.0101543	0.719846	-0.230627
yHMPu5000035681_candida_gotoi_160519	Candida gotoi	0.608816	0.593515	-0.423385	0.503716	0.609136		*		-0.00918323	0.738694	-0.129879
yHMPu5000041743_candida_hawaiiana_160928	Candida hawaiiana	0.690893	0.682515	-0.513925	0.549054	0.661033		*	**	-0.179317	0.851623	-0.16073
yHMPu5000035707_candida_heveicola_160519	Candida heveicola	0.661968	0.649922	-0.46278	0.489241	0.602412		*	**	-0.125499	0.886405	-0.224437
yHMPu5000035633_candida_hispaniensis_160519	Candida hispaniensis	0.838718	0.835475	-0.528205	0.562877	0.682683		*	**	-0.108605	0.858587	-0.0198687
yHMPu5000035244_candida_incommunis_160928	Candida incommunis	0.45415	0.499187	-0.312152	0.339404	0.451107		*	**	-0.140569	0.694463	-0.240313
candida_intermedia	Candida intermedia	0.811845	0.810579	-0.538412	0.572984	0.694925		*	**	-0.118062	0.921624	-0.109778
yHMPu5000035037_candida_montana_160519	Candida montana	0.563737	0.570531	-0.471789	0.477155	0.579419		*		0.0448877	0.776343	-0.212606
yHMPu5000035689_candida_mycetangii_160613	Candida mycetangii	0.70678	0.68021	-0.468508	0.478804	0.603389		*	**	-0.0637466	0.886872	-0.180092
nakaseomyces_nivariensis	Candida nivariensis	0.87171	0.87214	-0.616743	0.659951	0.769369		*	**	-0.184937	0.929175	-0.0574649
yHMPu5000035673_candida_orba_160613	Candida orba	0.528696	0.545271	-0.395795	0.402926	0.506521		*	**	0.0773007	0.701459	-0.172763
yHMPu5000034986_candida_oregonensis_160519	Candida oregonensis	0.615722	0.605902	-0.450066	0.473198	0.580062		*	**	-0.154855	0.876929	-0.261206
candida_orthopsilosis	Candida orthopsilosis	0.41254	0.404038	-0.367562	0.385273	0.490302		*		-0.101011	0.635744	-0.223203
candida_parapsilosis	Candida parapsilosis	0.595114	0.588433	-0.373621	0.389547	0.49846		*	**	-0.0684047	0.756699	-0.161585
yHMPu5000035261_candida_ponderosae_160928	Candida ponderosae	0.548668	0.560759	-0.430272	0.446403	0.544461		*	**	-0.0436884	0.725405	-0.176737
yHMPu5000034648_candida_restingae_160519	Candida restingae	0.78502	0.776749	-0.528277	0.564742	0.686334		*	**	-0.153554	0.873936	-0.0889167
yHMPu5000035679_candida_rhagii_160613	Candida rhagii	0.546589	0.527968	-0.391938	0.44567	0.543136		*	**	-0.0430298	0.697774	-0.151185
yHMPu5000034643_candida_schatavii_160519	Candida schatavii	0.647056	0.638855	-0.413737	0.440131	0.555465		*	**	-0.218804	0.754943	-0.107887
candida_sojae	Candida sojae	0.252179	0.248608	-0.521016	0.508717	0.630534				-0.147143	0.638999	-0.38682
candida_sorboxylosa	Candida sorboxylosa	0.780233	0.788239	-0.524345	0.545653	0.672334		*	**	-0.222228	0.81223	-0.0319969
yHMPu5000034597_candida_stellimalicola_160519	Candida stellimalicola	0.277113	0.282675	-0.222659	0.221138	0.304944		*		-0.176529	0.610851	-0.333738
candida_succiphila	Candida succiphila	0.486082	0.483966	-0.459543	0.483673	0.581902		*		-0.0449335	0.577288	-0.0912056
yHMPu5000041833_candida_tammaniensis_160928	Candida tammaniensis	0.133404	0.136048	-0.479567	0.386865	0.476647				0.0969778	0.228557	-0.0951528
candida_tropicalis	Candida tropicalis	0.359215	0.355455	-0.528403	0.520394	0.646822				-0.103196	0.627165	-0.26795
yHMPu5000035690_candida_vartiovaarae_160613	Candida vartiovaarae	0.68289	0.650645	-0.480518	0.498255	0.622098		*	**	-0.0970278	0.889539	-0.206649
yHMPu5000041840_candida_wancherniae_160928	Candida wancherniae	0.0541919	0.0167993	-0.546563	0.546828	0.656615				-0.179542	0.326206	-0.272014
yHMPu5000034998_cephaloascus_albidus_160519	Cephaloascus albidus	0.228519	0.230429	-0.318993	0.301229	0.381772				-0.00660607	0.686789	-0.45827
yHMPu5000034999_cephaloascus_fragrans_160519	Cephaloascus fragrans	0.52439	0.51745	-0.337315	0.382788	0.471502		*	**	-0.106818	0.812871	-0.288481
yHMPu5000034950_citeromyces_hawaiiensis_160519	Citeromyces hawaiiensis	0.531442	0.495545	-0.346825	0.370185	0.476052		*	**	-0.099277	0.561077	-0.0296355
yHMPu5000026142_citeromyces_matritensis_160519	Citeromyces matritensis	0.561529	0.538099	-0.343664	0.373304	0.483346		*	**	-0.0664946	0.662299	-0.10077
yHMPu5000034952_citeromyces_siamensis_160519	Citeromyces siamensis	0.483994	0.430393	-0.323223	0.344439	0.450113		*	**	-0.0855778	0.526297	-0.0423034
clavispora_lusitaniae	Clavispora lusitaniae	0.729496	0.733493	-0.474748	0.508384	0.626505		*	**	-0.180675	0.885348	-0.155852
yHMPu5000035703_cyberlindnera_americana_160613	Cyberlindnera americana	0.86812	0.871239	-0.564581	0.598814	0.69909		*	**	0.00300438	0.937047	-0.0689264
cyberlindnera_fabianii_JCM3601	Cyberlindnera fabianii	0.832438	0.82462	-0.564532	0.5929	0.713833		*	**	0.0178212	0.93343	-0.100992
cyberlindnera_jadinii	Cyberlindnera jadinii	0.798825	0.793271	-0.489194	0.520572	0.63543		*	**	-0.0801537	0.882198	-0.0833728
yHMPu5000035699_cyberlindnera_maclurae_160613	Cyberlindnera maclurae	0.617093	0.621418	-0.400586	0.431488	0.544387		*	**	-0.126936	0.862177	-0.245085
yHMPu5000034979_cyberlindnera_misumaiensis_160519	Cyberlindnera misumaiensis	0.726815	0.73134	-0.448441	0.470099	0.590296		*	**	-0.0762961	0.893327	-0.166512
yHMPu5000034978_cyberlindnera_mrakii_160519	Cyberlindnera mrakii	0.860107	0.8609	-0.514558	0.541063	0.675827		*	**	-0.0374378	0.919685	-0.0595783
yHMPu5000035325_cyberlindnera_petersonii_160928	Cyberlindnera petersonii	0.86908	0.864348	-0.532578	0.576527	0.698477		*	**	-0.0214874	0.933426	-0.0643464
yHMPu5000035686_cyberlindnera_saturnus_160519	Cyberlindnera saturnus	0.85703	0.856794	-0.524602	0.558957	0.674102		*	**	-0.0239392	0.923423	-0.0663934
yHMPu5000035687_cyberlindnera_suaveolens_160613	Cyberlindnera suaveolens	0.862128	0.858168	-0.533865	0.553016	0.68033		*	**	-0.0322437	0.929921	-0.067793
yHMPu5000035688_cyberlindnera_xylosilytica_160519	Cyberlindnera xylosilytica	0.7092	0.671094	-0.455382	0.47301	0.587189		*	**	-0.00454391	0.883116	-0.173915
yHMPu5000034973_danielozyma_ontarioensis_160519	Danielozyma ontarioensis	0.796741	0.786408	-0.469163	0.487088	0.606153		*	**	-0.0634267	0.821959	-0.0252181
yHMPu5000034974_deakozyma_indianensis_160519	Deakozyma indianensis	0.744342	0.762158	-0.469937	0.523275	0.636003		*	**	-0.191886	0.852911	-0.108569
yHMPu5000041829_debaryomyces_fabryi_160928	Debaryomyces fabryi	0.694469	0.691763	-0.492777	0.557465	0.664189		*	**	-0.0906106	0.82152	-0.127052
debaryomyces_hansenii	Debaryomyces hansenii	0.720566	0.716406	-0.519036	0.58206	0.681591		*	**	-0.136581	0.853049	-0.132483
yHMPu5000041713_debaryomyces_maramus_160928	Debaryomyces maramus	0.647071	0.640196	-0.49371	0.555663	0.65715		*		-0.0852443	0.735267	-0.0881962
yHMPu5000041693_debaryomyces_nepalensis_160928	Debaryomyces nepalensis	0.811525	0.808259	-0.541809	0.577859	0.704769		*	**	-0.195666	0.840756	-0.0292303
yHMPu5000041678_debaryomyces_prosopidis_160928	Debaryomyces prosopidis	0.681136	0.678317	-0.479911	0.531134	0.635997		*	**	-0.0749208	0.814654	-0.133518
yHMPu5000041824_debaryomyces_subglobosus_160928	Debaryomyces subglobosus	0.695868	0.693788	-0.489501	0.546101	0.65006		*	**	-0.101206	0.842041	-0.146173
yHMPu5000034660_diddensiella_caesifluorescens_160519	Diddensiella caesifluorescens	0.562191	0.602439	-0.319168	0.332116	0.427143		*	**	-0.252355	0.500542	0.0616491
yHMPu5000034661_dipodascus_albidus_160519	Dipodascus albidus	0.73191	0.732993	-0.467266	0.479498	0.577246		*	**	-0.0651909	0.85367	-0.12176
yHMPu5000041822_dipodascus_geniculatus_160928	Dipodascus geniculatus	0.685211	0.688421	-0.44439	0.491625	0.59465		*	**	-0.0790342	0.767274	-0.0820637
eremothecium_coryli	Eremothecium coryli	0.807087	0.800648	-0.485503	0.540454	0.659659		*	**	-0.167663	0.822982	-0.0158946
eremothecium_cymbalariae	Eremothecium cymbalariae	0.69572	0.690359	-0.441061	0.462939	0.580916		*	**	-0.141654	0.799718	-0.103998
eremothecium_gossypii	Eremothecium gossypii	-0.0772571	-0.109212	-0.394886	0.399584	0.494479				-0.373297	0.644077	-0.721334
eremothecium_sinecaudum	Eremothecium sinecaudum	0.782213	0.777309	-0.485742	0.546521	0.670901		*	**	-0.121436	0.816204	-0.0339908
geotrichum_candidum	Geotrichum candidum	0.775562	0.779965	-0.517062	0.560027	0.682908		*	**	-0.138093	0.874653	-0.0990914
yHMPu5000035691_candida_salmanticensis_160519	Groenewaldozyma salmanticensis	0.752918	0.766621	-0.459248	0.513471	0.629143		*	**	-0.173444	0.734229	0.018689
yHMPu5000034963_hanseniaspora_clermontiae_160519	Hanseniaspora clermontiae	0.850869	0.851455	-0.567961	0.601863	0.719616		*	**	-0.114067	0.935246	-0.0843764
yHMPu5000034957_hanseniaspora_osmophila_160519	Hanseniaspora osmophila	0.68371	0.677253	-0.463189	0.499063	0.624034		*	**	-0.090221	0.800666	-0.116956
yHMPu5000035695_hanseniaspora_pseudoguilliermondii_160519	Hanseniaspora pseudoguilliermondii	0.829489	0.835469	-0.581673	0.614898	0.735579		*	**	-0.0855648	0.898066	-0.0685776
yHMPu5000035696_hanseniaspora_singularis_160519	Hanseniaspora singularis	0.844171	0.844692	-0.595852	0.64267	0.747046		*	**	-0.102383	0.906278	-0.0621068
hanseniaspora_uvarum	Hanseniaspora uvarum	0.827908	0.830143	-0.556759	0.60529	0.713033		*	**	-0.00841153	0.934281	-0.106373
hanseniaspora_valbyensis	Hanseniaspora valbyensis	0.816609	0.812879	-0.586301	0.610536	0.716726		*	**	-0.0611706	0.903669	-0.0870599
hanseniaspora_vinae	Hanseniaspora vineae	0.668618	0.666534	-0.47911	0.510627	0.619773		*	**	-0.0771904	0.853343	-0.184725
hyphopichia_burtonii	Hyphopichia burtonii	0.392887	0.389718	-0.391904	0.41006	0.537293				-0.0431897	0.753349	-0.360462
yHMPu5000035318_hyphopichia_heimii_160928	Hyphopichia heimii	0.554714	0.538743	-0.38979	0.443709	0.553567		*	**	-0.0349479	0.694499	-0.139785
candida_homilentoma	Hyphopichia homilentoma	0.695934	0.679712	-0.572388	0.593582	0.702103		*		-0.120748	0.766548	-0.0706141
yHAB164_kazachstania_aerobia_160519	Kazachstania aerobia	0.749339	0.761326	-0.55235	0.59379	0.698445		*	**	-0.0785483	0.884605	-0.135266
kazachstania_africana	Kazachstania africana	0.756461	0.765444	-0.52612	0.566344	0.670362		*	**	-0.0695658	0.860232	-0.103772
yHAB136_kazachstania_bromeliacearum_160519	Kazachstania bromeliacearum	0.780145	0.79515	-0.586433	0.621875	0.726121		*	**	-0.0283919	0.864966	-0.0848214
yHAB148_kazachstania_intestinalis_160519	Kazachstania intestinalis	0.763277	0.764817	-0.507427	0.539409	0.650899		*	**	-0.232359	0.794604	-0.0313279
yHAB160_kazachstania_kunashirensis_160519	Kazachstania kunashirensis	0.669157	0.685119	-0.550823	0.570225	0.679284		*		-0.100321	0.80343	-0.134273
yHAB132_kazachstania_martiniae_160519	Kazachstania martiniae	0.806285	0.812285	-0.519012	0.587583	0.683129		*	**	-0.0998584	0.906324	-0.100039
kazachstania_naganishii	Kazachstania naganishii	0.605126	0.617719	-0.443279	0.476493	0.596215		*	**	-0.206343	0.777369	-0.172243
yHAB153_kazachstania_rosinii_160519	Kazachstania rosinii	0.805605	0.806269	-0.548219	0.584393	0.690682		*	**	-0.19945	0.870347	-0.0647412
yHAB143_kazachstania_siamensis_160519	Kazachstania siamensis	0.678768	0.691833	-0.515521	0.559016	0.662208		*	**	-0.0522452	0.869991	-0.191223
yHAB159_kazachstania_solicola_160519	Kazachstania solicola	0.702849	0.716631	-0.546252	0.571316	0.685094		*	**	-0.0560451	0.867089	-0.16424
yHAB155_kazachstania_spencerorum_160519	Kazachstania spencerorum	0.301611	0.328775	-0.45195	0.453006	0.564241				-0.109487	0.665688	-0.364078
yHAB147_kazachstania_taianensis_160519	Kazachstania taianensis	0.474444	0.482106	-0.479762	0.500937	0.614006				-0.223282	0.763164	-0.28872
yHAB154_kazachstania_transvaalensis_160519	Kazachstania transvaalensis	0.531519	0.559456	-0.456449	0.492936	0.594395		*		-0.12639	0.751524	-0.220006
yHAB134_kazachstania_turicensis_160519	Kazachstania turicensis	0.618412	0.644202	-0.568443	0.595276	0.708982		*		-0.0904798	0.786671	-0.168259
yHAB133_kazachstania_unispora_160519	Kazachstania unispora	0.652928	0.666137	-0.549393	0.558486	0.672777		*		-0.0455981	0.809833	-0.156905
yHAB158_kazachstania_viticola_160519	Kazachstania viticola	0.743855	0.751354	-0.519267	0.556622	0.648813		*	**	-0.0928358	0.860138	-0.116283
yHAB166_kazachstania_yakushimaensis_160519	Kazachstania yakushimaensis	0.497705	0.520346	-0.509388	0.523663	0.625242				-0.0710115	0.768677	-0.270972
yHMPu5000035684_kloeckera_hatyaiensis_160519	Kloeckera hatyaiensis	0.814584	0.811221	-0.543338	0.577381	0.701133		*	**	-0.221712	0.900206	-0.0856224
yHMPu5000034709_kluyveromyces_aestuarii_160519	Kluyveromyces aestuarii	0.835024	0.831395	-0.547346	0.59042	0.709971		*	**	-0.159663	0.856971	-0.021947
yHMPu5000034710_kluyveromyces_dobzhanskii_160519	Kluyveromyces dobzhanskii	0.822044	0.820972	-0.578926	0.629607	0.743905		*	**	-0.172621	0.862967	-0.0409227
kluyveromyces_lactis	Kluyveromyces lactis	0.848473	0.846085	-0.587246	0.633221	0.749302		*	**	-0.140365	0.854804	-0.00633027
kluyveromyces_marxianus	Kluyveromyces marxianus	0.834713	0.835123	-0.566101	0.61092	0.730228		*	**	-0.138406	0.87163	-0.0369173
yHMPu5000034665_kodamaea_laetipori_160519	Kodamaea laetipori	0.827414	0.821179	-0.50235	0.591531	0.694311		*	**	-0.0469781	0.920921	-0.0935067
yHMPu5000035677_kodamaea_ohmeri_160519	Kodamaea ohmeri	0.859175	0.855569	-0.522951	0.623188	0.714643		*	**	-0.120044	0.89762	-0.0384452
komagataella_pastoris	Komagataella pastoris	0.783813	0.783959	-0.475212	0.508147	0.631709		*	**	-0.154853	0.801557	-0.0177442
yHMPu5000026274_komagataella_populi_160519	Komagataella populi	0.798025	0.799916	-0.50554	0.524897	0.64956		*	**	-0.179347	0.819164	-0.021139
yHMPu5000034939_komagataella_pseudopastoris_160519	Komagataella pseudopastoris	0.801948	0.803989	-0.493818	0.540836	0.660628		*	**	-0.179862	0.81536	-0.013412
yHMPu5000035674_kregervanrija_delftensis_160613	Kregervanrija delftensis	0.349601	0.368724	-0.423173	0.435197	0.519827				-0.030102	0.671651	-0.322051
yHMPu5000035675_kregervanrija_fluxuum_160613	Kregervanrija fluxuum	0.40524	0.404141	-0.396084	0.387848	0.484284		*		-0.0175176	0.679894	-0.274654
kuraishia_capsulata	Kuraishia capsulata	0.696022	0.703929	-0.465411	0.477417	0.569016		*	**	-0.0124305	0.831247	-0.135226
yHMPu5000034933_kuraishia_molischiana_160519	Kuraishia molischiana	0.488796	0.464502	-0.478608	0.496463	0.612512				-0.062349	0.515527	-0.0267313
yHMPu5000034932_kuraishia_ogatae_160519	Kuraishia ogatae	0.804338	0.806853	-0.54112	0.574057	0.689059		*	**	-0.162171	0.814868	-0.0105302
yHMPu5000035667_kurtzmaniella_cleridarum_160928	Kurtzmaniella cleridarum	0.801438	0.811839	-0.527583	0.556494	0.674986		*	**	-0.148317	0.747836	0.0536022
lachancea_cidri	Lachancea cidri	0.820181	0.815913	-0.488591	0.546393	0.672471		*	**	-0.152429	0.833448	-0.0132673
lachancea_dasiensis	Lachancea dasiensis	0.722638	0.716085	-0.44921	0.503299	0.611677		*	**	-0.220701	0.825787	-0.103149
lachancea_fantastica	Lachancea fantastica nom. nud.	0.764246	0.762854	-0.452634	0.505594	0.620983		*	**	-0.17744	0.853241	-0.0889944
lachancea_fermentati	Lachancea fermentati	0.790336	0.78453	-0.510592	0.558485	0.687984		*	**	-0.175435	0.852305	-0.0619683
lachancea_kluyveri	Lachancea kluyveri	0.826383	0.813338	-0.519466	0.567832	0.694203		*	**	-0.120866	0.845139	-0.0187562
lachancea_lanzarotensis	Lachancea lanzarotensis	0.761814	0.762414	-0.447343	0.497328	0.616423		*	**	-0.177754	0.825695	-0.0638811
lachancea_meyersii	Lachancea meyersii	0.727196	0.730253	-0.428108	0.484457	0.600656		*	**	-0.204392	0.843849	-0.116654
lachancea_mirantina	Lachancea mirantina	0.669741	0.672671	-0.414628	0.459395	0.583957		*	**	-0.183656	0.763229	-0.0934885
lachancea_nothofagi	Lachancea nothofagi	0.771971	0.773425	-0.509948	0.442681	0.556215		*	**	-0.188274	0.848424	-0.076454
lachancea_quebecensis	Lachancea quebecensis	0.563133	0.56225	-0.400847	0.44897	0.561435		*	**	-0.226913	0.804207	-0.241074
lachancea_thermotolerans	Lachancea thermotolerans	0.454558	0.44926	-0.401694	0.432436	0.551705		*		-0.223953	0.822621	-0.368064
lachancea_waltii	Lachancea waltii	0.720553	0.718524	-0.464443	0.516419	0.641459		*	**	-0.17485	0.795949	-0.0753967
yHMPu5000034754_lipomyces_arxii_160519	Lipomyces arxii	0.497778	0.537673	-0.30346	0.338026	0.432689		*	**	-0.0195513	0.724903	-0.227125
yHMPu5000034757_lipomyces_doorenjongii_160519	Lipomyces doorenjongii	0.465099	0.477857	-0.405349	0.408341	0.515575		*		-0.106597	0.385835	0.0792637
yHMPu5000034758_lipomyces_japonicus_160519	Lipomyces japonicus	0.647202	0.66619	-0.414699	0.422255	0.531474		*	**	-0.155632	0.745786	-0.0985845
yHMPu5000034760_lipomyces_kononenkoae_160519	Lipomyces kononenkoae	0.474838	0.518578	-0.280738	0.304828	0.388372		*	**	-0.0492786	0.665805	-0.190967
yHMPu5000034761_lipomyces_lipofer_160519	Lipomyces lipofer	0.387744	0.423132	-0.216203	0.227952	0.297992		*	**	-0.00673064	0.535234	-0.14749
yHMPu5000034749_lipomyces_mesembrius_160519	Lipomyces mesembrius	0.501718	0.548012	-0.30396	0.345284	0.435606		*	**	-0.0383782	0.735494	-0.233776
yHMPu5000034748_lipomyces_oligophaga_160519	Lipomyces oligophaga	0.70273	0.716998	-0.402793	0.430123	0.549654		*	**	-0.152085	0.649935	0.0527953
lipomyces_starkeyi	Lipomyces starkeyi	0.494135	0.54105	-0.29017	0.319185	0.409397		*	**	-0.00680386	0.746376	-0.252241
yHMPu5000034742_lipomyces_suomiensis_160519	Lipomyces suomiensis	0.759926	0.775627	-0.472711	0.496164	0.620565		*	**	-0.109965	0.849614	-0.0896875
lodderomyces_elongisporus	Lodderomyces elongisporus	0.754936	0.750842	-0.451939	0.483078	0.60449		*	**	-0.0996261	0.778344	-0.0234078
yHMPu5000041818_magnusiomyces_tetrasperma_160928	Magnusiomyces tetraspermus	0.843162	0.841751	-0.557061	0.590884	0.703672		*	**	-0.221953	0.870476	-0.0273142
yHMPu5000034631_martiniozyma_abiesophila_161215	Martiniozyma abiesophila	NA	NA	NA	NA	NA
metschnikowia_aberdeeniae	Metschnikowia aberdeeniae	0.707343	0.685474	-0.4137	0.446207	0.560416		*	**	-0.110667	0.806059	-0.0987156
metschnikowia_arizonensis	Metschnikowia arizonensis	0.563868	0.557362	-0.27313	0.379836	0.453942		*	**	-0.0340002	0.77164	-0.207772
metschnikowia_bicuspidata	Metschnikowia bicuspidata var. bicuspidata	0.403042	0.379458	-0.442907	0.46083	0.556132				-0.103768	0.702083	-0.29904
metschnikowia_borealis	Metschnikowia borealis	0.45257	0.434743	-0.308657	0.344498	0.446161		*	**	-0.0862742	0.786193	-0.333623
metschnikowia_bowlesiae	Metschnikowia bowlesiae	0.399811	0.376656	-0.274536	0.355789	0.441138		*		-0.0842292	0.638608	-0.238797
metschnikowia_cerradonensis	Metschnikowia cerradonensis	0.653865	0.637157	-0.338209	0.402322	0.494043		*	**	-0.0634688	0.809598	-0.155733
metschnikowia_continentalis	Metschnikowia continentalis	0.616886	0.604779	-0.324341	0.385616	0.47902		*	**	-0.0567502	0.78384	-0.166954
metschnikowia_dekortum	Metschnikowia dekortorum	0.442968	0.417939	-0.310397	0.338355	0.449464		*		-0.117857	0.649838	-0.20687
metschnikowia_drakensbergensis	Metschnikowia drakensbergensis	0.614391	0.59509	-0.367646	0.44195	0.528302		*	**	-0.0802737	0.787842	-0.173451
metschnikowia_hamakuensis	Metschnikowia hamakuensis	0.569598	0.553124	-0.316112	0.389529	0.471846		*	**	-0.0556213	0.768303	-0.198705
metschnikowia_hawaiiensis	Metschnikowia hawaiiensis	0.553915	0.532167	-0.375381	0.410548	0.500695		*	**	-0.0651872	0.746753	-0.192838
metschnikowia_hibisci	Metschnikowia hibisci	0.743702	0.737638	-0.494766	0.512447	0.621113		*	**	-0.0727702	0.830129	-0.0864272
metschnikowia_ipomoeae	Metschnikowia ipomoeae	0.626903	0.607839	-0.36947	0.436696	0.524168		*	**	-0.0609393	0.791871	-0.164968
metschnikowia_kamakouana	Metschnikowia kamakouana	0.661454	0.64666	-0.369999	0.432218	0.524882		*	**	-0.0923572	0.786687	-0.125233
metschnikowia_kipukae	Metschnikowia kipukae	0.751251	0.740787	-0.48519	0.507854	0.630516		*	**	-0.11918	0.791521	-0.04027
metschnikowia_lockheadii	Metschnikowia lochheadii	0.652664	0.645079	-0.347786	0.376482	0.482236		*	**	-0.0820789	0.806186	-0.153523
metschnikowia_matae_maris	Metschnikowia matae var. maris	0.689538	0.682781	-0.373846	0.430873	0.524924		*	**	-0.055831	0.833449	-0.143911
metschnikowia_matae	Metschnikowia matae var. matae	0.691094	0.684587	-0.380484	0.437435	0.539325		*	**	-0.0494615	0.817256	-0.126162
metschnikowia_mauinuiana	Metschnikowia mauinuiana	0.625398	0.608922	-0.350046	0.414475	0.498953		*	**	-0.0720815	0.739061	-0.113663
metschnikowia_proteae	Metschnikowia proteae	0.487466	0.456391	-0.370227	0.383439	0.488951		*		-0.115634	0.688002	-0.200536
metschnikowia_santaceciliae	Metschnikowia santaceciliae	0.59846	0.586991	-0.303745	0.414239	0.488838		*	**	-0.0445994	0.833663	-0.235204
metschnikowia_shivogae	Metschnikowia shivogae	0.593146	0.563854	-0.420151	0.443751	0.565898		*	**	-0.101408	0.754412	-0.161266
metschnikowia_similis	Metschnikowia similis	0.419282	0.39068	-0.334289	0.361888	0.444332		*		-0.0884437	0.691758	-0.272476
yHMPu5000035662_meyerozyma_caribbica_160613	Meyerozyma caribbica	0.622613	0.617361	-0.37962	0.399712	0.505394		*	**	-0.0765556	0.796838	-0.174225
meyerozyma_guilliermondii	Meyerozyma guilliermondii	0.702002	0.699325	-0.403735	0.471111	0.56341		*	**	-0.0296866	0.799992	-0.0979904
yHMPu5000035665_middelhovenomyces_tepae_160613	Middelhovenomyces tepae	0.507098	0.514579	-0.419191	0.408535	0.518246		*		-0.0107341	0.648012	-0.140915
millerozyma_acaciae	Millerozyma acaciae	0.708301	0.706547	-0.455999	0.51053	0.631726		*	**	-0.250713	0.763531	-0.0552299
nadsonia_fulvescens_var_elongata	Nadsonia fulvescens var. elongata	0.881824	0.882634	-0.603933	0.633409	0.748641		*	**	-0.226013	0.912478	-0.0306549
yHMPu5000034635_nadsonia_fulvescens_160519	Nadsonia fulvescens var. fulvescens	NA	NA	NA	NA	NA
nakaseomyces_bacillisporus	Nakaseomyces bacillisporus	0.810729	0.809196	-0.557823	0.58153	0.701592		*	**	-0.227269	0.778583	0.0321465
nakaseomyces_delphensis	Nakaseomyces delphensis	0.75315	0.749825	-0.527248	0.562778	0.675833		*	**	-0.253066	0.890547	-0.137396
naumovozyma_castellii	Naumovozyma castellii	0.778911	0.781847	-0.555822	0.586883	0.683593		*	**	-0.0999453	0.863328	-0.0844174
naumovozyma_dairenensis	Naumovozyma dairenensis	0.720198	0.727397	-0.463938	0.507458	0.617827		*	**	-0.0739503	0.833263	-0.113065
yHMPu5000034897_ogataea_glucozyma_160519	Ogataea glucozyma	0.671414	0.638846	-0.468729	0.493692	0.614684		*	**	-0.123737	0.646752	0.0246618
yHMPu5000026124_ogataea_henricii_160519	Ogataea henricii	0.537292	0.551759	-0.400745	0.428063	0.533255		*	**	-0.150305	0.601214	-0.0639223
yHMPu5000034899_ogataea_kodamae_160519	Ogataea kodamae	0.670045	0.675574	-0.412843	0.460542	0.570778		*	**	-0.0975053	0.759377	-0.0893326
ogataea_methanolica	Ogataea methanolica	0.765184	0.758484	-0.514125	0.538295	0.653195		*	**	-0.00431661	0.874352	-0.109168
yHMPu5000034901_ogataea_methylivora_160519	Ogataea methylivora	0.468271	0.477345	-0.426052	0.458112	0.54249		*		-0.0141359	0.743711	-0.275441
yHMPu5000034902_ogataea_minuta_160519	Ogataea minuta	0.642609	0.64531	-0.367966	0.4025	0.515173		*	**	-0.0803441	0.742422	-0.0998126
yHMPu5000034903_ogataea_naganishii_160519	Ogataea naganishii	0.761132	0.755899	-0.476585	0.496415	0.617184		*	**	-0.181858	0.830705	-0.0695732
yHMPu5000034636_ogataea_nitratoaversa_160519	Ogataea nitratoaversa	0.308988	0.307624	-0.442589	0.429461	0.551838				-0.0585737	0.474635	-0.165648
yHMPu5000034904_ogataea_nonfermentans_160519	Ogataea nonfermentans	0.756289	0.76021	-0.451593	0.477834	0.600626		*	**	-0.0379807	0.851661	-0.095372
ogataea_parapolymorpha	Ogataea parapolymorpha	0.490437	0.510394	-0.376534	0.396909	0.518852		*		-0.0621294	0.626366	-0.135929
yHMPu5000034893_ogataea_philodendra_160519	Ogataea philodendri	0.617356	0.610762	-0.434134	0.452523	0.570561		*	**	-0.0186488	0.762478	-0.145122
yHMPu5000034892_ogataea_pilisensis_160519	Ogataea pilisensis	0.668357	0.66035	-0.456978	0.471032	0.591144		*	**	-0.0573006	0.860137	-0.19178
yHMPu5000034891_ogataea_pini_160519	Ogataea pini	0.83118	0.825088	-0.524111	0.54726	0.667472		*	**	-0.104331	0.849859	-0.0186797
ogataea_polymorpha	Ogataea polymorpha	0.612725	0.603498	-0.349191	0.386338	0.487529		*	**	-0.0597618	0.699147	-0.086422
yHMPu5000034637_ogataea_populiabae_160519	Ogataea populialbae	0.631025	0.645135	-0.384554	0.428318	0.534262		*	**	-0.21623	0.605832	0.0251928
yHMPu5000034890_ogataea_ramenticola_160519	Ogataea ramenticola	0.264223	0.275451	-0.48814	0.491645	0.598527				-0.0843204	0.408736	-0.144513
yHMPu5000034887_ogataea_trehaloabstinens_160519	Ogataea trehaloabstinens	0.686108	0.688794	-0.370519	0.391711	0.509491		*	**	-0.1378	0.650396	0.0357118
yHMPu5000034886_ogataea_trehalophila_160519	Ogataea trehalophila	0.76709	0.763088	-0.522856	0.554819	0.660923		*	**	-0.0529812	0.894763	-0.127673
yHMPu5000034885_ogataea_zsoltii_160519	Ogataea zsoltii	0.633389	0.641836	-0.425783	0.460456	0.566516		*	**	-0.113589	0.719372	-0.0859831
yHMPu5000035671_phaffomyces_antillensis_160613	Phaffomyces antillensis	0.528333	0.540185	-0.398311	0.407334	0.494609		*	**	0.0670958	0.730607	-0.202274
yHMPu5000035670_phaffomyces_opuntiae_160613	Phaffomyces opuntiae	0.512869	0.527625	-0.402507	0.407399	0.511471		*	**	0.0656866	0.66874	-0.155871
yHMPu5000035672_phaffomyces_thermotolerans_160613	Phaffomyces thermotolerans	0.497629	0.516823	-0.405142	0.398036	0.489852		*	**	0.0794809	0.69165	-0.194022
yHMPu5000034629_pichia_exigua_160519	Pichia exigua	0.519535	0.516974	-0.401295	0.404943	0.50821		*	**	-0.0327065	0.652638	-0.133103
yHMPu5000034627_pichia_heedii_160519	Pichia heedii	0.0689828	0.0755946	-0.269202	0.246245	0.332823				-0.0248263	0.424689	-0.355706
yHMPu5000034625_pichia_kudriavzevii_160519	Pichia kudriavzevii	0.75344	0.748724	-0.472343	0.50118	0.610261		*	**	-0.222259	0.724001	0.0294389
pichia_membranifaciens	Pichia membranifaciens	0.457743	0.463756	-0.406789	0.427981	0.542679		*		-0.216554	0.691706	-0.233964
yHMPu5000034624_pichia_nakasei_160519	Pichia nakasei	0.46986	0.473609	-0.445597	0.455282	0.546912		*		-0.0241431	0.660383	-0.190523
yHMPu5000034623_pichia_norvegensis_160519	Pichia norvegensis	0.437854	0.436755	-0.436758	0.456365	0.568195				-0.0570418	0.630938	-0.193084
yHMPu5000034622_pichia_occidentalis_160519	Pichia occidentalis	0.676664	0.67438	-0.442101	0.475374	0.586378		*	**	-0.239142	0.729315	-0.0526506
yHMPu5000035301_pichia_terricola_160928	Pichia terricola	0.631736	0.634178	-0.469564	0.514428	0.605413		*	**	-0.0782377	0.756617	-0.124881
yHMPu5000035296_priceomyces_carsonii_160928	Priceomyces carsonii	0.557412	0.555428	-0.341653	0.367698	0.474965		*	**	-0.0695607	0.688317	-0.130905
yHMPu5000035297_priceomyces_castillae_160928	Priceomyces castillae	0.765805	0.767211	-0.49306	0.55291	0.64759		*	**	-0.0756752	0.858969	-0.0931638
priceomyces_haplophilus	Priceomyces haplophilus	0.643044	0.639976	-0.391533	0.40304	0.511968		*	**	-0.13674	0.735949	-0.0929051
yHMPu5000034606_priceomyces_medius_160519	Priceomyces medius	0.780843	0.780539	-0.496052	0.524787	0.63009		*	**	-0.0804705	0.861871	-0.0810282
saccharomyces_arboricola	Saccharomyces arboricola	0.7945	0.792494	-0.507366	0.550312	0.676151		*	**	-0.184612	0.761838	0.0326624
saccharomyces_cerevisiae	Saccharomyces cerevisiae	0.839538	0.83742	-0.561186	0.599205	0.716698		*	**	-0.171269	0.815863	0.0236745
saccharomyces_eubayanus	Saccharomyces eubayanus	0.813227	0.802189	-0.535197	0.588109	0.706391		*	**	-0.187668	0.800239	0.0129871
saccharomyces_kudriavzevii	Saccharomyces kudriavzevii	0.817186	0.815098	-0.527954	0.579586	0.693424		*	**	-0.193802	0.808978	0.00820835
saccharomyces_mikatae	Saccharomyces mikatae	0.846014	0.847807	-0.546553	0.587566	0.711719		*	**	-0.182894	0.766796	0.0792179
saccharomyces_paradoxus	Saccharomyces paradoxus	0.829779	0.829017	-0.544017	0.581238	0.705194		*	**	-0.177553	0.809128	0.0206513
saccharomyces_uvarum	Saccharomyces uvarum	0.773903	0.760093	-0.51206	0.5412	0.663721		*	**	-0.193572	0.788806	-0.0149038
yHMPu5000034607_saccharomycopsis_capsularis_160519	Saccharomycopsis capsularis	0.760735	0.753543	-0.459004	0.511267	0.616969		*	**	-0.0884115	0.883553	-0.122817
saccharomycopsis_malanga	Saccharomycopsis malanga	0.713559	0.694227	-0.456733	0.480951	0.606837		*	**	-0.131853	0.625139	0.0884197
saprochaete_clavata	Saprochaete clavata	0.781379	0.789726	-0.541224	0.552918	0.668063		*	**	-0.158979	0.795195	-0.0138154
yHMPu5000035659_saturnispora_dispora_160519	Saturnispora dispora	0.68455	0.680102	-0.553341	0.578881	0.711356		*		-0.152707	0.693516	-0.00896609
yHMPu5000034610_saturnispora_hagleri_160519	Saturnispora hagleri	0.510412	0.512321	-0.525385	0.580608	0.681105				-0.0771424	0.392721	0.11769
yHMPu5000034611_saturnispora_mendoncae_160519	Saturnispora mendoncae	0.594422	0.601059	-0.536701	0.547133	0.642976		*		0.0179089	0.733083	-0.138662
yHMPu5000034612_saturnispora_saitoi_160519	Saturnispora saitoi	0.77495	0.773181	-0.555728	0.580704	0.69105		*	**	-0.0868858	0.870041	-0.0950914
yHMPu5000034613_saturnispora_serradocipensis_160519	Saturnispora serradocipensis	0.629111	0.64578	-0.547829	0.590517	0.716397		*		-0.265894	0.551232	0.0778794
yHMPu5000034614_saturnispora_silvae_160519	Saturnispora silvae	0.687649	0.679893	-0.51017	0.515303	0.639002		*	**	-0.16257	0.843176	-0.155527
yHMPu5000034615_saturnispora_zaruensis_160519	Saturnispora zaruensis	0.577073	0.601473	-0.551149	0.580645	0.712877				-0.304399	0.472096	0.104977
scheffersomyces_lignosus	Scheffersomyces lignosus	0.845976	0.843497	-0.564906	0.606246	0.725064		*	**	-0.21072	0.899126	-0.0531504
scheffersomyces_stipitis	Scheffersomyces stipitis	0.831423	0.829456	-0.533307	0.582993	0.711969		*	**	-0.160318	0.836541	-0.00511773
spathaspora_arborariae	Spathaspora arborariae	0.385188	0.389872	-0.357063	0.360161	0.462359		*		-0.0714244	0.620708	-0.23552
spathaspora_girioi	Spathaspora girioi	0.470421	0.470253	-0.383546	0.383613	0.476928		*		-0.0727208	0.501342	-0.0309214
spathaspora_gorwiae	Spathaspora gorwiae	0.561115	0.562127	-0.424283	0.444888	0.556536		*	**	-0.0462104	0.767649	-0.206534
spathaspora_hagerdaliae	Spathaspora hagerdaliae	0.555211	0.55187	-0.416564	0.44134	0.556301		*		-0.0775978	0.750917	-0.195705
spathaspora_passalidarum	Spathaspora passalidarum	0.763024	0.756187	-0.526262	0.554901	0.681554		*	**	-0.0881446	0.793494	-0.0304691
yHMPu5000034605_spencermartinsiella_europaea_160519	Spencermartinsiella europaea	0.67592	0.680705	-0.374673	0.411124	0.517794		*	**	-0.113666	0.739816	-0.0638958
yHMPu5000034604_sporopachydermia_lactativora_160519	Sporopachydermia lactativora	0.543227	0.516063	-0.352165	0.374156	0.485111		*	**	-0.133938	0.360792	0.182434
sporopachydermia_quercuum	Sporopachydermia quercuum	0.620768	0.615359	-0.444705	0.463814	0.579287		*	**	-0.160186	0.516803	0.103966
yHMPu5000035658_starmera_amethionina_160613	Starmera amethionina	0.208428	0.227426	-0.428802	0.425689	0.523511				0.0439532	0.419048	-0.21062
yHMPu5000034594_starmera_quercuum_160519	Starmera quercuum	0.635839	0.638716	-0.378957	0.399738	0.519279		*	**	-0.176298	0.564509	0.0713297
candida_apicola	Starmerella apicola	0.692615	0.695139	-0.516553	0.531416	0.626961		*	**	-0.135754	0.865368	-0.172753
starmerella_bombicola_JCM9596	Starmerella bombicola	0.577858	0.603871	-0.335614	0.37872	0.467358		*	**	-0.195774	0.701479	-0.123621
sugiyamaella_lignohabitans	Sugiyamaella lignohabitans	0.811712	0.821557	-0.486246	0.525983	0.652803		*	**	-0.198824	0.812053	-0.000341196
yHMPu5000035018_candida_canberraensis_160519	Suhomyces canberraensis	0.853922	0.85087	-0.57639	0.612236	0.732199		*	**	-0.173804	0.909421	-0.0554984
yHMPu5000035022_candida_emberorum_160519	Suhomyces emberorum	0.873351	0.872096	-0.611047	0.652473	0.764014		*	**	-0.208914	0.931399	-0.0580482
yHMPu5000035011_candida_pyralidae_160519	Suhomyces pyralidae	0.752542	0.739476	-0.478737	0.548072	0.639816		*	**	-0.0634804	0.811916	-0.0593732
candida_tanzawaensis	Suhomyces tanzawaensis	0.778888	0.771266	-0.499538	0.535215	0.66671		*	**	-0.1817	0.912888	-0.134
tetrapisispora_blattae	Tetrapisispora blattae	0.716907	0.719045	-0.548119	0.571658	0.677946		*	**	-0.0957643	0.802285	-0.0853776
yHMPu5000034875_tetrapisispora_fleetii_160519	Tetrapisispora fleetii	0.827277	0.830527	-0.583189	0.603093	0.72507		*	**	-0.19142	0.818309	0.00896865
yHMPu5000034876_tetrapisispora_iriomotensis_160519	Tetrapisispora iriomotensis	0.714761	0.731217	-0.519942	0.577732	0.674274		*	**	-0.128626	0.879773	-0.165013
yHMPu5000034877_tetrapisispora_namnaonensis_160519	Tetrapisispora namnaonensis	0.837986	0.841819	-0.579668	0.601895	0.713634		*	**	-0.175322	0.812141	0.0258446
tetrapisispora_phaffii	Tetrapisispora phaffii	0.741081	0.757799	-0.522799	0.567617	0.665442		*	**	-0.0774561	0.676003	0.0650774
yHMPu5000035033_candida_cretensis_160519	Teunomyces cretensis	0.782639	0.774448	-0.52256	0.547897	0.670322		*	**	-0.113538	0.902482	-0.119843
yHMPu5000035032_candida_gatunensis_160519	Teunomyces gatunensis	0.748077	0.741193	-0.470711	0.510814	0.626862		*	**	-0.0872778	0.837894	-0.0898165
yHMPu5000035031_candida_kruisii_160519	Teunomyces kruisii	0.793269	0.785005	-0.523789	0.565597	0.666462		*	**	-0.0625489	0.89412	-0.100851
tortispora_caseinolytica	Tortispora caseinolytica	0.640241	0.695074	-0.37477	0.398707	0.505107		*	**	-0.177366	0.646305	-0.0060635
yHMPu5000035654_tortispora_ganteri_160519	Tortispora ganteri	0.584522	0.599176	-0.36813	0.386746	0.50241		*	**	-0.0903575	0.664575	-0.0800532
yHMPu5000035279_tortispora_starmeri_160928	Tortispora starmeri	0.5908	0.594643	-0.416988	0.438374	0.562141		*	**	-0.186223	0.484231	0.10657
torulaspora_delbrueckii	Torulaspora delbrueckii	0.840543	0.838045	-0.524733	0.560247	0.679204		*	**	-0.0892576	0.916608	-0.0760646
yHMPu5000026152_torulaspora_franciscae_160519	Torulaspora franciscae	0.680412	0.680308	-0.457211	0.502268	0.611112		*	**	-0.178624	0.786216	-0.105804
yHMPu5000035652_torulaspora_maleeae_160613	Torulaspora maleeae	0.591843	0.618772	-0.477669	0.512312	0.627451		*		-0.201278	0.772196	-0.180353
yHMPu5000035651_torulaspora_microellipsoides_160519	Torulaspora microellipsoides	0.716999	0.713104	-0.44496	0.458445	0.559706		*	**	-0.0945267	0.829495	-0.112496
yHMPu5000034881_torulaspora_pretoriensis_160519	Torulaspora pretoriensis	0.719603	0.71684	-0.48295	0.530369	0.645829		*	**	-0.177661	0.796809	-0.0772062
yHMPu5000035650_trigonopsis_variabilis_160613	Trigonopsis variabilis	0.58526	0.58501	-0.35656	0.367621	0.473629		*	**	-0.0957131	0.651241	-0.0659809
yHMPu5000035282_trigonopsis_vinaria_160928	Trigonopsis vinaria	0.797553	0.799478	-0.526819	0.534586	0.653427		*	**	-0.216495	0.88509	-0.0875367
vanderwaltozyma_polyspora	Vanderwaltozyma polyspora	0.766097	0.773939	-0.519565	0.555659	0.661795		*	**	-0.0565777	0.888867	-0.12277
wickerhamia_fluorescens	Wickerhamia fluorescens	0.814249	0.818401	-0.53796	0.566575	0.68799		*	**	-0.198655	0.861597	-0.0473484
yHMPu5000034646_wickerhamiella_cacticola_160519	Wickerhamiella cacticola	0.729562	0.726114	-0.459089	0.493508	0.604348		*	**	-0.0588921	0.862333	-0.132771
wickerhamiella_domercqiae	Wickerhamiella domercqiae	0.554427	0.580362	-0.344699	0.37208	0.471264		*	**	-0.109019	0.629813	-0.0753854
candida_infanticola	Wickerhamiella infanticola	0.549968	0.578934	-0.417791	0.452408	0.56115		*		-0.227993	0.804781	-0.254812
candida_versatilis	Wickerhamiella versatilis	0.639113	0.659779	-0.401728	0.423081	0.53664		*	**	-0.105135	0.71936	-0.0802472
yHMPu5000035274_wickerhamomyces_alni_160928	Wickerhamomyces alni	0.449632	0.451705	-0.485728	0.474984	0.602735				0.0036676	0.789482	-0.33985
wickerhamomyces_anomalus	Wickerhamomyces anomalus	0.299557	0.306898	-0.341961	0.346612	0.435761				-0.0213618	0.571896	-0.27234
yHMPu5000035271_wickerhamomyces_bovis_160928	Wickerhamomyces bovis	0.679652	0.675185	-0.43618	0.46035	0.582027		*	**	0.0635775	0.849646	-0.169994
yHMPu5000035639_wickerhamomyces_canadensis_160613	Wickerhamomyces canadensis	0.528909	0.531369	-0.359795	0.38939	0.476397		*	**	-0.0607681	0.802114	-0.273206
wickerhamomyces_ciferrii	Wickerhamomyces ciferrii	0.148483	0.158753	-0.320446	0.306589	0.404939				-0.028881	0.57203	-0.423546
yHMPu5000035268_wickerhamomyces_hampshirensis_160928	Wickerhamomyces hampshirensis	0.536545	0.532866	-0.34874	0.375683	0.470938		*	**	-0.0052874	0.797354	-0.260809
yHMPu5000035286_candida_azyma_160928	Wickerhamomyces sp.	0.304323	0.317893	-0.388445	0.385962	0.49387				-0.0860362	0.696236	-0.391912
yHMPu5000035252_yamadazyma_nakazawae_160928	Yamadazyma nakazawae	0.752999	0.750108	-0.491057	0.519475	0.633975		*	**	-0.034727	0.868143	-0.115144
yHMPu5000035640_yamadazyma_philogaea_160519	Yamadazyma philogaea	0.666725	0.651235	-0.424122	0.447065	0.561956		*	**	-0.0450781	0.672146	-0.00542104
yHMPu5000035641_yamadazyma_scolyti_160613	Yamadazyma scolyti	0.644918	0.641873	-0.456159	0.510552	0.610438		*	**	-0.0426337	0.749932	-0.105014
candida_tenuis	Yamadazyma tenuis	0.622992	0.604233	-0.386502	0.468937	0.565356		*	**	0.00643766	0.706213	-0.0832216
yHMPu5000035643_yarrowia_bubula_160519	Yarrowia bubula	0.649088	0.707135	-0.418472	0.423113	0.534702		*	**	-0.00988373	0.863031	-0.213943
yarrowia_deformans	Yarrowia deformans	0.563823	0.59088	-0.416422	0.42801	0.544766		*	**	-0.0396379	0.778365	-0.214542
yHMPu5000035645_yarrowia_divulgata_160519	Yarrowia divulgata	0.538562	0.568726	-0.412634	0.414257	0.530616		*	**	-0.0341929	0.766679	-0.228116
yarrowia_keelungensis	Yarrowia keelungensis	0.471706	0.524979	-0.386555	0.393025	0.512915		*		-0.00871582	0.708687	-0.236981
yarrowia_lipolytica	Yarrowia lipolytica	0.635143	0.669312	-0.421209	0.429452	0.548443		*	**	-0.063885	0.86462	-0.229477
yHMPu5000035629_yueomyces_sinensis_160519	Yueomyces sinensis	0.58812	0.619598	-0.550703	0.578571	0.699478		*		-0.0166747	0.767091	-0.178971
yHMPu5000035243_zygoascus_meyerae_160928	Zygoascus meyerae	0.850831	0.852765	-0.518547	0.538854	0.663685		*	**	-0.128485	0.886813	-0.035982
yHMPu5000035242_zygoascus_ofunaensis_160928	Zygoascus ofunaensis	0.64596	0.661531	-0.404934	0.434058	0.554658		*	**	-0.208323	0.6007	0.0452597
zygosaccharomyces_bailii	Zygosaccharomyces bailii	0.739545	0.742299	-0.461983	0.49496	0.61415		*	**	-0.174943	0.785156	-0.0456109
yHMPu5000034866_zygosaccharomyces_bisporus_160519	Zygosaccharomyces bisporus	0.58104	0.57445	-0.382191	0.407446	0.51596		*	**	-0.158474	0.764172	-0.183132
yHMPu5000034865_zygosaccharomyces_kombuchaensis_160519	Zygosaccharomyces kombuchaensis	0.640354	0.626705	-0.379689	0.39448	0.506321		*	**	-0.121911	0.798884	-0.15853
zygosaccharomyces_rouxii	Zygosaccharomyces rouxii	0.762307	0.756649	-0.525722	0.564201	0.68112		*	**	-0.0689053	0.822542	-0.0602358
yHMPu5000034862_zygotorulaspora_florentina_160519	Zygotorulaspora florentina	0.776894	0.777264	-0.447134	0.498134	0.610738		*	**	-0.168851	0.77519	0.00170459
yHMPu5000026256_zygotorulaspora_mrakii_161215	Zygotorulaspora mrakii	0.73127	0.729825	-0.433537	0.477689	0.58809		*	**	-0.203263	0.673752	0.0575183
