# Supplementary material for: Variation and selection on codon usage bias across an entire subphylum
Source: PLoS Genet. 2019 Jul 31;15(7):e1008304. doi: 10.1371/journal.pgen.1008304 (PMC6701816; doi:10.1371/journal.pgen.1008304)
Supplement: S11 Table — (XLSX) [file pgen.1008304.s014.xlsx]

## Sheet: Supplementary Table 11
	TTT	TTC	TTA	TTG	TCT	TCC	TCA	TCG	TAT	TAC	TAA	TAG	TGT	TGC	TGA	TGG	CTT	CTC	CTA	CTG	CCT	CCC	CCA	CCG	CAT	CAC	CAA	CAG	CGT	CGC	CGA	CGG	ATT	ATC	ATA	ATG	ACT	ACC	ACA	ACG	AAT	AAC	AAA	AAG	AGT	AGC	AGA	AGG	GTT
alloascoidea_hylecoeti_output_wi_file.txt	0.406685	0.663693	0.663693	0.4089	0.580731	0.441069	0.342255	0.122136	0.330202	0.330202	0.330202	0.330202	0.330202	0.330202	0.330202	0.411571	0.331846	0.252039	0.171871	0.102225	0.248885	0.189029	1	0.201779	0.254178	0.414808	0.497769	0.224361	0.248885	0.189029	0.00446103	0.0823142	0.746654	0.567088	0.262268	0.580731	0.663693	0.504079	0.509666	0.142047	0.355849	0.580731	0.663693	0.491214	0.203342	0.331846	0.580731	0.234316	0.912577
ambrosiozyma_kashinagacola_output_wi_file.txt	0.482932	0.643099	0.643099	0.52946	0.643099	0.64117	0.485156	0.184343	0.346636	0.346636	0.346636	0.346636	0.241466	0.321549	0.346636	0.321549	0.160775	0.160292	0.201676	0.172559	0.346636	0.346636	0.803874	0.0589195	0.362199	0.482324	0.803874	0.219694	0.321549	0.320585	0.0818032	0.160775	0.643099	0.64117	0.324381	0.643099	0.643099	0.64117	0.324381	0.172559	0.362199	0.482324	0.482324	1	0.120733	0.160775	0.803874	0.0589195	0.803874
ambrosiozyma_monospora_output_wi_file.txt	0.303825	0.53562	0.238054	0.843814	0.714161	0.485982	0.516148	0.173315	0.20255	0.35708	0.323843	0.323843	0.168792	0.297567	0.323843	0.236196	0.238054	0.161994	0.231563	0.23428	0.323843	0.323843	0.714161	0.228531	0.270067	0.476107	0.53562	0.289496	0.119027	0.080997	0.0265113	0.059049	0.714161	0.485982	0.278094	0.53562	0.714161	0.485982	0.397121	0.135226	0.337583	0.595134	0.35708	1	0.168792	0.297567	0.714161	0.228531	0.892701
arxula_adeninivorans_output_wi_file.txt	0.0261167	0.440719	0.11018	0.279641	0.550898	0.209078	0.11018	0.279641	0.0130583	0.220359	0.209078	0.209078	0.0130583	0.220359	0.209078	0.330539	0.440719	0.209078	0.11018	0.5	0.550898	0.209078	0.220359	0.228742	0.0261167	0.440719	0.11018	0.5	0.440719	0.209078	0.209078	0.11018	0.771258	0.209078	0.11018	0.661078	0.550898	0.209078	0.11018	0.169461	0.0326458	0.550898	0.220359	1	0.0130583	0.220359	0.220359	0.228742	0.550898
ascoidea_asiatica_output_wi_file.txt	0.674305	0.733333	0.866667	0.196855	0.666667	0.664667	0.636269	0.100871	0.490403	0.533333	0.342299	0.342299	0.306502	0.333333	0.342299	0.4	0.2	0.1994	0.117547	0.071553	0.133333	0.132933	0.63392	0.0439767	0.367802	0.4	0.466667	0.167537	0.2	0.1994	0.117547	0.071553	0.933333	0.930533	0.570776	0.733333	0.666667	0.664667	0.502936	0.157765	0.735605	0.8	0.866667	0.263522	0.367802	0.4	0.666667	0.11553	0.866667
ascoidea_rubescens_output_wi_file.txt	0.146951	0.7	0.7	0.405	0.6	0.460889	0.471174	0.16	0.104965	0.5	0.272735	0.272735	0.0839718	0.4	0.272735	0.4	0.2	0.15363	0.123725	0.015	0.1	0.0768148	0.711862	0.105	0.0629788	0.3	0.5	0.175	0.3	0.230444	0.135587	0.115	0.8	0.614519	0.394899	0.6	0.5	0.384074	0.359312	0.145	0.188936	0.9	0.8	0.42	0.0629788	0.3	0.5	0.175	0.7
ashbya_aceri_output_wi_file.txt	0.0323232	0.545455	0.272727	0.783103	0.636364	0.245624	0.181818	0.370553	0.026936	0.454545	0.245624	0.245624	0.0161616	0.272727	0.245624	0.454545	0.00538721	0.0909091	0.363636	0.286561	0.0909091	0.245624	0.636364	0.342391	0.026936	0.454545	0.363636	0.559288	0.363636	0.245624	0.245624	0.181818	0.818182	0.245624	0.0909091	0.727273	0.636364	0.245624	0.272727	0.328557	0.0377104	0.636364	0.272727	0.964921	0.0161616	0.272727	0.636364	0.4333	0.636364
babjeviella_inositovora_output_wi_file.txt	0.317568	0.480385	0.096077	0.651241	0.51241	0.258026	0.203023	0.124579	0.245114	0.245114	0.245114	0.245114	0.127027	0.192154	0.245114	0.22418	0.22418	0.112886	0.0928258	0.0142512	0.245114	0.245114	0.51241	0.228019	0.211712	0.320257	0.192154	0.405764	0.288231	0.145139	0.0781716	0.245114	0.576462	0.290279	0.188369	0.384308	0.51241	0.258026	0.235049	0.138831	0.254054	0.384308	0.160128	1	0.127027	0.192154	0.480385	0.245794	0.576462
brettanomyces_anomalus_output_wi_file.txt	0.375655	0.662252	0.165563	0.582781	0.496689	0.377238	0.502348	0.337748	0.0939138	0.165563	0.345349	0.345349	0.187828	0.331126	0.345349	0.331126	0.331126	0.251492	0.445274	0.337748	0.345349	0.345349	0.827815	0.430464	0.187828	0.331126	0.345349	0.331126	0.165563	0.125746	0.0570741	0.165563	0.496689	0.377238	0.336785	0.496689	0.496689	0.377238	0.502348	0.337748	0.281741	0.496689	0.331126	1	0.187828	0.331126	0.496689	0.423841	0.662252
candida_albicans_output_wi_file.txt	0.658648	0.714286	0.714286	0.909496	0.571429	0.569714	0.716802	0.18474	0.526919	0.571429	0.375462	0.375462	0.263459	0.285714	0.375462	0.285714	0.285714	0.284857	0.0726867	0.375462	0.142857	0.142429	0.750629	0.0523532	0.263459	0.285714	0.571429	0.18474	0.285714	0.284857	0.0726867	0.142857	0.714286	0.712143	0.324574	0.571429	0.571429	0.569714	0.716802	0.18474	0.526919	0.571429	0.714286	0.338067	0.263459	0.285714	0.857143	0.205681	0.857143
candida_apicola_output_wi_file.txt	0.274918	0.274918	0.19516	0.417564	0.585481	0.298596	0.542126	0.252693	0.0641068	0.390321	0.274918	0.274918	0.0320534	0.19516	0.274918	0.274918	0.390321	0.199064	0.296364	0.223419	0.274918	0.274918	0.19516	0.223419	0.0641068	0.390321	0.19516	0.61171	0.780642	0.398127	0.397567	0.223419	0.19516	0.0995319	0.245762	0.390321	0.585481	0.298596	0.542126	0.252693	0.0961601	0.585481	0.19516	0.805855	0.0641068	0.390321	0.19516	0.223419	0.780642
candida_arabinofermentans_output_wi_file.txt	0.622975	0.666667	0.666667	0.731137	0.666667	0.464667	0.669602	0.215019	0.393728	0.393728	0.393728	0.393728	0.311488	0.333333	0.393728	0.5	0.166667	0.116167	0.375734	0.198902	0.393728	0.393728	0.833333	0.0805879	0.467232	0.5	0.666667	0.231137	0.333333	0.232333	0.0848011	0.166667	0.833333	0.580833	0.378669	0.833333	0.666667	0.464667	0.502936	0.198902	0.622975	0.666667	0.666667	0.897804	0.311488	0.333333	1	0.0967055	1
candida_auris_output_wi_file.txt	0.0395062	0.666667	0.222222	0.991546	0.666667	0.243542	0.153462	0.273551	0.0329218	0.555556	0.243542	0.243542	0.0197531	0.333333	0.243542	0.444444	0.333333	0.243542	0.0211756	0.243542	0.222222	0.243542	0.569673	0.256643	0.0263374	0.444444	0.222222	0.547102	0.333333	0.243542	0.0211756	0.111111	0.888889	0.243542	0.167579	0.666667	0.777778	0.243542	0.382743	0.265097	0.0329218	0.555556	0.222222	0.880435	0.0131687	0.222222	0.777778	0.470411	0.666667
candida_boidinii_JCM9604_output_wi_file.txt	0.600943	0.636364	0.909091	0.15754	0.636364	0.634455	0.525529	0.117562	0.31725	0.31725	0.31725	0.31725	0.343396	0.363636	0.31725	0.454545	0.181818	0.181273	0.137164	0.0975722	0.0909091	0.0906364	0.7504	0.0533051	0.429245	0.454545	0.454545	0.124225	0.272727	0.271909	0.0693827	0.0909091	0.727273	0.725091	0.366839	0.545455	0.636364	0.634455	0.525529	0.117562	0.600943	0.636364	0.727273	0.59876	0.257547	0.272727	0.636364	0.137551	0.909091
candida_carpophila_output_wi_file.txt	0.378159	0.666667	0.166667	0.92	0.666667	0.506337	0.3334	0.506667	0.28362	0.5	0.329659	0.329659	0.28362	0.5	0.329659	0.333333	0.333333	0.253169	3.33333e-05	0.329659	0.333333	0.253169	0.6667	0.346667	0.28362	0.5	0.5	0.593333	0.5	0.379753	5e-05	0.166667	0.833333	0.632922	0.16675	0.666667	0.666667	0.506337	0.166733	0.253333	0.378159	0.666667	0.329659	0.833333	0.28362	0.5	0.833333	0.6	0.666667
candida_dubliniensis_output_wi_file.txt	0.572735	0.625	0.625	0.670809	0.5	0.1985	0.528539	0.152485	0.458188	0.5	0.292333	0.292333	0.229094	0.25	0.292333	0.25	0.25	0.09925	0.0767695	0.292333	0.125	0.049625	0.663385	0.045809	0.343641	0.375	0.5	0.161647	0.25	0.09925	0.0767695	0.125	0.75	0.29775	0.355309	0.5	0.625	0.248125	0.441924	0.143324	0.458188	0.5	0.625	0.420809	0.114547	0.125	0.625	0.170809	1
candida_glabrata_output_wi_file.txt	0.0462559	0.419223	0.209611	0.720518	0.628834	0.477033	0.139741	0.177574	0.0462559	0.419223	0.233759	0.233759	0.023128	0.209611	0.233759	0.349352	0.00770932	0.0698704	0.279482	0.215407	0.0698704	0.0530036	0.489093	0.376962	0.0462559	0.419223	0.419223	0.462851	0.279482	0.212014	0.233759	0.0698704	0.628834	0.477033	0.139741	0.489093	0.628834	0.477033	0.209611	0.231425	0.0693839	0.628834	0.209611	1	0.023128	0.209611	0.628834	0.554535	0.698704
candida_homilentoma_output_wi_file.txt	0.0861898	0.625	0.375	0.93125	0.875	0.44625	0.476872	0.1625	0.0689518	0.5	0.278821	0.278821	0.0517139	0.375	0.278821	0.375	0.25	0.1275	0.0648205	0.278821	0.125	0.06375	0.78241	0.1125	0.0689518	0.5	0.375	0.30625	0.375	0.19125	0.0972307	0.125	0.75	0.3825	0.319461	0.625	0.75	0.3825	0.319461	0.14375	0.0861898	0.625	0.278821	0.625	0.0517139	0.375	0.875	0.25625	0.75
candida_infanticola_output_wi_file.txt	0.0247125	0.428571	0.142857	0.397492	0.571429	0.433485	0.428571	0.621046	0.0247125	0.428571	0.277014	0.277014	0.277014	0.277014	0.277014	0.428571	0.428571	0.325114	0.142857	0.397492	0.428571	0.325114	0.142857	0.254635	0.0247125	0.428571	0.142857	0.540349	1	0.758599	0.277014	0.142857	0.571429	0.433485	0.142857	0.571429	0.571429	0.433485	0.428571	0.478189	0.0247125	0.428571	0.142857	0.683206	0.016475	0.285714	0.142857	0.254635	0.714286
candida_intermedia_output_wi_file.txt	0.0345679	0.583333	0.166667	0.922224	0.5	0.175825	0.115097	0.170963	0.0296296	0.5	0.175825	0.175825	0.0148148	0.25	0.175825	0.331599	0.25	0.175825	0.0158817	0.175825	0.0833333	0.175825	0.505294	0.0309785	0.0197531	0.333333	0.25	0.347088	0.333333	0.175825	0.0211756	0.0828998	0.75	0.175825	0.130979	0.5	0.583333	0.175825	0.120391	0.0880629	0.0296296	0.5	0.175825	0.994798	0.0148148	0.25	0.666667	0.124204	0.75
candida_orthopsilosis_output_wi_file.txt	0.192975	0.2	0.192975	0.19896	0.4	0.0691358	0.425411	0.204812	0.192975	0.6	0.192975	0.192975	0.192975	0.2	0.192975	0.19896	0.2	0.0345679	0.0127054	0.192975	0.2	0.0345679	0.612705	0.00877915	0.192975	0.2	0.6	0.207739	0.4	0.0691358	0.0254108	0.19896	0.8	0.138272	0.250822	0.6	0.8	0.138272	0.450822	0.204812	0.192975	0.6	0.8	0.608584	0.192975	0.2	0.4	0.204812	0.8
candida_parapsilosis_output_wi_file.txt	0.338159	0.6	0.338159	0.596879	0.4	0.338159	0.4457	0.263742	0.338159	0.6	0.338159	0.338159	0.338159	0.2	0.338159	0.397919	0.2	0.338159	0.0228502	0.338159	0.2	0.338159	0.62285	0.0971742	0.338159	0.4	0.6	0.296134	0.4	0.338159	0.0457004	0.19896	0.8	0.338159	0.291401	0.6	0.8	0.338159	0.491401	0.263742	0.338159	0.6	0.6	0.495093	0.338159	0.2	0.6	0.296134	0.8
candida_sojae_output_wi_file.txt	0.442276	0.5	0.416667	0.447206	0.416667	0.290417	0.356001	0.0183236	0.515989	0.583333	0.224097	0.224097	0.221138	0.25	0.224097	0.333333	0.166667	0.116167	0.0424005	0.224097	0.0833333	0.0580833	0.354534	0.0244315	0.221138	0.25	0.416667	0.113873	0.333333	0.232333	0.0848011	0.224097	0.583333	0.406583	0.315069	0.333333	0.416667	0.290417	0.356001	0.101657	0.368563	0.416667	0.5	0.286647	0.221138	0.25	0.75	0.138304	0.224097
candida_sorboxylosa_output_wi_file.txt	0.0635882	0.576306	0.576306	0.889557	0.493977	0.493977	0.164659	0.218875	0.0454201	0.411647	0.267691	0.267691	0.0272521	0.246988	0.267691	0.329318	0.164659	0.164659	0.164659	0.136546	0.267691	0.267691	0.576306	0.47791	0.0272521	0.246988	0.411647	0.423694	0.164659	0.164659	0.267691	0.0823295	0.740965	0.740965	0.164659	0.493977	0.576306	0.576306	0.0823295	0.150602	0.0635882	0.576306	0.411647	1	0.0272521	0.246988	0.576306	0.560239	0.576306
candida_succiphila_output_wi_file.txt	0.367656	0.6	0.2	0.460879	0.6	0.408296	0.20006	0.262439	0.290404	0.290404	0.290404	0.290404	0.122552	0.2	0.290404	0.396879	0.2	0.136099	0.20002	0.262439	0.2	0.136099	0.60002	0.192	0.245104	0.4	0.6	0.390439	0.4	0.272198	4e-05	0.198439	0.6	0.408296	0.20006	0.8	0.4	0.272198	0.20004	0.262439	0.367656	0.6	0.6	0.787318	0.122552	0.2	0.6	0.390439	0.6
candida_tanzawaensis_output_wi_file.txt	0.0697289	0.625	0.3125	0.796875	0.6875	0.442292	0.365756	0.153125	0.0557831	0.5	0.244623	0.244623	0.0278916	0.25	0.244623	0.3125	0.25	0.160833	0.0648205	0.244623	0.125	0.0804167	0.65741	0.09375	0.0418373	0.375	0.4375	0.190625	0.25	0.160833	0.0648205	0.0625	0.6875	0.442292	0.303256	0.5	0.6875	0.442292	0.303256	0.08125	0.062756	0.5625	0.244623	0.75	0.0278916	0.25	0.625	0.15625	0.8125
candida_tenuis_output_wi_file.txt	0.469569	0.827815	0.331126	1	0.662252	0.502984	0.331192	0.337748	0.375655	0.662252	0.294218	0.294218	0.281741	0.496689	0.294218	0.331126	0.165563	0.125746	1.65563e-05	0.294218	0.165563	0.125746	0.496705	0.258278	0.281741	0.496689	0.496689	0.423841	0.165563	0.125746	1.65563e-05	0.165563	0.662252	0.502984	0.331192	0.662252	0.496689	0.377238	0.331175	0.337748	0.469569	0.827815	0.496689	0.92053	0.281741	0.496689	0.827815	0.596026	0.662252
candida_tropicalis_output_wi_file.txt	0.56987	0.727273	0.454545	0.57877	0.636364	0.443545	0.525529	0.117562	0.356169	0.454545	0.281912	0.281912	0.142468	0.181818	0.281912	0.454545	0.181818	0.126727	0.0462551	0.281912	0.0909091	0.0633636	0.659491	0.0466419	0.284935	0.363636	0.636364	0.137551	0.181818	0.126727	0.0462551	0.281912	0.818182	0.570273	0.389966	0.545455	0.727273	0.506909	0.457748	0.110898	0.284935	0.363636	0.727273	0.507851	0.213701	0.272727	0.727273	0.144214	1
candida_versatilis_output_wi_file.txt	0.0342345	0.577708	0.288854	0.422292	0.288854	0.292047	0.293926	0.422292	0.0342345	0.577708	0.292047	0.292047	0.0171173	0.288854	0.292047	0.577708	0.577708	0.292047	0.298998	0.422292	0.288854	0.292047	0.293926	0.422292	0.0342345	0.577708	0.288854	0.711146	0.866562	0.292047	0.0152154	0.288854	0.866562	0.292047	0.304069	0.866562	0.577708	0.292047	0.298998	0.711146	0.292047	0.292047	0.288854	1	0.0171173	0.288854	0.288854	0.422292	0.577708
clavispora_lusitaniae_output_wi_file.txt	0.0615846	0.558148	0.159471	1	0.558148	0.423411	0.191099	0.282381	0.0615846	0.558148	0.248905	0.248905	0.0263934	0.239206	0.248905	0.318942	0.239206	0.181462	0.013555	0.248905	0.0797355	0.0604872	0.562667	0.430185	0.0351912	0.318942	0.398677	0.546481	0.318942	0.241949	0.0180734	0.0797355	0.717619	0.544385	0.200136	0.558148	0.558148	0.423411	0.191099	0.202645	0.0527868	0.478413	0.239206	0.98172	0.0263934	0.239206	0.558148	0.50992	0.797355
cyberlindnera_fabianii_JCM3601_output_wi_file.txt	0.326803	0.555556	0.111111	0.67481	0.666667	0.264667	0.394842	0.119255	0.261443	0.444444	0.307309	0.307309	0.130721	0.222222	0.307309	0.444444	0.555556	0.220556	0.347554	0.119255	0.307309	0.307309	0.666667	0.048863	0.196082	0.333333	0.222222	0.571843	0.444444	0.176444	0.189154	0.111111	0.777778	0.308778	0.442131	0.666667	0.666667	0.264667	0.505953	0.127399	0.326803	0.555556	0.222222	0.905177	0.130721	0.222222	0.666667	0.048863	0.777778
cyberlindnera_jadinii_output_wi_file.txt	0.334471	0.645364	0.107561	0.829407	0.645364	0.634032	0.464232	0.276894	0.222981	0.430243	0.404945	0.404945	0.0557452	0.107561	0.404945	0.425206	0.430243	0.422688	0.273634	0.191598	0.404945	0.404945	0.645364	0.511778	0.167236	0.322682	0.537803	0.639085	0.430243	0.422688	0.166074	0.404945	0.645364	0.634032	0.356671	0.645364	0.645364	0.634032	0.464232	0.276894	0.334471	0.645364	0.322682	1	0.11149	0.215121	0.537803	0.426481	0.860485
debaryomyces_hansenii_output_wi_file.txt	0.332692	0.58651	0.659824	0.636364	0.439883	0.334094	0.219985	0.187683	0.249519	0.439883	0.225494	0.225494	0.166346	0.293255	0.225494	0.293255	0.146628	0.111365	1.46628e-05	0.225494	0.0733138	0.0556823	0.513204	0.266862	0.207932	0.366569	0.513196	0.340176	0.293255	0.222729	2.93255e-05	0.0733138	0.659824	0.50114	0.146694	0.513196	0.58651	0.445458	0.146686	0.14956	0.332692	0.58651	0.513196	1	0.124759	0.219941	0.659824	0.416422	0.733138
dekkera_bruxellensis_output_wi_file.txt	0.060227	0.2	0.2	0.221246	0.4	0.332444	0.203023	0.184246	0.060227	0.2	0.27584	0.27584	0.27584	0.27584	0.27584	0.368493	0.4	0.332444	0.603023	0.258246	0.27584	0.27584	1	0.185	0.060227	0.2	0.2	0.405493	0.27584	0.27584	0.27584	0.368493	0.27584	0.27584	0.2	0.4	0.4	0.332444	0.203023	0.184246	0.120454	0.4	0.4	0.626739	0.120454	0.4	1	0.369246	0.8
eremothecium_coryli_output_wi_file.txt	0.0306141	0.516612	0.172204	0.781469	0.602714	0.209003	0.172204	0.178755	0.0306141	0.516612	0.209003	0.209003	0.015307	0.258306	0.209003	0.344408	0.0102047	0.172204	0.172204	0.178755	0.086102	0.209003	0.43051	0.231633	0.015307	0.258306	0.602714	0.410388	0.258306	0.209003	0.209003	0.086102	0.602714	0.209003	0.086102	0.688816	0.688816	0.209003	0.172204	0.178755	0.0357164	0.602714	0.258306	1	0.0102047	0.172204	0.602714	0.410388	0.774918
eremothecium_cymbalariae_output_wi_file.txt	0.193552	0.611216	0.203739	1	0.509347	0.310027	0.380224	0.286914	0.193552	0.611216	0.310027	0.310027	0.0967759	0.305608	0.310027	0.407477	0.0322586	0.101869	0.203739	0.286914	0.101869	0.310027	0.646513	0.555135	0.0967759	0.305608	0.407477	0.675698	0.305608	0.310027	0.105891	0.101869	0.611216	0.310027	0.313652	0.611216	0.407477	0.310027	0.243058	0.194392	0.161293	0.509347	0.305608	0.888784	0.0967759	0.305608	0.509347	0.564482	0.509347
eremothecium_gossypii_output_wi_file.txt	0.0296296	0.5	0.166667	0.673007	0.583333	0.22049	0.166667	0.339674	0.0246914	0.416667	0.22049	0.22049	0.0148148	0.25	0.22049	0.416667	0.00493827	0.0833333	0.5	0.352355	0.0833333	0.22049	0.583333	0.313858	0.0246914	0.416667	0.333333	0.346014	0.333333	0.22049	0.22049	0.166667	0.75	0.22049	0.0833333	0.666667	0.583333	0.22049	0.166667	0.25634	0.0345679	0.583333	0.25	0.884511	0.0148148	0.25	0.5	0.352355	0.833333
eremothecium_sinecaudum_output_wi_file.txt	0.0351855	0.593755	0.237502	0.825001	0.593755	0.233671	0.243294	0.231247	0.0422225	0.712505	0.233671	0.233671	0.0211113	0.356253	0.233671	0.356253	0.00703709	0.118751	0.237502	0.231247	0.118751	0.233671	0.594913	0.281239	0.0281484	0.475004	0.475004	0.343742	0.356253	0.233671	0.00347511	0.118751	0.712505	0.233671	0.125701	0.712505	0.593755	0.233671	0.362045	0.287495	0.0422225	0.712505	0.356253	1	0.0211113	0.356253	0.593755	0.39999	0.831256
geotrichum_candidum_output_wi_file.txt	0.0323232	0.545455	0.0909091	0.230731	0.545455	0.17865	0.0962298	0.185277	0.17865	0.17865	0.17865	0.17865	0.0107744	0.181818	0.17865	0.318182	0.545455	0.17865	0.0962298	0.139822	0.5	0.17865	0.141241	0.164279	0.0188552	0.318182	0.272727	0.419466	0.545455	0.17865	0.0962298	0.139822	0.772727	0.17865	0.00753765	0.454545	0.636364	0.17865	0.0971166	0.139822	0.026936	0.454545	0.181818	0.916008	0.013468	0.227273	0.363636	0.241107	0.818182
hanseniaspora_uvarum_output_wi_file.txt	0.0976416	0.465116	0.581395	0.319767	0.581395	0.446598	0.185246	0.133721	0.0732312	0.348837	0.193762	0.193762	0.0244104	0.116279	0.193762	0.232558	0.0244104	0.116279	0.116279	0.0174419	0.193762	0.193762	0.465116	0.0697674	0.0488208	0.232558	0.465116	0.186047	0.193762	0.193762	0.193762	0.193762	0.581395	0.446598	0.185246	0.465116	0.581395	0.446598	0.185246	0.133721	0.0976416	0.465116	0.465116	1	0.0488208	0.232558	0.697674	0.104651	0.697674
hanseniaspora_valbyensis_output_wi_file.txt	0.0467337	0.423553	0.705921	0.967632	0.564737	0.564737	0.141184	0.108816	0.0467337	0.423553	0.21506	0.21506	0.0155779	0.141184	0.21506	0.282368	0.0155779	0.141184	0.141184	0.108816	0.21506	0.21506	0.564737	0.435263	0.0311558	0.282368	0.564737	0.576447	0.21506	0.21506	0.21506	0.141184	0.564737	0.564737	0.141184	0.564737	0.564737	0.564737	0.141184	0.25	0.0623116	0.564737	0.564737	1	0.0155779	0.141184	0.564737	0.435263	0.423553
hanseniaspora_vinae_output_wi_file.txt	0.464105	0.818182	0.454545	0.872727	0.636364	0.483322	0.181818	0.112727	0.257836	0.454545	0.300825	0.300825	0.103134	0.181818	0.300825	0.363636	0.300825	0.300825	0.272727	0.0327273	0.300825	0.300825	0.636364	0.0763636	0.206269	0.363636	0.545455	0.156364	0.300825	0.300825	0.300825	0.300825	0.909091	0.69046	0.181818	0.545455	0.636364	0.483322	0.272727	0.123636	0.309403	0.545455	1	0.12	0.154702	0.272727	0.818182	0.0981818	0.909091
hyphopichia_burtonii_output_wi_file.txt	0.309403	0.545455	0.636364	0.603636	0.545455	0.414276	0.272782	0.232727	0.257836	0.454545	0.236694	0.236694	0.154702	0.272727	0.236694	0.363636	0.181818	0.138092	1.81818e-05	0.236694	0.0909091	0.069046	0.636373	0.330909	0.257836	0.454545	0.545455	0.374545	0.272727	0.207138	2.72727e-05	0.0909091	0.818182	0.621414	0.1819	0.545455	0.636364	0.483322	0.0909727	0.138182	0.309403	0.545455	0.236694	0.272727	0.154702	0.272727	0.636364	0.421818	0.818182
kazachstania_africana_output_wi_file.txt	0.324403	0.529412	0.823529	0.545882	0.647059	0.491445	0.235359	0.181176	0.288358	0.470588	0.263417	0.263417	0.180224	0.294118	0.263417	0.352941	0.117647	0.0893537	0.117659	0.0611765	0.0588235	0.0446768	0.588241	0.305882	0.216269	0.352941	0.529412	0.334118	0.235294	0.178707	2.35294e-05	0.0588235	0.764706	0.580799	0.117724	0.529412	0.647059	0.491445	0.176535	0.150588	0.360448	0.588235	0.470588	0.950588	0.144179	0.235294	0.647059	0.395294	0.764706
kazachstania_naganishii_output_wi_file.txt	0.0488511	0.581561	0.290781	0.725768	0.678488	0.642739	0.137134	0.177305	0.0407093	0.484634	0.253663	0.253663	0.0325674	0.387708	0.253663	0.387708	0.0969269	0.0918198	0.296524	0.241134	0.0969269	0.0918198	0.587305	0.482268	0.0325674	0.387708	0.387708	0.515366	0.290781	0.275459	0.0172314	0.0969269	0.678488	0.642739	0.23406	0.387708	0.678488	0.642739	0.23406	0.257683	0.0488511	0.581561	0.387708	1	0.0244256	0.290781	0.581561	0.579195	0.678488
kluyveromyces_lactis_output_wi_file.txt	0.0456583	0.413806	0.248284	0.77069	0.496568	0.496568	0.165523	0.210336	0.0456583	0.413806	0.224895	0.224895	0.027395	0.248284	0.224895	0.331045	0.00913167	0.0827613	0.165523	0.210336	0.0827613	0.0827613	0.579329	0.44651	0.0365267	0.331045	0.496568	0.465484	0.248284	0.248284	0.224895	0.0827613	0.579329	0.579329	0.0827613	0.496568	0.496568	0.496568	0.165523	0.210336	0.05479	0.496568	0.331045	1	0.0182633	0.165523	0.579329	0.529271	0.579329
kluyveromyces_marxianus_output_wi_file.txt	0.0448081	0.406101	0.243661	0.83756	0.568541	0.431295	0.406101	0.394217	0.0448081	0.406101	0.23176	0.23176	0.0268849	0.243661	0.23176	0.324881	0.00896163	0.0812202	0.16244	0.206419	0.0812202	0.0616135	0.568541	0.438195	0.0358465	0.324881	0.487321	0.456816	0.243661	0.184841	0.23176	0.0812202	0.649762	0.492908	0.0812202	0.487321	0.568541	0.431295	0.16244	0.206419	0.0627314	0.568541	0.243661	1	0.0179233	0.16244	0.568541	0.519416	0.649762
komagataella_pastoris_output_wi_file.txt	0.0677223	0.613774	0.122755	0.470061	0.491019	0.438086	0.24551	0.326347	0.0406334	0.368264	0.268465	0.268465	0.0270889	0.24551	0.268465	0.368264	0.24551	0.219043	0.122755	0.347306	0.24551	0.219043	0.491019	0.529939	0.0406334	0.368264	0.368264	0.550898	0.24551	0.219043	0.122755	0.224551	0.613774	0.547607	0.122755	0.491019	0.613774	0.547607	0.122755	0.224551	0.0541778	0.491019	0.368264	0.919163	0.0270889	0.24551	0.368264	0.428143	0.613774
kuraishia_capsulata_output_wi_file.txt	0.421217	0.742574	0.247525	0.871287	0.49505	0.375993	0.495099	0.50495	0.140406	0.247525	0.382446	0.382446	0.280812	0.49505	0.382446	0.49505	0.49505	0.375993	0.247574	0.376238	0.247525	0.187997	0.742599	0.386139	0.280812	0.49505	0.49505	0.50495	0.49505	0.375993	4.9505e-05	0.247525	0.742574	0.56399	0.247599	0.990099	0.742574	0.56399	0.247599	0.376238	0.421217	0.742574	0.49505	1	0.140406	0.247525	0.742574	0.633663	0.742574
lachancea_cidri_output_wi_file.txt	0.0477387	0.568318	0.162376	0.784159	0.568318	0.431125	0.196055	0.215841	0.0340991	0.405941	0.242656	0.242656	0.0272792	0.324753	0.242656	0.324753	0.00681981	0.0811882	0.162376	0.134653	0.162376	0.123179	0.57794	0.471285	0.0340991	0.405941	0.487129	0.485147	0.324753	0.246357	0.0192446	0.242656	0.811882	0.615893	0.1293	0.730694	0.649506	0.492714	0.200866	0.215841	0.0477387	0.568318	0.324753	1	0.0204594	0.243565	0.649506	0.6198	0.730694
lachancea_dasiensis_output_wi_file.txt	0.0285331	0.494828	0.14138	0.682759	0.565518	0.429001	0.0706898	0.2	0.0244569	0.424139	0.216271	0.216271	0.0122285	0.212069	0.216271	0.282759	0.0081523	0.14138	0.212069	0.175861	0.14138	0.10725	0.494828	0.410343	0.0244569	0.424139	0.565518	0.610343	0.282759	0.214501	0.216271	0.216271	0.636208	0.482627	0.0706898	0.565518	0.494828	0.375376	0.14138	0.187931	0.0244569	0.424139	0.353449	1	0.0122285	0.212069	0.565518	0.539654	0.706898
lachancea_fantastica_output_wi_file.txt	0.0319088	0.538462	0.0769231	0.538462	0.615385	0.185072	0.0769231	0.153846	0.0273504	0.461538	0.185072	0.185072	0.0136752	0.230769	0.185072	0.307692	0.00911681	0.153846	0.307692	0.185072	0.153846	0.185072	0.538462	0.185072	0.0273504	0.461538	0.384615	0.307692	0.307692	0.185072	0.185072	0.185072	0.692308	0.185072	0.0769231	0.615385	0.538462	0.185072	0.153846	0.0769231	0.0319088	0.538462	0.384615	0.769231	0.0136752	0.230769	0.615385	0.0769231	0.692308
lachancea_fermentati_output_wi_file.txt	0.0345679	0.583333	0.166667	0.747561	0.583333	0.20538	0.172357	0.164228	0.0246914	0.416667	0.20538	0.20538	0.0197531	0.333333	0.20538	0.333333	0.00493827	0.0833333	0.25	0.121342	0.166667	0.20538	0.668292	0.323579	0.0296296	0.5	0.5	0.409351	0.333333	0.20538	0.00325154	0.20538	0.833333	0.20538	0.0914622	0.75	0.666667	0.20538	0.17317	0.164228	0.0345679	0.583333	0.333333	0.995123	0.0148148	0.25	0.666667	0.406912	0.833333
lachancea_kluyveri_output_wi_file.txt	0.0494408	0.448087	0.168033	0.745628	0.616119	0.467387	0.112022	0.14235	0.0432607	0.392076	0.216684	0.216684	0.0309005	0.280054	0.216684	0.280054	0.0061801	0.0560109	0.168033	0.18552	0.0560109	0.0424898	0.560109	0.431696	0.0370806	0.336065	0.560109	0.487707	0.280054	0.212449	0.216684	0.0560109	0.67213	0.509877	0.0560109	0.560109	0.616119	0.467387	0.112022	0.14235	0.0556209	0.504098	0.280054	1	0.0247204	0.224043	0.67213	0.574046	0.784152
lachancea_lanzarotensis_output_wi_file.txt	0.0319088	0.538462	0.0769231	0.538462	0.615385	0.182393	0.0769231	0.153846	0.022792	0.384615	0.182393	0.182393	0.0136752	0.230769	0.182393	0.307692	0.00911681	0.153846	0.307692	0.182393	0.153846	0.182393	0.538462	0.182393	0.022792	0.384615	0.384615	0.307692	0.307692	0.182393	0.182393	0.182393	0.692308	0.182393	0.0769231	0.615385	0.538462	0.182393	0.153846	0.0769231	0.0319088	0.538462	0.384615	0.769231	0.0136752	0.230769	0.615385	0.0769231	0.692308
lachancea_meyersii_output_wi_file.txt	0.0285331	0.494828	0.0706898	0.624139	0.636208	0.482627	0.0706898	0.2	0.0244569	0.424139	0.217106	0.217106	0.0122285	0.212069	0.217106	0.353449	0.0081523	0.14138	0.282759	0.234482	0.14138	0.10725	0.494828	0.410343	0.0244569	0.424139	0.353449	0.575861	0.282759	0.214501	0.217106	0.217106	0.636208	0.482627	0.0706898	0.565518	0.565518	0.429001	0.14138	0.187931	0.0285331	0.494828	0.353449	1	0.0122285	0.212069	0.565518	0.539654	0.706898
lachancea_mirantina_output_wi_file.txt	0.034135	0.576029	0.16458	0.746869	0.658319	0.234615	0.16458	0.253131	0.0292586	0.493739	0.234615	0.234615	0.0195057	0.329159	0.234615	0.411449	0.0146293	0.246869	0.329159	0.177102	0.16458	0.234615	0.576029	0.309928	0.0243822	0.411449	0.411449	0.385957	0.329159	0.234615	0.234615	0.0822898	0.822898	0.234615	0.0822898	0.576029	0.576029	0.234615	0.16458	0.253131	0.0390115	0.658319	0.329159	1	0.0146293	0.246869	0.658319	0.436493	0.740608
lachancea_nothofagi_output_wi_file.txt	0.0307035	0.532468	0.152134	0.810761	0.608535	0.461634	0.0760669	0.215213	0.0219311	0.380335	0.229865	0.229865	0.0131586	0.228201	0.229865	0.304268	0.00877243	0.152134	0.228201	0.189239	0.152134	0.115409	0.532468	0.441557	0.0175449	0.304268	0.456402	0.606678	0.304268	0.230817	0.229865	0.229865	0.684602	0.519338	0.0760669	0.608535	0.608535	0.461634	0.152134	0.202226	0.0307035	0.532468	0.380335	1	0.0131586	0.228201	0.608535	0.580703	0.912803
lachancea_quebecensis_output_wi_file.txt	0.0273766	0.46198	0.131994	0.598996	0.593974	0.198253	0.131994	0.203013	0.0234656	0.395983	0.198253	0.198253	0.0156438	0.263989	0.198253	0.329986	0.00782188	0.131994	0.197991	0.304519	0.131994	0.198253	0.527977	0.284074	0.0195547	0.329986	0.329986	0.507532	0.263989	0.198253	0.198253	0.198253	0.659971	0.198253	0.0659971	0.527977	0.593974	0.198253	0.131994	0.137016	0.0273766	0.46198	0.263989	1	0.0117328	0.197991	0.593974	0.385581	0.725969
lachancea_thermotolerans_output_wi_file.txt	0.0256817	0.433378	0.123822	0.561911	0.557201	0.186208	0.123822	0.190444	0.0220129	0.371467	0.186208	0.186208	0.0146752	0.247645	0.186208	0.309556	0.00733762	0.123822	0.185734	0.285666	0.123822	0.186208	0.495289	0.266487	0.0183441	0.309556	0.309556	0.47611	0.247645	0.186208	0.186208	0.186208	0.619112	0.186208	0.0619112	0.495289	0.557201	0.186208	0.123822	0.128533	0.0256817	0.433378	0.247645	1	0.0110064	0.185734	0.557201	0.361709	0.681023
lachancea_waltii_output_wi_file.txt	0.0276543	0.466667	0.133333	0.0717391	0.6	0.2059	0.2	0.240942	0.0237037	0.4	0.2059	0.2059	0.0158025	0.266667	0.2059	0.333333	0.00790123	0.133333	0.266667	0.276811	0.133333	0.2059	0.466667	0.251087	0.0197531	0.333333	0.4	0.481884	0.266667	0.2059	0.2059	0.2059	0.666667	0.2059	0.0666667	0.466667	0.666667	0.2059	0.2	0.240942	0.0316049	0.533333	0.266667	0.943478	0.0197531	0.333333	0.666667	0.425362	0.8
lipomyces_starkeyi_output_wi_file.txt	0.0355556	0.6	0.2	0.397919	0.6	0.242377	0.238116	0.397919	0.0237037	0.4	0.242377	0.242377	0.0118519	0.2	0.242377	0.397919	0.8	0.242377	0.250822	0.19896	0.4	0.242377	0.425411	0.19896	0.0237037	0.4	0.2	0.397919	0.6	0.242377	0.438116	0.19896	0.8	0.242377	0.0508215	0.4	0.6	0.242377	0.238116	0.19896	0.0355556	0.6	0.242377	0.795838	0.0237037	0.4	0.2	0.19896	0.8
lodderomyces_elongisporus_output_wi_file.txt	0.181464	0.666667	0.309805	0.5	0.333333	0.256049	0.706208	0.266667	0.309805	0.309805	0.309805	0.309805	0.309805	0.309805	0.309805	0.333333	0.333333	0.256049	0.0395412	0.309805	0.166667	0.128025	0.519771	0.075	0.0907321	0.333333	0.666667	0.266667	0.333333	0.256049	0.0395412	0.309805	1	0.768148	0.28529	0.666667	0.333333	0.256049	0.539541	0.408333	0.136098	0.5	0.5	0.908333	0.0907321	0.333333	0.666667	0.266667	0.666667
metschnikowia_aberdeeniae_output_wi_file.txt	0.181888	0.7	0.2	0.93	0.9	0.558	0.275239	0.215	0.181888	0.7	0.301116	0.301116	0.0779521	0.3	0.301116	0.3	0.3	0.186	0.0584129	0.301116	0.2	0.124	0.638942	0.09	0.103936	0.4	0.4	0.36	0.4	0.248	0.0778839	0.1	0.8	0.496	0.355768	0.6	0.6	0.372	0.316826	0.13	0.0519681	0.2	0.301116	0.9	0.0779521	0.3	0.7	0.205	0.9
metschnikowia_arizonensis_output_wi_file.txt	0.28362	0.5	0.2	0.564	0.4	0.272198	0.10004	0.232	0.567239	1	0.231718	0.231718	0.226896	0.4	0.231718	0.3	0.3	0.204148	3e-05	0.231718	0.3	0.204148	0.60003	0.192	0.226896	0.4	0.5	0.36	0.3	0.204148	3e-05	0.1	0.7	0.476346	0.20007	0.7	0.4	0.272198	0.20004	0.164	0.28362	0.5	0.3	0.696	0.170172	0.3	0.6	0.292	0.5
metschnikowia_bicuspidata_output_wi_file.txt	0.182081	0.421053	0.105263	1	0.526316	0.133758	0.154112	0.263158	0.136561	0.315789	0.223823	0.223823	0.0682803	0.157895	0.223823	0.210526	0.210526	0.0535034	0.0195396	0.223823	0.210526	0.0535034	0.335329	0.315789	0.1138	0.263158	0.263158	0.526316	0.315789	0.0802551	0.0293094	0.105263	0.631579	0.16051	0.163882	0.421053	0.526316	0.133758	0.154112	0.263158	0.182081	0.421053	0.105263	0.684211	0.0682803	0.157895	0.473684	0.526316	0.631579
metschnikowia_borealis_output_wi_file.txt	0.0244009	0.411765	0.0588235	0.530302	0.352941	0.115978	0.0812448	0.12068	0.0592593	1	0.115978	0.115978	0.0104575	0.176471	0.115978	0.175553	0.176471	0.115978	0.0112106	0.115978	0.117647	0.115978	0.360415	0.0218672	0.0139434	0.235294	0.235294	0.131613	0.176471	0.115978	0.0112106	0.0585175	0.411765	0.115978	0.143805	0.411765	0.294118	0.115978	0.136331	0.0658066	0.0139434	0.235294	0.176471	0.420556	0.0104575	0.176471	0.411765	0.0840292	0.294118
metschnikowia_bowlesiae_output_wi_file.txt	0.0405171	0.0714286	0.0238095	0.150476	0.119048	0.0904174	0.047631	0.0628571	0.567239	1	0.059653	0.059653	0.0405171	0.0714286	0.059653	0.0714286	0.0714286	0.0542504	7.14286e-06	0.059653	0.047619	0.036167	0.119052	0.0380952	0.0540228	0.0952381	0.166667	0.172381	0.0714286	0.0542504	7.14286e-06	0.0238095	0.119048	0.0904174	0.0238214	0.166667	0.119048	0.0904174	0.047631	0.0390476	0.0675285	0.119048	0.0714286	0.189524	0.0405171	0.0714286	0.119048	0.0619048	0.119048
metschnikowia_cerradonensis_output_wi_file.txt	0.264712	0.466667	0.0666667	0.541333	0.4	0.272198	0.0727058	0.141333	0.567239	1	0.178416	0.178416	0.113448	0.2	0.178416	0.2	0.2	0.136099	0.00301954	0.178416	0.133333	0.0907325	0.402013	0.048	0.151264	0.266667	0.266667	0.165333	0.2	0.136099	0.00301954	0.0666667	0.466667	0.317564	0.140379	0.466667	0.333333	0.226831	0.138366	0.0826667	0.151264	0.266667	0.2	0.490667	0.113448	0.2	0.466667	0.122667	0.333333
metschnikowia_continentalis_output_wi_file.txt	0.151236	0.388889	0.0555556	0.392331	0.333333	0.151236	0.0767312	0.114553	0.151236	1	0.151236	0.151236	0.151236	0.166667	0.151236	0.166667	0.166667	0.151236	0.0105878	0.151236	0.111111	0.151236	0.340392	0.0206523	0.151236	0.222222	0.222222	0.180435	0.166667	0.151236	0.0105878	0.0555556	0.388889	0.151236	0.135816	0.388889	0.222222	0.151236	0.125228	0.0624397	0.151236	0.222222	0.166667	0.399215	0.151236	0.166667	0.388889	0.07965	0.277778
metschnikowia_dekortum_output_wi_file.txt	0.122719	0.13369	0.0334225	0.217076	0.167112	0.153743	0.145796	0.101232	0.0334225	1	0.0157902	0.122719	0.122719	0.100267	0.122719	0.0998762	0.100267	0.092246	0.0473705	0.122719	0.0668449	0.0614973	0.198693	0.0866199	0.122719	0.13369	0.200535	0.270404	0.100267	0.092246	0.0473705	0.0332921	0.167112	0.153743	0.112373	0.233957	0.167112	0.153743	0.145796	0.06794	0.122719	0.167112	0.100267	0.285016	0.122719	0.100267	0.167112	0.119912	0.167112
metschnikowia_drakensbergensis_output_wi_file.txt	0.415343	0.732218	0.209205	0.945607	0.83682	0.63557	0.209289	0.317992	0.534012	0.941423	0.268586	0.268586	0.178004	0.313808	0.268586	0.313808	0.313808	0.238339	3.13808e-05	0.268586	0.209205	0.158893	0.627636	0.32636	0.237339	0.41841	0.41841	0.426778	0.313808	0.238339	3.13808e-05	0.104603	0.732218	0.556124	0.209278	0.732218	0.523013	0.397231	0.209257	0.213389	0.268586	0.268586	0.313808	1	0.178004	0.313808	0.732218	0.485356	0.627615
metschnikowia_hamakuensis_output_wi_file.txt	0.145862	0.257143	0.0285714	0.243429	0.2	0.151901	0.114306	0.116571	0.567239	1	0.0857036	0.0857036	0.0486205	0.0857143	0.0857036	0.0857143	0.0857143	0.0651005	8.57143e-06	0.0857036	0.0571429	0.0434004	0.200006	0.104	0.0648273	0.114286	0.114286	0.145143	0.114286	0.0868007	1.14286e-05	0.0571429	0.228571	0.173601	0.0571657	0.2	0.171429	0.130201	0.05716	0.0582857	0.0486205	0.0857143	0.114286	0.288	0.0486205	0.0857143	0.2	0.132571	0.2
metschnikowia_hawaiiensis_output_wi_file.txt	0.101812	0.179487	0.025641	0.218462	0.179487	0.136322	0.0513	0.0779487	0.567239	1	0.077032	0.077032	0.0436338	0.0769231	0.077032	0.0769231	0.0769231	0.0584236	7.69231e-06	0.077032	0.153846	0.116847	0.153862	0.08	0.0581784	0.102564	0.102564	0.130256	0.102564	0.0778981	1.02564e-05	0.0512821	0.205128	0.155796	0.0513026	0.179487	0.153846	0.116847	0.0769385	0.065641	0.0581784	0.102564	0.0769231	0.245128	0.0436338	0.0769231	0.179487	0.118974	0.179487
metschnikowia_hibisci_output_wi_file.txt	0.55179	0.875	0.25	0.893324	0.625	0.435625	0.284002	0.259162	0.394136	0.625	0.380623	0.380623	0.236481	0.375	0.380623	0.375	0.375	0.261375	0.0954012	0.380623	0.25	0.17425	0.688601	0.045809	0.315309	0.5	0.5	0.411647	0.375	0.261375	0.0954012	0.125	0.75	0.52275	0.440802	0.75	0.625	0.435625	0.409002	0.143324	0.472963	0.75	0.380623	0.875	0.236481	0.375	0.875	0.189133	0.75
metschnikowia_ipomoeae_output_wi_file.txt	0.208983	0.368421	0.0526316	0.395789	0.315789	0.239844	0.0526632	0.132632	0.567239	1	0.136757	0.136757	0.0895641	0.157895	0.136757	0.157895	0.157895	0.119922	1.57895e-05	0.136757	0.105263	0.079948	0.3158	0.164211	0.119419	0.210526	0.210526	0.214737	0.157895	0.119922	1.57895e-05	0.0526316	0.368421	0.279818	0.1053	0.315789	0.263158	0.19987	0.105289	0.107368	0.119419	0.210526	0.157895	0.450526	0.0895641	0.157895	0.368421	0.244211	0.263158
metschnikowia_kamakouana_output_wi_file.txt	0.264712	0.466667	0.0666667	0.501333	0.4	0.303802	0.146634	0.202667	0.567239	1	0.209931	0.209931	0.113448	0.2	0.209931	0.2	0.2	0.151901	0.00665009	0.209931	0.133333	0.101267	0.404433	0.208	0.151264	0.266667	0.266667	0.272	0.2	0.151901	0.00665009	0.0666667	0.466667	0.354436	0.14885	0.466667	0.333333	0.253169	0.144417	0.136	0.113448	0.2	0.2	0.570667	0.113448	0.2	0.466667	0.309333	0.4
metschnikowia_kipukae_output_wi_file.txt	0.289049	0.557723	0.185908	0.798102	0.464769	0.464769	0.365308	0.24038	0.289049	0.557723	0.341555	0.341555	0.144525	0.278861	0.341555	0.278861	0.278861	0.278861	0.10764	0.341555	0.185908	0.185908	0.629483	0.442277	0.1927	0.371815	0.371815	0.480759	0.278861	0.278861	0.10764	0.0929538	0.557723	0.557723	0.401188	0.557723	0.464769	0.464769	0.365308	0.24038	0.0963498	0.185908	0.341555	0.74363	0.144525	0.278861	0.650676	0.608944	0.557723
metschnikowia_lockheadii_output_wi_file.txt	0.107566	0.5	0.0714286	0.582143	0.357143	0.221429	0.113794	0.153571	0.215132	1	0.18938	0.18938	0.0460997	0.214286	0.18938	0.214286	0.214286	0.132857	0.0254194	0.18938	0.142857	0.0885714	0.445518	0.0642857	0.0614662	0.285714	0.285714	0.185714	0.214286	0.132857	0.0254194	0.0714286	0.5	0.31	0.202169	0.5	0.357143	0.221429	0.185223	0.0928571	0.0614662	0.285714	0.214286	0.532143	0.0460997	0.214286	0.5	0.146429	0.357143
metschnikowia_matae_maris_output_wi_file.txt	0.220593	0.388889	0.0555556	0.395556	0.333333	0.226831	0.0577227	0.117778	0.567239	1	0.14406	0.14406	0.0945399	0.166667	0.14406	0.166667	0.166667	0.113416	0.00108358	0.14406	0.111111	0.0756104	0.334056	0.04	0.126053	0.222222	0.222222	0.137778	0.166667	0.113416	0.00108358	0.0555556	0.388889	0.264636	0.113639	0.388889	0.277778	0.189026	0.112917	0.0688889	0.157566	0.277778	0.166667	0.464444	0.0945399	0.166667	0.388889	0.102222	0.277778
metschnikowia_matae_output_wi_file.txt	0.264712	0.466667	0.0666667	0.474667	0.4	0.272198	0.0725594	0.141333	0.567239	1	0.179129	0.179129	0.113448	0.2	0.179129	0.2	0.2	0.136099	0.00294638	0.179129	0.133333	0.0907325	0.401964	0.048	0.151264	0.266667	0.266667	0.165333	0.2	0.136099	0.00294638	0.0666667	0.466667	0.317564	0.140208	0.466667	0.333333	0.226831	0.138244	0.0826667	0.18908	0.333333	0.2	0.490667	0.113448	0.2	0.466667	0.122667	0.333333
metschnikowia_mauinuiana_output_wi_file.txt	0.128086	0.225806	0.0322581	0.274839	0.193548	0.147001	0.0967935	0.114839	0.567239	1	0.0935423	0.0935423	0.0548941	0.0967742	0.0935423	0.0967742	0.0967742	0.0735006	9.67742e-06	0.0935423	0.0967742	0.0735006	0.225816	0.117419	0.0731922	0.129032	0.129032	0.163871	0.129032	0.0980008	1.29032e-05	0.0645161	0.258065	0.196002	0.0645419	0.225806	0.193548	0.147001	0.0967935	0.0825806	0.0731922	0.129032	0.0967742	0.372903	0.0548941	0.0967742	0.225806	0.149677	0.225806
metschnikowia_proteae_output_wi_file.txt	0.161422	0.636364	0.181818	0.860099	0.545455	0.453333	0.439514	0.27386	0.253663	1	0.328405	0.328405	0.0691807	0.272727	0.328405	0.251245	0.272727	0.226667	0.128848	0.328405	0.181818	0.151111	0.631353	0.319091	0.0922409	0.363636	0.363636	0.380224	0.272727	0.226667	0.128848	0.0837483	0.636364	0.528889	0.482463	0.636364	0.545455	0.453333	0.439514	0.190112	0.328405	0.328405	0.272727	0.829532	0.0691807	0.272727	0.636364	0.456021	0.545455
metschnikowia_santaceciliae_output_wi_file.txt	0.264712	0.466667	0.0666667	0.563838	0.4	0.303802	0.0667067	0.16696	0.567239	1	0.169316	0.169316	0.113448	0.2	0.169316	0.198439	0.2	0.151901	2e-05	0.169316	0.133333	0.101267	0.400013	0.208	0.151264	0.266667	0.266667	0.27096	0.2	0.151901	2e-05	0.0661464	0.666667	0.506337	0.1334	0.466667	0.266667	0.202535	0.13336	0.13548	0.151264	0.266667	0.2	0.567025	0.113448	0.2	0.466667	0.308813	0.333333
metschnikowia_shivogae_output_wi_file.txt	0.0713395	0.583333	0.166667	0.691667	0.5	0.188333	0.212974	0.179167	0.0713395	0.583333	0.200143	0.200143	0.0305741	0.25	0.200143	0.25	0.25	0.0941667	0.0648205	0.200143	0.166667	0.0627778	0.45988	0.0625	0.0407654	0.333333	0.333333	0.3	0.25	0.0941667	0.0648205	0.0833333	1	0.376667	0.425949	0.5	0.5	0.188333	0.296308	0.108333	0.0203827	0.166667	0.200143	0.583333	0.0305741	0.25	0.583333	0.170833	0.5
metschnikowia_similis_output_wi_file.txt	0.0648273	0.114286	0.0285714	0.180571	0.142857	0.102857	0.0571571	0.0754286	0.567239	1	0.070682	0.070682	0.0486205	0.0857143	0.070682	0.0857143	0.0857143	0.0617143	8.57143e-06	0.070682	0.0571429	0.0411429	0.142863	0.0457143	0.0648273	0.114286	0.2	0.206857	0.0857143	0.0617143	8.57143e-06	0.0285714	0.142857	0.102857	0.0285857	0.2	0.142857	0.102857	0.0571571	0.0468571	0.0810342	0.142857	0.0857143	0.227429	0.0486205	0.0857143	0.142857	0.0742857	0.142857
meyerozyma_guilliermondii_output_wi_file.txt	0.378159	0.666667	0.166667	0.92	0.666667	0.506337	0.3334	0.506667	0.28362	0.5	0.335546	0.335546	0.28362	0.5	0.335546	0.333333	0.333333	0.253169	3.33333e-05	0.335546	0.333333	0.253169	0.6667	0.346667	0.28362	0.5	0.5	0.593333	0.5	0.379753	5e-05	0.166667	0.833333	0.632922	0.16675	0.666667	0.666667	0.506337	0.3334	0.34	0.378159	0.666667	0.335546	0.833333	0.28362	0.5	0.833333	0.6	0.5
millerozyma_acaciae_output_wi_file.txt	0.0319513	0.539178	0.431343	0.84291	0.539178	0.238212	0.249924	0.206906	0.0319513	0.539178	0.238212	0.238212	0.0191708	0.323507	0.238212	0.321824	0.215671	0.238212	0.0137009	0.238212	0.107836	0.238212	0.546029	0.249077	0.0255611	0.431343	0.539178	0.463627	0.323507	0.238212	0.0205514	0.107275	0.75485	0.238212	0.263625	0.647014	0.647014	0.238212	0.256774	0.206906	0.0319513	0.539178	0.539178	1	0.0191708	0.323507	0.647014	0.406167	0.75485
nadsonia_fulvescens_var_elongata_output_wi_file.txt	0.0833337	0.549988	0.276348	0.405024	0.502451	0.448285	0.10049	0.183823	0.236282	0.236282	0.236282	0.236282	0.00554392	0.0502451	0.236282	0.251226	0.502451	0.448285	0.0753677	0.112745	0.602942	0.537942	0.0753677	0.137867	0.0388074	0.351716	0.502451	0.492032	0.452206	0.403457	0.0753677	0.112745	0.803922	0.717256	0.0502451	0.477329	0.653187	0.582771	0.125613	0.154411	0.0498953	0.452206	0.175858	1	0.0221757	0.200981	0.427084	0.379288	0.753677
nakaseomyces_bacillisporus_output_wi_file.txt	0.032394	0.293591	0.440386	0.633012	0.440386	0.440386	0.24629	0.243108	0.0404925	0.366988	0.211196	0.211196	0.0242955	0.220193	0.211196	0.293591	0.00809851	0.0733976	0.0733976	0.0565702	0.0733976	0.0733976	0.518133	0.395991	0.032394	0.293591	0.513783	0.469389	0.220193	0.220193	0.0130485	0.0733976	0.513783	0.513783	0.177242	0.440386	0.366988	0.366988	0.168543	0.186538	0.0566896	0.513783	0.440386	1	0.0242955	0.220193	0.513783	0.469389	0.733976
nakaseomyces_bracarensis_output_wi_file.txt	0.0569933	0.516536	0.258268	0.795275	0.581103	0.581103	0.129134	0.171653	0.0356208	0.322835	0.244257	0.244257	0.0284966	0.258268	0.244257	0.322835	0.00712416	0.064567	0.258268	0.214172	0.064567	0.064567	0.516536	0.428345	0.0427449	0.387402	0.451969	0.503935	0.258268	0.258268	0.244257	0.064567	0.710237	0.710237	0.129134	0.581103	0.581103	0.581103	0.258268	0.278739	0.0569933	0.516536	0.193701	1	0.0213725	0.193701	0.581103	0.546455	0.774804
nakaseomyces_castellii_output_wi_file.txt	0.037037	0.625	0.25	0.759511	0.625	0.249899	0.25	0.259511	0.0296296	0.5	0.249899	0.249899	0.0222222	0.375	0.249899	0.375	0.00740741	0.125	0.25	0.134511	0.25	0.249899	0.625	0.336277	0.0296296	0.5	0.5	0.519021	0.375	0.249899	0.249899	0.125	0.75	0.249899	0.125	0.75	0.625	0.249899	0.375	0.326766	0.037037	0.625	0.375	0.951766	0.0148148	0.25	0.5	0.394021	0.75
nakaseomyces_delphensis_output_wi_file.txt	0.0551687	0.5	0.25	0.776017	0.75	0.747519	0.166667	0.211789	0.0551687	0.5	0.282462	0.282462	0.0367791	0.333333	0.282462	0.416667	0.00919479	0.0833333	0.333333	0.256912	0.0833333	0.0830577	0.583333	0.449596	0.0551687	0.5	0.5	0.552035	0.333333	0.332231	0.282462	0.0833333	0.833333	0.830577	0.166667	0.666667	0.666667	0.664462	0.333333	0.340245	0.0459739	0.416667	0.25	0.776017	0.0275844	0.25	0.75	0.661385	0.833333
nakaseomyces_nivariensis_output_wi_file.txt	0.0541128	0.49043	0.245215	0.802034	0.613038	0.46505	0.122608	0.155802	0.0405846	0.367823	0.230369	0.230369	0.0270564	0.245215	0.230369	0.306519	0.0067641	0.0613038	0.245215	0.188996	0.0613038	0.046505	0.551734	0.425241	0.0405846	0.367823	0.429126	0.453351	0.245215	0.18602	0.230369	0.0613038	0.674342	0.511555	0.122608	0.49043	0.613038	0.46505	0.245215	0.2503	0.0608769	0.551734	0.183911	1	0.0202923	0.183911	0.674342	0.581043	0.796949
nakazawaea_peltata_output_wi_file.txt	0.348153	0.5	0.333333	0.828998	0.5	0.348153	0.19843	0.1658	0.348153	0.5	0.348153	0.348153	0.348153	0.333333	0.348153	0.331599	0.166667	0.348153	0.177254	0.348153	0.348153	0.348153	0.666667	0.348153	0.348153	0.5	0.5	0.1658	0.333333	0.348153	0.0211756	0.1658	0.666667	0.348153	0.209018	0.666667	0.666667	0.348153	0.375685	0.1658	0.348153	0.666667	0.333333	0.828998	0.348153	0.333333	0.666667	0.1658	0.833333
naumovozyma_castellii_output_wi_file.txt	0.312356	0.550661	0.385463	0.696035	0.660793	0.501876	0.22033	0.169604	0.281121	0.495595	0.255435	0.255435	0.124943	0.220264	0.255435	0.385463	0.110132	0.0836461	0.165209	0.0859031	0.0550661	0.041823	0.550666	0.286344	0.249885	0.440529	0.495595	0.312775	0.27533	0.209115	2.7533e-05	0.110132	0.660793	0.501876	0.110198	0.495595	0.605727	0.460053	0.165259	0.196035	0.312356	0.550661	0.440529	1	0.124943	0.220264	0.550661	0.34141	0.715859
naumovozyma_dairenensis_output_wi_file.txt	0.424219	0.692308	0.692308	0.698462	0.846154	0.575802	0.230854	0.104615	0.424219	0.692308	0.284774	0.284774	0.235677	0.384615	0.284774	0.384615	0.0769231	0.0523457	0.230777	0.0276923	0.0769231	0.0523457	0.846162	0.101538	0.329948	0.538462	0.769231	0.169231	0.384615	0.261728	3.84615e-05	0.0769231	0.923077	0.628148	0.153938	0.692308	0.846154	0.575802	0.307777	0.190769	0.424219	0.692308	0.615385	0.92	0.188542	0.307692	0.846154	0.178462	1
ogataea_methanolica_output_wi_file.txt	0.315133	0.555556	0.666667	0.68	0.555556	0.378052	0.454559	0.342222	0.333263	0.333263	0.333263	0.333263	0.18908	0.333333	0.333263	0.333333	0.111111	0.0756104	0.224245	0.226667	0.333263	0.333263	0.666667	0.346667	0.252106	0.444444	0.555556	0.511111	0.333263	0.333263	0.333263	0.111111	0.666667	0.453663	0.123249	0.555556	0.666667	0.453663	0.23436	0.226667	0.333263	0.333263	0.333333	0.84	0.126053	0.222222	0.777778	0.404444	1
ogataea_parapolymorpha_output_wi_file.txt	0.0728866	0.660579	0.220193	0.830289	0.440386	0.438095	0.24629	0.389904	0.338142	0.338142	0.338142	0.338142	0.0242955	0.220193	0.338142	0.440386	0.220193	0.219047	0.233241	0.389904	0.338142	0.338142	0.660579	0.509132	0.048591	0.440386	0.440386	0.559614	0.338142	0.338142	0.338142	0.220193	0.880772	0.876189	0.272387	0.880772	0.660579	0.657142	0.259338	0.389904	0.048591	0.440386	0.440386	1	0.048591	0.440386	0.660579	0.729325	0.660579
ogataea_polymorpha_output_wi_file.txt	0.0719691	0.75	0.25	0.7875	0.5	0.321667	0.379641	0.2875	0.324954	0.324954	0.324954	0.324954	0.0239897	0.25	0.324954	0.5	0.25	0.160833	0.31482	0.2875	0.324954	0.324954	0.75	0.1125	0.0479794	0.5	0.5	0.325	0.324954	0.324954	0.324954	0.25	1	0.643333	0.509282	1	0.75	0.4825	0.444461	0.2875	0.0479794	0.5	0.5	0.825	0.0479794	0.5	0.75	0.3625	0.75
pachysolen_tannophilus_output_wi_file.txt	0.408507	0.666667	0.666667	0.544065	0.5	0.340247	0.5	0.325366	0.385122	0.385122	0.385122	0.385122	0.204254	0.333333	0.385122	0.496098	0.166667	0.113416	0.166667	0.0533333	0.385122	0.385122	0.833333	0.266667	0.30638	0.5	0.5	0.325366	0.333333	0.226831	0.385122	0.165366	0.833333	0.567078	0.5	0.666667	0.5	0.340247	0.333333	0.272033	0.510634	0.833333	0.666667	0.874798	0.30638	0.5	0.666667	0.378699	0.833333
pichia_membranifaciens_output_wi_file.txt	0.154158	0.598885	0.399257	0.803747	0.499071	0.338834	0.472368	0.332962	0.128465	0.499071	0.338834	0.338834	0.0770788	0.299443	0.338834	0.392506	0.199628	0.338834	0.168984	0.274532	0.338834	0.338834	0.6987	0.547949	0.102772	0.399257	0.499071	0.489519	0.199628	0.338834	0.06917	0.0981266	0.798514	0.338834	0.476309	0.499071	0.598885	0.338834	0.407139	0.254684	0.154158	0.598885	0.399257	1	0.0513858	0.199628	0.6987	0.646076	0.598885
priceomyces_haplophilus_output_wi_file.txt	0.250299	0.556219	0.417164	1	0.556219	0.376013	0.470836	0.342205	0.187724	0.417164	0.376013	0.376013	0.187724	0.417164	0.376013	0.27811	0.27811	0.376013	0.0963633	0.376013	0.139055	0.376013	0.465346	0.443781	0.187724	0.417164	0.556219	0.545356	0.27811	0.376013	0.0963633	0.139055	0.695274	0.376013	0.519018	0.556219	0.556219	0.376013	0.470836	0.342205	0.250299	0.556219	0.376013	0.834329	0.125149	0.27811	0.556219	0.545356	0.695274
saccharomyces_arboricola_output_wi_file.txt	0.0672988	0.609936	0.548943	0.911039	0.609936	0.462697	0.280119	0.249034	0.0538391	0.487949	0.271	0.271	0.0269195	0.243975	0.271	0.365962	0.00672988	0.0609936	0.182981	0.14103	0.271	0.271	0.609936	0.4701	0.0403793	0.365962	0.487949	0.437074	0.304968	0.231348	0.0180722	0.271	0.609936	0.462697	0.158132	0.487949	0.67093	0.508967	0.283733	0.249034	0.0605689	0.548943	0.426955	1	0.0269195	0.243975	0.67093	0.578104	0.853911
saccharomyces_cerevisiae_output_wi_file.txt	0.0568892	0.515593	0.412474	0.833502	0.567152	0.567152	0.154678	0.170775	0.0455113	0.412474	0.247053	0.247053	0.0227557	0.206237	0.247053	0.309356	0.00568892	0.0515593	0.154678	0.119216	0.103119	0.103119	0.515593	0.397386	0.0455113	0.412474	0.464033	0.409207	0.309356	0.309356	0.247053	0.247053	0.675959	0.72183	0.103119	0.515593	0.567152	0.567152	0.257796	0.250252	0.0568892	0.515593	0.360915	1	0.0227557	0.206237	0.567152	0.488684	0.72183
saccharomyces_eubayanus_output_wi_file.txt	0.0568892	0.515593	0.412474	0.885061	0.72183	0.566356	0.249012	0.210514	0.0455113	0.412474	0.229692	0.229692	0.0227557	0.206237	0.229692	0.360915	0.00568892	0.0515593	0.103119	0.0794772	0.103119	0.080908	0.521703	0.397386	0.0398224	0.360915	0.464033	0.409207	0.257796	0.20227	0.0152768	0.229692	0.670271	0.525902	0.142838	0.515593	0.567152	0.444994	0.239846	0.210514	0.0568892	0.515593	0.360915	1	0.0227557	0.206237	0.567152	0.488684	0.72183
saccharomyces_kudriavzevii_output_wi_file.txt	0.0512003	0.464033	0.309356	0.754024	0.515593	0.391128	0.206237	0.210514	0.0398224	0.360915	0.220188	0.220188	0.0227557	0.206237	0.220188	0.257796	0.00568892	0.0515593	0.154678	0.119216	0.103119	0.0782256	0.515593	0.397386	0.0398224	0.360915	0.464033	0.409207	0.309356	0.234677	0.220188	0.220188	0.567152	0.430241	0.103119	0.515593	0.515593	0.391128	0.154678	0.170775	0.0568892	0.515593	0.360915	1	0.0227557	0.206237	0.464033	0.409207	0.670271
saccharomyces_mikatae_output_wi_file.txt	0.0626049	0.567395	0.397176	0.816773	0.567395	0.440756	0.170218	0.187933	0.0438234	0.397176	0.271926	0.271926	0.025042	0.226958	0.271926	0.340437	0.271926	0.271926	0.170218	0.131193	0.113479	0.0881513	0.624134	0.481043	0.0438234	0.397176	0.510655	0.45032	0.340437	0.264454	0.271926	0.271926	0.624134	0.484832	0.0567395	0.624134	0.624134	0.484832	0.226958	0.231664	0.0626049	0.567395	0.340437	1	0.025042	0.226958	0.624134	0.537782	0.737613
saccharomyces_paradoxus_output_wi_file.txt	0.0568892	0.515593	0.360915	0.329729	0.618711	0.618711	0.154678	0.170775	0.0455113	0.412474	0.239272	0.239272	0.0227557	0.206237	0.239272	0.309356	0.00568892	0.0515593	0.154678	0.119216	0.103119	0.103119	0.567152	0.437125	0.0341335	0.309356	0.464033	0.409207	0.309356	0.309356	0.239272	0.239272	0.670271	0.670271	0.103119	0.515593	0.567152	0.567152	0.206237	0.210514	0.0625781	0.567152	0.360915	1	0.0227557	0.206237	0.618711	0.528422	0.72183
saccharomyces_uvarum_output_wi_file.txt	0.0568892	0.515593	0.412474	0.730383	0.670271	0.508466	0.245957	0.210514	0.0455113	0.412474	0.228325	0.228325	0.0170668	0.154678	0.228325	0.360915	0.00568892	0.0515593	0.154678	0.119216	0.103119	0.0782256	0.521703	0.397386	0.0341335	0.309356	0.464033	0.409207	0.309356	0.234677	0.0183322	0.228325	0.670271	0.508466	0.142838	0.515593	0.515593	0.391128	0.236791	0.210514	0.0568892	0.515593	0.360915	1	0.0227557	0.206237	0.567152	0.488684	0.670271
saccharomycopsis_malanga_output_wi_file.txt	0.377765	0.642901	0.183686	0.729249	0.551058	0.377765	0.218693	0.272423	0.377765	0.551058	0.377765	0.377765	0.377765	0.275529	0.377765	0.365461	0.367372	0.377765	0.115181	0.136212	0.377765	0.377765	0.734744	0.358771	0.377765	0.459215	0.459215	0.498328	0.367372	0.377765	0.023338	0.0913652	0.826587	0.377765	0.236196	0.551058	0.734744	0.377765	0.414048	0.270751	0.377765	0.642901	0.551058	1	0.377765	0.367372	0.642901	0.313925	0.826587
saprochaete_clavata_output_wi_file.txt	0.122459	0.583333	0.25	0.454167	0.5	0.354444	0.392645	0.133333	0.104965	0.5	0.279743	0.279743	0.279743	0.279743	0.279743	0.166667	0.583333	0.413519	0.15253	0.0958333	0.166667	0.118148	0.519771	0.158333	0.104965	0.5	0.416667	0.229167	0.5	0.354444	0.0593118	0.0833333	0.666667	0.472593	0.245749	0.666667	0.5	0.354444	0.392645	0.133333	0.0874706	0.416667	0.416667	0.645833	0.0699765	0.333333	0.416667	0.145833	0.75
scheffersomyces_lignosus_output_wi_file.txt	0.0702147	0.636364	0.363636	0.916631	0.545455	0.425132	0.212727	0.231043	0.0501534	0.454545	0.255059	0.255059	0.030092	0.272727	0.255059	0.272727	0.272727	0.212566	0.0154545	0.255059	0.0909091	0.0708553	0.550606	0.420402	0.0401227	0.363636	0.363636	0.462086	0.272727	0.212566	0.0154545	0.0909091	0.636364	0.495987	0.12697	0.545455	0.727273	0.566843	0.22303	0.231043	0.0702147	0.636364	0.255059	0.818182	0.030092	0.272727	0.636364	0.581378	0.727273
scheffersomyces_stipitis_output_wi_file.txt	0.0641981	0.581835	0.290917	1	0.581835	0.441379	0.226916	0.343425	0.0534985	0.484862	0.267598	0.267598	0.0320991	0.290917	0.267598	0.38789	0.290917	0.22069	0.0164853	0.267598	0.0969724	0.0735632	0.58733	0.448441	0.0427988	0.38789	0.484862	0.567646	0.290917	0.22069	0.0164853	0.0969724	0.678807	0.514942	0.135438	0.581835	0.678807	0.514942	0.232411	0.246453	0.0748978	0.678807	0.267598	0.872752	0.0213994	0.193945	0.678807	0.620154	0.678807
spathaspora_arborariae_output_wi_file.txt	0.191812	0.6	0.7	0.408161	0.6	0.103704	0.438116	0.105333	0.191812	0.5	0.191812	0.191812	0.191812	0.3	0.191812	0.298439	0.2	0.0345679	0.0127054	0.191812	0.1	0.017284	0.506353	0.00731596	0.191812	0.6	0.6	0.108259	0.3	0.0518519	0.0190581	0.0994798	0.7	0.120988	0.144469	0.6	0.6	0.103704	0.238116	0.102406	0.191812	0.5	0.191812	0.596879	0.191812	0.2	0.6	0.108259	0.7
spathaspora_girioi_output_wi_file.txt	0.243099	0.428565	0.499993	0.345709	0.357138	0.24303	0.214318	0.0971415	0.162066	0.28571	0.182218	0.182218	0.081033	0.142855	0.182218	0.214283	0.142855	0.097212	1	0.119998	0.0714276	0.048606	0.428572	0.0514278	0.202583	0.357138	0.428565	0.122855	0.214283	0.145818	2.14283e-05	0.0714276	0.428565	0.291636	0.0714704	0.428565	0.357138	0.24303	0.428601	0.122855	0.202583	0.357138	0.182218	0.428565	0.081033	0.142855	0.428565	0.122855	0.499993
spathaspora_gorwiae_output_wi_file.txt	0.300692	0.75	0.75	0.621748	0.5	0.300692	0.281763	0.12435	0.300692	0.375	0.300692	0.300692	0.300692	0.25	0.300692	0.12435	0.375	0.300692	0.0238226	0.300692	0.125	0.300692	0.507941	0.300692	0.300692	0.625	0.375	0.12435	0.375	0.300692	0.0238226	0.12435	0.5	0.300692	0.156763	0.625	0.875	0.300692	0.055586	0.12435	0.300692	0.625	0.300692	0.994798	0.300692	0.25	0.875	0.12435	0.875
spathaspora_hagerdaliae_output_wi_file.txt	0.359689	0.416667	0.583333	0.376088	0.666667	0.664667	0.419602	0.101657	0.287752	0.333333	0.289625	0.289625	0.143876	0.166667	0.289625	0.25	0.166667	0.166167	0.0424005	0.289625	0.166667	0.166167	0.625734	0.0427551	0.431627	0.5	0.583333	0.126088	0.25	0.24925	0.0636008	0.0833333	0.583333	0.581583	0.231735	0.666667	0.666667	0.664667	0.336269	0.0955491	0.359689	0.416667	0.289625	0.916667	0.143876	0.166667	0.5	0.119981	1
spathaspora_passalidarum_output_wi_file.txt	0.173365	0.6	0.6	0.59	0.6	0.425333	0.371174	0.145	0.144471	0.5	0.269331	0.269331	0.0866825	0.3	0.269331	0.3	0.2	0.141778	0.0237247	0.269331	0.1	0.0708889	0.611862	0.09	0.144471	0.5	0.6	0.19	0.3	0.212667	0.0355871	0.1	0.8	0.567111	0.194899	0.6	0.6	0.425333	0.271174	0.13	0.144471	0.5	0.269331	0.9	0.0577883	0.2	0.6	0.19	0.8
sporopachydermia_quercuum_output_wi_file.txt	0.225556	0.6	0.4	0.892188	0.6	0.316682	0.607896	0.492188	0.449477	0.449477	0.449477	0.449477	0.15037	0.4	0.449477	0.4	0.4	0.211121	0.338598	0.346094	0.6	0.316682	0.607896	0.492188	0.15037	0.4	0.4	0.492188	0.4	0.211121	0.138598	0.2	0.8	0.422243	0.477195	0.8	0.8	0.422243	0.477195	0.346094	0.225556	0.6	0.2	0.946094	0.15037	0.4	0.8	0.784376	1
starmerella_bombicola_JCM9596_output_wi_file.txt	0.224013	0.224013	0.2	0.2	0.4	0.224013	0.210145	0.2	0.0237037	0.4	0.224013	0.224013	0.0118519	0.2	0.224013	0.224013	0.6	0.224013	0.215217	0.2	0.224013	0.224013	0.224013	0.2	0.0237037	0.4	0.2	0.4	0.8	0.224013	0.22029	0.2	0.6	0.224013	0.215217	0.6	0.4	0.224013	0.210145	0.2	0.0355556	0.6	0.2	0.8	0.0237037	0.4	0.2	0.2	0.6
sugiyamaella_lignohabitans_output_wi_file.txt	0.047086	0.560547	0.160156	0.453125	0.640626	0.610204	0.160156	0.292968	0.0403594	0.480469	0.282301	0.282301	0.0201797	0.240235	0.282301	0.240235	0.560547	0.533928	0.0800782	0.226562	0.480469	0.457653	0.240235	0.199218	0.0336328	0.400391	0.400391	0.492186	0.480469	0.457653	0.282301	0.0800782	0.720704	0.686479	0.0800782	0.560547	0.640626	0.610204	0.320313	0.345702	0.0403594	0.480469	0.240235	1	0.0269063	0.320313	0.400391	0.412108	0.720704
tetrapisispora_blattae_output_wi_file.txt	0.295951	0.521739	0.521739	0.662609	0.73913	0.561374	0.173987	0.177391	0.221963	0.391304	0.218813	0.218813	0.123313	0.217391	0.218813	0.304348	0.0246626	0.0434783	0.0869565	0.0452174	0.0434783	0.033022	0.565222	0.293913	0.172638	0.304348	0.434783	0.269565	0.173913	0.132088	1.73913e-05	0.0434783	0.73913	0.561374	0.0870304	0.478261	0.652174	0.49533	0.1305	0.111304	0.271288	0.478261	0.391304	0.855652	0.147975	0.26087	0.565217	0.337391	0.782609
tetrapisispora_phaffii_output_wi_file.txt	0.392704	0.692308	0.692308	0.513846	0.615385	0.467388	0.153908	0.156923	0.261803	0.461538	0.263445	0.263445	0.174535	0.307692	0.263445	0.307692	0.0436338	0.0769231	0.153846	0.08	0.0769231	0.0584236	0.615392	0.32	0.218169	0.384615	0.538462	0.356923	0.230769	0.175271	2.30769e-05	0.0769231	0.769231	0.584236	0.153923	0.615385	0.692308	0.525812	0.153915	0.156923	0.392704	0.692308	0.461538	0.932308	0.130901	0.230769	0.615385	0.396923	0.769231
tortispora_caseinolytica_output_wi_file.txt	0.0796449	0.72183	0.360915	0.639085	0.360915	0.289926	0.360915	0.639085	0.373079	0.373079	0.373079	0.373079	0.0398224	0.360915	0.373079	0.360915	0.72183	0.579851	0.360915	0.639085	0.360915	0.289926	0.360915	0.639085	0.0398224	0.360915	0.360915	0.639085	0.72183	0.579851	0.373079	0.360915	0.72183	0.579851	0.360915	0.72183	0.72183	0.579851	0.360915	0.639085	0.0398224	0.360915	0.360915	1	0.0398224	0.360915	0.360915	0.639085	0.72183
torulaspora_delbrueckii_output_wi_file.txt	0.286836	0.47619	0.238095	0.75873	0.555556	0.378052	0.15873	0.161905	0.286836	0.47619	0.294784	0.294784	0.143418	0.238095	0.294784	0.31746	0.047806	0.0793651	0.31746	0.165079	0.0793651	0.0540074	0.47619	0.247619	0.191224	0.31746	0.47619	0.406349	0.31746	0.21603	0.294784	0.0793651	0.634921	0.43206	0.0793651	0.555556	0.714286	0.486067	0.15873	0.161905	0.334642	0.555556	0.396825	1	0.143418	0.238095	0.555556	0.368254	0.952381
vanderwaltozyma_polyspora_output_wi_file.txt	0.324137	0.571429	0.428571	0.708571	0.714286	0.542504	0.214357	0.14	0.324137	0.571429	0.258199	0.258199	0.162068	0.285714	0.258199	0.357143	0.0405171	0.0714286	0.142857	0.0457143	0.0714286	0.0542504	0.571436	0.182857	0.202585	0.357143	0.642857	0.277143	0.285714	0.217002	2.85714e-05	0.0714286	0.714286	0.542504	0.142929	0.5	0.785714	0.596755	0.285793	0.162857	0.324137	0.571429	0.5	0.874286	0.162068	0.285714	0.714286	0.3	0.857143
wickerhamia_fluorescens_output_wi_file.txt	0.0285344	0.481518	0.180569	1	0.601897	0.196681	0.158616	0.245339	0.0249676	0.421328	0.196681	0.196681	0.0142672	0.240759	0.196681	0.240759	0.240759	0.196681	0.0152947	0.196681	0.361138	0.196681	0.203511	0.157344	0.017834	0.300949	0.240759	0.370298	0.361138	0.196681	0.022942	0.0601897	0.722277	0.196681	0.166263	0.541708	0.601897	0.196681	0.158616	0.185149	0.0285344	0.481518	0.196681	0.782467	0.0107004	0.180569	0.421328	0.286882	0.782467
wickerhamiella_domercqiae_output_wi_file.txt	0.235063	0.235063	0.333333	0.379348	0.333333	0.235063	0.371417	0.379348	0.0197531	0.333333	0.235063	0.235063	0.0197531	0.333333	0.235063	0.333333	0.0395062	0.666667	0.333333	0.379348	0.333333	0.235063	0.0380836	0.235063	0.0197531	0.333333	0.333333	0.379348	0.666667	0.235063	0.409501	0.379348	0.666667	0.235063	0.0761673	0.333333	0.333333	0.235063	0.371417	0.379348	0.0395062	0.666667	0.235063	0.666667	0.0197531	0.333333	0.333333	0.379348	0.666667
wickerhamomyces_anomalus_output_wi_file.txt	0.28362	0.5	0.7	0.381659	0.4	0.303802	0.60004	0.270439	0.226896	0.4	0.237258	0.237258	0.113448	0.2	0.237258	0.198439	0.1	0.0759506	0.10001	0.11122	0.237258	0.237258	0.5	0.06	0.226896	0.4	0.5	0.15922	0.4	0.303802	4e-05	0.237258	0.7	0.531654	0.10007	0.6	0.6	0.455704	0.30006	0.13522	0.340344	0.6	1	0.12	0.113448	0.2	0.5	0.06	0.6
wickerhamomyces_ciferrii_output_wi_file.txt	0.548624	0.666667	1	0.406628	0.444444	0.309778	0.668624	0.15183	0.457186	0.555556	0.322831	0.322831	0.182875	0.222222	0.322831	0.444444	0.111111	0.0774444	0.139378	0.119255	0.322831	0.322831	0.666667	0.048863	0.274312	0.333333	0.444444	0.143686	0.444444	0.309778	0.113068	0.322831	0.777778	0.542111	0.30898	0.666667	0.555556	0.387222	0.474668	0.135543	0.548624	0.666667	0.888889	0.0651506	0.182875	0.222222	0.666667	0.048863	1
yarrowia_deformans_output_wi_file.txt	0.0994402	0.473684	0.0263158	0.0828947	0.631579	0.372865	0.127552	0.113158	0.0828669	0.394737	0.197743	0.197743	0.0441957	0.210526	0.197743	0.368421	0.578947	0.341793	0.121308	0.35	0.578947	0.341793	0.147624	0.0644737	0.0773424	0.368421	0.0789474	0.432895	0.0263158	0.0155361	0.792595	0.118421	0.657895	0.388402	0.104358	0.526316	0.578947	0.341793	0.147624	0.0644737	0.0883913	0.421053	0.197743	1	0.0331467	0.157895	0.105263	0.0421053	0.710526
yarrowia_keelungensis_output_wi_file.txt	0.119445	0.447368	0.0263158	0.0828947	0.552632	0.293509	0.118187	0.113158	0.0983662	0.368421	0.203016	0.203016	0.0562092	0.210526	0.203016	0.368421	0.552632	0.293509	0.118187	0.428947	0.552632	0.293509	0.144503	0.0644737	0.09134	0.342105	0.0789474	0.432895	0.0263158	0.0139766	0.713648	0.106579	0.710526	0.377368	0.110601	0.5	0.578947	0.307485	0.147624	0.0907895	0.126471	0.473684	0.203016	1	0.0421569	0.157895	0.105263	0.0421053	0.684211
yarrowia_lipolytica_output_wi_file.txt	0.104965	0.5	0.0294118	0.0926471	0.617647	0.382941	0.132091	0.126471	0.0864415	0.411765	0.213837	0.213837	0.0493951	0.235294	0.213837	0.382353	0.617647	0.382941	0.132091	0.391176	0.617647	0.382941	0.161503	0.0720588	0.0740927	0.352941	0.0882353	0.454412	0.0294118	0.0182353	0.738783	0.110294	0.764706	0.474118	0.120124	0.529412	0.647059	0.401176	0.164992	0.0720588	0.0987903	0.470588	0.213837	1	0.0370464	0.176471	0.117647	0.0470588	0.705882
yHAB132_kazachstania_martiniae_160519_output_wi_file.txt	0.391388	0.638728	0.79841	0.361115	0.691955	0.470871	0.159751	0.10391	0.293541	0.479046	0.226797	0.226797	0.163078	0.266137	0.226797	0.422496	0.0532273	0.0362209	0.10646	0.0340655	0.0326156	0.0532273	0.691955	0.221426	0.228309	0.372591	0.479046	0.206107	0.319364	0.217325	3.19364e-05	0.052812	0.638728	0.434651	0.106519	0.585501	0.638728	0.434651	0.212973	0.120943	0.326156	0.532273	0.319364	1	0.130463	0.212909	0.532273	0.223139	0.904865
yHAB133_kazachstania_unispora_160519_output_wi_file.txt	0.566969	0.571429	0.857143	0.27711	0.714286	0.712143	0.324574	0.0818992	0.566969	0.571429	0.310025	0.310025	0.283485	0.285714	0.310025	0.428571	0.0714286	0.0712143	0.161029	0.0104706	0.0708712	0.0714286	0.714286	0.0523532	0.425227	0.428571	0.642857	0.118546	0.214286	0.213643	0.054515	0.310025	0.857143	0.854571	0.360917	0.642857	0.785714	0.783357	0.414174	0.0871345	0.63784	0.642857	0.571429	0.827597	0.141742	0.142857	0.714286	0.123782	0.857143
yHAB134_kazachstania_turicensis_160519_output_wi_file.txt	0.666905	0.680062	0.291455	0.215666	0.971517	0.677148	0.441461	0.111393	0.571633	0.58291	0.363235	0.363235	0.285816	0.291455	0.363235	0.485759	0.0952722	0.0971517	0.388607	0.0284827	0.0952722	0.0971517	0.874366	0.0640862	0.476361	0.485759	0.777214	0.154117	0.485759	0.338574	0.123579	0.0971517	0.971517	0.677148	0.538612	0.874366	0.874366	0.609433	0.611048	0.125634	0.666905	0.680062	0.388607	1	0.476361	0.485759	0.777214	0.154117	0.971517
yHAB136_kazachstania_bromeliacearum_160519_output_wi_file.txt	0.321382	0.566572	0.424929	0.716714	0.637394	0.484105	0.212528	0.181303	0.281209	0.495751	0.278186	0.278186	0.160691	0.283286	0.278186	0.424929	0.0708215	0.0537894	0.14165	0.0736544	0.0708215	0.0537894	0.637401	0.331445	0.200864	0.354108	0.566572	0.365439	0.283286	0.215158	2.83286e-05	0.278186	0.708215	0.537894	0.141714	0.637394	0.637394	0.484105	0.28335	0.21813	0.321382	0.566572	0.424929	1	0.120518	0.212465	0.708215	0.439093	0.779037
yHAB143_kazachstania_siamensis_160519_output_wi_file.txt	0.329948	0.538462	0.846154	0.501538	0.769231	0.584236	0.153923	0.126154	0.329948	0.538462	0.266687	0.266687	0.188542	0.307692	0.266687	0.384615	0.0769231	0.0584236	0.153854	0.0492308	0.0471354	0.0769231	0.769231	0.246154	0.282813	0.461538	0.538462	0.249231	0.230769	0.175271	2.30769e-05	0.0769231	0.846154	0.642659	0.153931	0.692308	0.692308	0.525812	0.230838	0.150769	0.424219	0.692308	0.461538	0.916923	0.0942709	0.153846	0.692308	0.298462	0.846154
yHAB147_kazachstania_taianensis_160519_output_wi_file.txt	0.0519982	0.471265	0.412357	0.636493	0.589081	0.514563	0.117816	0.156609	0.0454984	0.412357	0.241347	0.241347	0.0194993	0.176724	0.241347	0.353449	0.0589081	0.0514563	0.353449	0.293102	0.0589081	0.0514563	0.589081	0.488504	0.0324989	0.294541	0.471265	0.508619	0.235633	0.205825	0.241347	0.241347	0.706898	0.617475	0.117816	0.471265	0.589081	0.514563	0.176724	0.205459	0.058498	0.530173	0.353449	1	0.0194993	0.176724	0.530173	0.498562	0.706898
yHAB148_kazachstania_intestinalis_160519_output_wi_file.txt	0.049778	0.451144	0.360915	1	0.451144	0.342237	0.180457	0.229314	0.0398224	0.360915	0.225937	0.225937	0.0298668	0.270686	0.225937	0.270686	0.0902287	0.0684474	0.180457	0.139085	0.0902287	0.0684474	0.451144	0.347713	0.0398224	0.360915	0.270686	0.298856	0.270686	0.205342	0.225937	0.0902287	0.631601	0.479132	0.0902287	0.451144	0.360915	0.27379	0.180457	0.229314	0.0597336	0.541372	0.360915	0.729314	0.0298668	0.270686	0.451144	0.437941	0.541372
yHAB153_kazachstania_rosinii_160519_output_wi_file.txt	0.0648526	0.587766	0.587766	0.648935	0.653074	0.538209	0.195922	0.216312	0.0432351	0.391844	0.255728	0.255728	0.0288234	0.261229	0.255728	0.326537	0.130615	0.107642	0.195922	0.151004	0.00720585	0.0653074	0.718381	0.553682	0.0504409	0.457152	0.326537	0.316981	0.261229	0.215284	0.255728	0.0653074	0.783688	0.645851	0.130615	0.587766	0.653074	0.538209	0.195922	0.281619	0.0648526	0.587766	0.195922	1	0.0288234	0.261229	0.653074	0.568655	0.783688
yHAB154_kazachstania_transvaalensis_160519_output_wi_file.txt	0.232426	0.37931	0.551724	0.390345	0.413793	0.314278	0.172455	0.124138	0.211297	0.344828	0.177368	0.177368	0.105648	0.172414	0.177368	0.206897	0.0689655	0.0523797	0.0344897	0.017931	0.0211297	0.0344828	0.413793	0.215172	0.126778	0.206897	0.310345	0.195862	0.172414	0.130949	1.72414e-05	0.177368	0.586207	0.445228	0.0690241	0.344828	0.517241	0.392848	0.1035	0.0882759	0.211297	0.344828	0.448276	0.646897	0.0845187	0.137931	0.482759	0.285517	0.517241
yHAB155_kazachstania_spencerorum_160519_output_wi_file.txt	0.455121	0.588235	0.705882	0.345855	0.764706	0.303588	0.371014	0.0717578	0.546145	0.705882	0.261425	0.261425	0.22756	0.294118	0.261425	0.294118	0.117647	0.0467059	0.2064	0.0129343	0.0455121	0.0588235	0.647059	0.0474258	0.261425	0.261425	0.529412	0.0976265	0.235294	0.0934118	0.0598596	0.261425	0.705882	0.280235	0.356049	0.529412	0.764706	0.303588	0.371014	0.0717578	0.455121	0.588235	0.411765	0.677239	0.182048	0.235294	0.823529	0.119184	0.823529
yHAB158_kazachstania_viticola_160519_output_wi_file.txt	0.275742	0.45	0.65	0.356829	0.65	0.493679	0.200065	0.16322	0.275742	0.45	0.240942	0.240942	0.122552	0.2	0.240942	0.396879	0.15	0.113926	0.150015	0.048	0.05	0.0379753	0.700005	0.224	0.214466	0.35	0.5	0.20961	0.25	0.189877	2.5e-05	0.0992196	0.6	0.455704	0.20006	0.5	0.65	0.493679	0.150065	0.0976098	0.30638	0.5	0.4	0.772928	0.122552	0.2	0.6	0.24161	0.75
yHAB159_kazachstania_solicola_160519_output_wi_file.txt	0.28362	0.5	0.7	0.514	0.55	0.417728	0.150055	0.128	0.255258	0.45	0.217453	0.217453	0.113448	0.2	0.217453	0.35	0.05	0.0379753	0.100005	0.052	0.028362	0.05	0.5	0.26	0.226896	0.4	0.4	0.258	0.15	0.113926	1.5e-05	0.217453	0.75	0.56963	0.100075	0.45	0.8	0.607605	0.10008	0.102	0.28362	0.5	0.4	0.758	0.0850859	0.15	0.55	0.336	0.6
yHAB160_kazachstania_kunashirensis_160519_output_wi_file.txt	0.597979	0.614155	0.844463	0.720178	0.767693	0.481772	0.359886	0.231307	0.597979	0.614155	0.374687	0.374687	0.224242	0.230308	0.374687	0.383847	0.0767693	0.0481772	0.243266	0.154538	0.0747474	0.0767693	0.690924	0.463614	0.448484	0.460616	0.383847	0.334333	0.307077	0.192709	0.0518311	0.374687	0.614155	0.385418	0.257201	0.690924	0.690924	0.433595	0.346928	0.231307	0.597979	0.614155	0.460616	1	0.224242	0.230308	0.537385	0.437358	0.844463
yHAB164_kazachstania_aerobia_160519_output_wi_file.txt	0.283527	0.466667	0.8	0.296	0.6	0.455704	0.133393	0.0826667	0.324031	0.533333	0.21577	0.21577	0.162016	0.266667	0.21577	0.333333	0.0666667	0.0506337	0.13334	0.016	0.0405039	0.0666667	0.666667	0.08	0.243023	0.4	0.6	0.138667	0.2	0.151901	2e-05	0.21577	0.8	0.607605	0.133413	0.6	0.733333	0.556971	0.133407	0.0826667	0.364535	0.6	0.533333	0.864	0.0810078	0.133333	0.466667	0.122667	0.866667
yHAB166_kazachstania_yakushimaensis_160519_output_wi_file.txt	0.571429	0.571429	0.857143	0.305233	0.666667	0.347407	0.350621	0.105951	0.52381	0.52381	0.283904	0.283904	0.238095	0.238095	0.283904	0.333333	0.0952381	0.0496296	0.0636941	0.0116664	0.047619	0.047619	0.52381	0.12833	0.380952	0.380952	0.47619	0.164283	0.238095	0.124074	0.0401877	0.283904	0.809524	0.421852	0.231876	0.619048	0.714286	0.372222	0.311039	0.0942845	0.619048	0.619048	0.571429	0.759044	0.190476	0.190476	0.714286	0.222615	0.809524
yHMPu5000026124_ogataea_henricii_160519_output_wi_file.txt	0.0479794	0.5	0.0833333	0.679167	0.583333	0.375278	0.284939	0.345833	0.0479794	0.5	0.28336	0.28336	0.0319863	0.333333	0.28336	0.333333	0.5	0.321667	0.256138	0.2625	0.28336	0.28336	0.75	0.1125	0.0399829	0.416667	0.416667	0.3125	0.28336	0.28336	0.28336	0.0833333	0.833333	0.536111	0.371342	0.583333	0.666667	0.428889	0.31374	0.179167	0.055976	0.583333	0.25	0.954167	0.0239897	0.25	1	0.233333	0.75
yHMPu5000026137_ambrosiozyma_ambrosiae_160519_output_wi_file.txt	0.374592	0.660377	0.660377	0.626415	0.566038	0.429909	0.283075	0.241509	0.297328	0.297328	0.297328	0.297328	0.160539	0.283019	0.297328	0.377358	0.0943396	0.0716515	0.0943491	0.332075	0.297328	0.297328	0.660377	0.343396	0.321079	0.566038	0.566038	0.388679	0.188679	0.143303	1.88679e-05	0.0943396	0.849057	0.644864	0.188764	0.566038	0.660377	0.501561	0.188745	0.192453	0.374592	0.660377	0.471698	1	0.160539	0.283019	0.754717	0.392453	0.849057
yHMPu5000026142_citeromyces_matritensis_160519_output_wi_file.txt	0.288294	0.666667	0.25	0.441022	0.5	0.123169	0.296406	0.187524	0.180184	0.416667	0.288671	0.288671	0.10811	0.25	0.288671	0.253498	0.416667	0.102641	0.205339	0.209515	0.166667	0.0410562	0.682135	0.39444	0.216221	0.5	0.5	0.375048	0.25	0.0615844	0.0232032	0.0633745	1	0.246337	0.176146	0.75	0.583333	0.143697	0.304141	0.250898	0.180184	0.416667	0.416667	0.84066	0.10811	0.25	0.666667	0.39444	0.75
yHMPu5000026145_ambrosiozyma_vanderkliftii_160519_output_wi_file.txt	0.354525	0.625	0.625	0.575	0.625	0.474691	0.375063	0.245	0.234608	0.234608	0.234608	0.234608	0.14181	0.25	0.234608	0.25	0.125	0.0949383	0.125012	0.165	0.234608	0.234608	0.625	0.2	0.212715	0.375	0.5	0.285	0.25	0.189877	2.5e-05	0.125	1	0.759506	0.1251	0.625	0.5	0.379753	0.62505	0.325	0.28362	0.5	0.375	0.87	0.14181	0.25	0.75	0.24	0.625
yHMPu5000026152_torulaspora_franciscae_160519_output_wi_file.txt	0.0442069	0.400652	0.200326	0.833877	0.534203	0.416362	0.200326	0.232899	0.0663104	0.600978	0.262407	0.262407	0.0368391	0.333877	0.262407	0.267101	0.0147356	0.133551	0.267101	0.221498	0.133551	0.104091	0.400652	0.332246	0.0368391	0.333877	0.600978	0.765471	0.333877	0.260226	0.262407	0.133551	0.667754	0.520453	0.133551	0.467428	0.467428	0.364317	0.267101	0.288273	0.0663104	0.600978	0.400652	1	0.0368391	0.333877	0.600978	0.565145	0.667754
yHMPu5000026197_brettanomyces_custersianus_160519_output_wi_file.txt	0.342993	0.476161	0.15872	0.57936	0.476161	0.324423	0.239091	0.26192	0.342993	0.476161	0.343524	0.343524	0.228662	0.317441	0.343524	0.317441	0.317441	0.216282	0.212301	0.42064	0.343524	0.343524	0.793601	0.515997	0.228662	0.317441	0.317441	0.523839	0.317441	0.216282	0.0535802	0.15872	0.634881	0.432564	0.265881	0.634881	0.634881	0.432564	0.265881	0.26192	0.342993	0.476161	0.317441	1	0.228662	0.317441	0.476161	0.468318	0.634881
yHMPu5000026256_zygotorulaspora_mrakii_161215_output_wi_file.txt	0.0510208	0.462407	0.308271	0.255638	0.539475	0.409245	0.186105	0.204887	0.0510208	0.462407	0.223123	0.223123	0.0255104	0.231203	0.223123	0.308271	0.00850347	0.0770678	0.231203	0.191729	0.0770678	0.0584636	0.466974	0.383457	0.0340139	0.308271	0.462407	0.460525	0.231203	0.175391	0.0137009	0.0770678	0.616543	0.467708	0.113604	0.462407	0.539475	0.409245	0.186105	0.204887	0.0595243	0.539475	0.462407	1	0.0255104	0.231203	0.539475	0.524435	0.69361
yHMPu5000026274_komagataella_populi_160519_output_wi_file.txt	0.0663707	0.601525	0.120305	0.573943	0.48122	0.365053	0.24061	0.305752	0.0398224	0.360915	0.256945	0.256945	0.0265483	0.24061	0.256945	0.360915	0.24061	0.182526	0.120305	0.333333	0.24061	0.182526	0.48122	0.491199	0.0398224	0.360915	0.360915	0.51878	0.24061	0.182526	0.120305	0.213028	0.601525	0.456316	0.120305	0.48122	0.601525	0.456316	0.120305	0.213028	0.0530966	0.48122	0.360915	1	0.0265483	0.24061	0.360915	0.398475	0.601525
yHMPu5000034594_starmera_quercuum_160519_output_wi_file.txt	0.0639681	0.579749	0.34785	0.7319	0.463799	0.351838	0.491284	0.473417	0.0383808	0.34785	0.27099	0.27099	0.0255872	0.2319	0.27099	0.34785	0.2319	0.175919	0.129692	0.205317	0.27099	0.27099	0.579749	0.446834	0.0383808	0.34785	0.34785	0.38405	0.34785	0.263878	0.0206133	0.27099	0.579749	0.439797	0.150305	0.463799	0.463799	0.351838	0.375334	0.38405	0.0639681	0.579749	0.695699	1	0.0255872	0.2319	0.463799	0.357467	0.579749
yHMPu5000034597_candida_stellimalicola_160519_output_wi_file.txt	0.037037	0.625	0.875	0.654212	0.5	0.236014	0.504877	0.355979	0.0222222	0.375	0.236014	0.236014	0.0148148	0.25	0.236014	0.375	0.125	0.236014	0.126219	0.182745	0.236014	0.236014	0.5	0.230979	0.0222222	0.375	0.5	0.355979	0.375	0.236014	0.00365798	0.236014	0.75	0.236014	0.132316	0.5	0.625	0.236014	0.381097	0.298234	0.037037	0.625	0.875	0.779212	0.0148148	0.25	0.625	0.288723	0.75
yHMPu5000034604_sporopachydermia_lactativora_160519_output_wi_file.txt	0.196348	0.582524	0.38835	0.446602	0.776699	0.366487	0.480484	0.252427	0.37948	0.37948	0.37948	0.37948	0.130899	0.38835	0.37948	0.38835	0.38835	0.183243	0.240242	0.417476	0.582524	0.274865	0.457451	0.446602	0.196348	0.582524	0.38835	0.640777	0.38835	0.183243	0.0460675	0.194175	0.970874	0.458109	0.309343	0.776699	0.582524	0.274865	0.457451	0.252427	0.196348	0.582524	0.194175	1	0.130899	0.38835	0.582524	0.281553	0.776699
yHMPu5000034606_priceomyces_medius_160519_output_wi_file.txt	0.345878	0.609756	0.457317	1	0.609756	0.414935	0.464516	0.390244	0.345878	0.609756	0.367156	0.367156	0.172939	0.304878	0.367156	0.304878	0.304878	0.207468	0.00359925	0.367156	0.152439	0.103734	0.611556	0.469512	0.259408	0.457317	0.609756	0.469512	0.609756	0.414935	0.0071985	0.152439	0.762195	0.518669	0.313876	0.609756	0.762195	0.518669	0.313876	0.310976	0.432347	0.762195	0.367156	0.914634	0.172939	0.304878	0.609756	0.469512	0.762195
yHMPu5000034607_saccharomycopsis_capsularis_160519_output_wi_file.txt	0.316697	0.558313	0.310174	0.905707	0.620347	0.422143	0.186166	0.158809	0.105566	0.186104	0.208667	0.208667	0.0351885	0.0620347	0.208667	0.310174	0.248139	0.168857	2.48139e-05	0.208667	0.208667	0.208667	0.682382	0.354839	0.175943	0.310174	0.372208	0.379653	0.248139	0.168857	2.48139e-05	0.0620347	0.682382	0.464357	0.124138	0.434243	0.620347	0.422143	0.186166	0.158809	0.422262	0.744417	0.372208	1	0.175943	0.310174	0.558313	0.290323	0.682382
yHMPu5000034610_saturnispora_hagleri_160519_output_wi_file.txt	0.126053	0.222222	0.555556	0.4	0.222222	0.168779	0.333356	0.284444	0.246819	0.246819	0.246819	0.246819	0.18908	0.333333	0.246819	0.444444	0.444444	0.337558	0.222267	0.337778	0.246819	0.246819	0.222222	0.115556	0.441186	0.777778	0.222222	0.226667	0.222222	0.168779	2.22222e-05	0.111111	0.444444	0.337558	0.111156	0.888889	0.111111	0.0843896	0.222233	0.226667	0.567239	1	0.444444	0.786667	0.18908	0.333333	0.222222	0.226667	0.222222
yHMPu5000034611_saturnispora_mendoncae_160519_output_wi_file.txt	0.303779	0.5	0.5	0.432074	0.375	0.255185	0.500038	0.184025	0.2687	0.2687	0.2687	0.2687	0.227834	0.375	0.2687	0.372074	0.375	0.255185	0.125037	0.263049	0.2687	0.2687	0.5	0.06	0.303779	0.5	0.5	0.184025	0.25	0.170123	2.5e-05	0.124025	0.5	0.340247	0.12505	0.875	0.625	0.425309	0.250063	0.402074	0.455669	0.75	0.375	0.789147	0.15189	0.25	0.5	0.184025	0.5
yHMPu5000034612_saturnispora_saitoi_160519_output_wi_file.txt	0.120677	0.363636	0.363636	0.327273	0.454545	0.349158	0.326647	0.131818	0.235927	0.235927	0.235927	0.235927	0.0905078	0.272727	0.235927	0.454545	0.363636	0.279327	0.134045	0.195455	0.235927	0.235927	0.272727	0.0409091	0.181016	0.545455	0.363636	0.145455	0.181818	0.139663	0.0215679	0.0909091	0.272727	0.209495	0.123261	0.636364	0.272727	0.209495	0.21417	0.118182	0.241354	0.727273	0.363636	0.6	0.0905078	0.272727	0.454545	0.159091	1
yHMPu5000034613_saturnispora_serradocipensis_160519_output_wi_file.txt	0.0245194	0.222222	0.555556	0.539298	0.222222	0.222222	0.346502	0.368023	0.245183	0.245183	0.245183	0.245183	0.0367791	0.333333	0.245183	0.555556	0.444444	0.444444	0.24856	0.393497	0.245183	0.245183	0.222222	0.171275	0.0735583	0.666667	0.222222	0.282386	0.222222	0.222222	0.0131687	0.111111	0.333333	0.333333	0.130864	0.777778	0.111111	0.111111	0.339918	0.368023	0.110337	1	0.444444	0.898105	0.0367791	0.333333	0.222222	0.282386	0.222222
yHMPu5000034614_saturnispora_silvae_160519_output_wi_file.txt	0.18313	0.608134	0.380084	0.501077	0.608134	0.608134	0.439341	0.185227	0.307786	0.307786	0.307786	0.307786	0.0686739	0.22805	0.307786	0.22805	0.22805	0.22805	0.183757	0.206639	0.307786	0.307786	0.608134	0.436843	0.0915652	0.304067	0.532117	0.534271	0.152033	0.152033	0.0718269	0.0760167	0.532117	0.532117	0.327411	0.532117	0.608134	0.608134	0.439341	0.185227	0.137348	0.4561	0.22805	1	0.0457826	0.152033	0.608134	0.512859	0.304067
yHMPu5000034615_saturnispora_zaruensis_160519_output_wi_file.txt	0.0220675	0.2	0.5	0.485368	0.2	0.2	0.311852	0.331221	0.20684	0.20684	0.20684	0.20684	0.0331012	0.3	0.20684	0.4	0.4	0.4	0.223704	0.354147	0.20684	0.20684	0.2	0.154147	0.0662025	0.6	0.3	0.331221	0.2	0.2	0.0118519	0.1	0.3	0.3	0.117778	0.8	0.1	0.1	0.205926	0.254147	0.110337	1	0.4	0.808294	0.0331012	0.3	0.2	0.254147	0.2
yHMPu5000034622_pichia_occidentalis_160519_output_wi_file.txt	0.107078	0.5	0.388889	0.606182	0.333333	0.333333	0.435258	0.30848	0.0594879	0.277778	0.238481	0.238481	0.0356927	0.166667	0.238481	0.217887	0.166667	0.166667	0.134296	0.148851	0.238481	0.238481	0.388889	0.279352	0.0475903	0.222222	0.333333	0.293916	0.111111	0.111111	0.0524935	0.0544717	0.5	0.5	0.347332	0.388889	0.333333	0.333333	0.268592	0.134287	0.083283	0.388889	0.333333	0.72969	0.0237952	0.111111	0.5	0.413638	0.611111
yHMPu5000034623_pichia_norvegensis_160519_output_wi_file.txt	0.204255	0.466667	0.4	0.19896	0.333333	0.204255	0.336585	0.0663198	0.204255	0.333333	0.204255	0.204255	0.204255	0.2	0.204255	0.265279	0.133333	0.204255	0.0679673	0.0663198	0.204255	0.204255	0.466667	0.204255	0.204255	0.266667	0.333333	0.0663198	0.266667	0.204255	0.00260123	0.0663198	0.6	0.204255	0.0725194	0.466667	0.466667	0.204255	0.204552	0.0663198	0.204255	0.4	0.266667	0.729518	0.204255	0.133333	0.533333	0.0663198	0.466667
yHMPu5000034624_pichia_nakasei_160519_output_wi_file.txt	0.397067	0.7	0.7	0.384	0.6	0.455704	0.40006	0.148	0.28362	0.5	0.265664	0.265664	0.170172	0.3	0.265664	0.4	0.2	0.151901	0.10002	0.112	0.265664	0.265664	0.9	0.108	0.226896	0.4	0.6	0.172	0.2	0.151901	2e-05	0.1	0.8	0.607605	0.20008	0.6	0.6	0.455704	0.20006	0.124	0.397067	0.7	0.6	0.672	0.113448	0.2	0.7	0.184	0.8
yHMPu5000034625_pichia_kudriavzevii_160519_output_wi_file.txt	0.0551687	0.5	0.45	0.646831	0.4	0.4	0.2	0.254147	0.0331012	0.3	0.251049	0.251049	0.0220675	0.2	0.251049	0.25	0.25	0.25	0.1	0.177074	0.251049	0.251049	0.55	0.423905	0.0386181	0.35	0.45	0.446831	0.2	0.2	0.251049	0.05	0.5	0.5	0.05	0.35	0.8	0.8	0.2	0.204147	0.0496519	0.45	0.35	0.919758	0.0275844	0.25	0.45	0.446831	0.55
yHMPu5000034627_pichia_heedii_160519_output_wi_file.txt	0.434031	0.666667	0.777778	0.244903	0.444444	0.369383	0.543307	0.119581	0.361692	0.555556	0.316631	0.316631	0.217015	0.333333	0.316631	0.409436	0.222222	0.184691	0.216098	0.1081	0.316631	0.316631	0.666667	0.0344444	0.289354	0.444444	0.555556	0.131063	0.222222	0.184691	0.104987	0.102359	0.888889	0.738765	0.64217	0.666667	0.555556	0.461728	0.48469	0.113841	0.434031	0.666667	0.666667	0.443881	0.144677	0.222222	0.666667	0.136804	0.777778
yHMPu5000034629_pichia_exigua_160519_output_wi_file.txt	0.249912	0.440575	0.587434	0.143348	0.367146	0.27885	0.293754	0.108102	0.249912	0.440575	0.198342	0.198342	0.124956	0.220288	0.198342	0.291425	0.146858	0.11154	0.0734439	0.154524	0.198342	0.198342	0.587434	0.0704921	0.166608	0.293717	0.440575	0.125725	0.146858	0.11154	1.46858e-05	0.0728562	0.587434	0.44616	0.146917	0.440575	0.514005	0.39039	0.220339	0.0992908	0.291564	0.514005	0.440575	1	0.0833039	0.146858	0.514005	0.134537	0.514005
yHMPu5000034631_martiniozyma_abiesophila_161215_output_wi_file.txt	NaN	NaN	NaN	NaN	NaN	NaN	NaN	NaN	NaN	NaN	NaN	NaN	NaN	NaN	NaN	NaN	NaN	NaN	NaN	NaN	NaN	NaN	NaN	NaN	NaN	NaN	NaN	NaN	NaN	NaN	NaN	NaN	NaN	NaN	NaN	NaN	NaN	NaN	NaN	NaN	NaN	NaN	NaN	NaN	NaN	NaN	NaN	NaN	NaN
yHMPu5000034632_candida_athensensis_160519_output_wi_file.txt	0.25468	0.651788	0.162947	0.942525	0.651788	0.361182	0.551734	0.581473	0.19101	0.488841	0.424705	0.424705	0.19101	0.488841	0.424705	0.325894	0.325894	0.180591	0.11292	0.424705	0.325894	0.180591	0.601761	0.383369	0.12734	0.325894	0.488841	0.709263	0.488841	0.270887	0.16938	0.162947	0.814735	0.451478	0.445248	0.651788	0.651788	0.361182	0.388787	0.290737	0.25468	0.651788	0.424705	0.977682	0.19101	0.488841	0.814735	0.801896	0.651788
yHMPu5000034635_nadsonia_fulvescens_160519_output_wi_file.txt	NaN	NaN	NaN	NaN	NaN	NaN	NaN	NaN	NaN	NaN	NaN	NaN	NaN	NaN	NaN	NaN	NaN	NaN	NaN	NaN	NaN	NaN	NaN	NaN	NaN	NaN	NaN	NaN	NaN	NaN	NaN	NaN	NaN	NaN	NaN	NaN	NaN	NaN	NaN	NaN	NaN	NaN	NaN	NaN	NaN	NaN	NaN	NaN	NaN
yHMPu5000034636_ogataea_nitratoaversa_160519_output_wi_file.txt	0.408507	0.666667	0.833333	0.596098	0.5	0.340247	0.842437	0.265366	0.360795	0.360795	0.360795	0.360795	0.204254	0.333333	0.360795	0.496098	0.166667	0.113416	0.336368	0.205366	0.360795	0.360795	0.833333	0.1	0.408507	0.666667	0.666667	0.245366	0.360795	0.360795	0.360795	0.165366	0.666667	0.453663	0.178805	0.833333	0.666667	0.453663	0.345471	0.205366	0.408507	0.666667	0.666667	0.90683	0.204254	0.333333	1	0.12	0.833333
yHMPu5000034637_ogataea_populiabae_160519_output_wi_file.txt	0.0371335	0.64398	0.42932	0.78534	0.42932	0.4212	0.454761	0.57068	0.296736	0.296736	0.296736	0.296736	0.0123778	0.21466	0.296736	0.42932	0.21466	0.2106	0.227381	0.17801	0.296736	0.296736	0.85864	0.712039	0.0247557	0.42932	0.42932	0.57068	0.21466	0.2106	0.0127206	0.21466	0.85864	0.842399	0.265542	0.64398	0.42932	0.4212	0.240101	0.39267	0.0247557	0.42932	0.42932	1	0.0247557	0.42932	0.85864	0.712039	0.64398
yHMPu5000034643_candida_schatavii_160519_output_wi_file.txt	0.17426	0.550294	0.330176	0.889941	0.440235	0.336443	0.262597	0.296647	0.0697039	0.220117	0.336443	0.336443	0.104556	0.330176	0.336443	0.330176	0.330176	0.336443	0.114404	0.336443	0.220117	0.336443	0.516504	0.416177	0.104556	0.330176	0.330176	0.559765	0.220117	0.336443	0.0762693	0.110059	0.770411	0.336443	0.377001	0.660352	0.770411	0.336443	0.597119	0.339648	0.17426	0.550294	0.330176	1	0.0697039	0.220117	0.660352	0.569237	0.770411
yHMPu5000034646_wickerhamiella_cacticola_160519_output_wi_file.txt	0.026936	0.454545	0.0909091	0.180872	0.454545	0.159258	0.193346	0.0904361	0.0215488	0.363636	0.159258	0.159258	0.0107744	0.181818	0.159258	0.271308	0.454545	0.159258	0.102437	0.0904361	0.454545	0.159258	0.102437	0.159258	0.0161616	0.272727	0.181818	0.452181	0.545455	0.159258	0.104743	0.0904361	0.545455	0.159258	0.104743	0.545455	0.454545	0.159258	0.102437	0.0904361	0.0215488	0.363636	0.159258	0.723489	0.0161616	0.272727	0.0909091	0.0904361	0.545455
yHMPu5000034648_candida_restingae_160519_output_wi_file.txt	0.086703	0.583333	0.0833333	0.8875	0.625	0.19375	0.245384	0.179167	0.08051	0.541667	0.215068	0.215068	0.0309654	0.208333	0.215068	0.291667	0.25	0.0775	0.0648205	0.215068	0.125	0.03875	0.574077	0.122917	0.0557377	0.375	0.166667	0.483333	0.25	0.0775	0.0648205	0.0416667	0.75	0.2325	0.277795	0.458333	0.666667	0.206667	0.297855	0.102083	0.08051	0.541667	0.215068	0.916667	0.0309654	0.208333	0.583333	0.129167	0.791667
yHMPu5000034654_aciculoconidium_aculeatum_160519_output_wi_file.txt	0.315133	0.555556	0.222222	0.887264	0.611111	0.464143	0.111172	0.140461	0.220593	0.388889	0.202221	0.202221	0.14181	0.25	0.202221	0.330732	0.25	0.189877	2.5e-05	0.202221	0.0555556	0.0421948	0.611117	0.317778	0.220593	0.388889	0.472222	0.3558	0.25	0.189877	2.5e-05	0.027561	0.666667	0.506337	0.111178	0.444444	0.638889	0.48524	0.138953	0.127344	0.299376	0.527778	0.202221	0.799269	0.126053	0.222222	0.583333	0.330894	0.805556
yHMPu5000034655_botryozyma_nematodophila_160519_output_wi_file.txt	NaN	NaN	NaN	NaN	NaN	NaN	NaN	NaN	NaN	NaN	NaN	NaN	NaN	NaN	NaN	NaN	NaN	NaN	NaN	NaN	NaN	NaN	NaN	NaN	NaN	NaN	NaN	NaN	NaN	NaN	NaN	NaN	NaN	NaN	NaN	NaN	NaN	NaN	NaN	NaN	NaN	NaN	NaN	NaN	NaN	NaN	NaN	NaN	NaN
yHMPu5000034660_diddensiella_caesifluorescens_160519_output_wi_file.txt	0.0672	0.8	0.4	0.708294	0.6	0.544682	0.6	0.662442	0.404127	0.404127	0.404127	0.404127	0.0336	0.4	0.404127	0.4	0.6	0.544682	0.2	0.354147	0.6	0.544682	0.4	0.508294	0.0504	0.6	0.4	0.508294	0.6	0.544682	0.404127	0.2	1	0.907804	0.2	0.8	0.8	0.726243	0.4	0.508294	0.0504	0.6	0.404127	1	0.0336	0.4	0.4	0.508294	0.8
yHMPu5000034661_dipodascus_albidus_160519_output_wi_file.txt	0.367483	0.647845	0.215948	0.487254	0.701832	0.505319	0.216019	0.219425	0.314447	0.314447	0.314447	0.314447	0.153118	0.269935	0.314447	0.374961	0.485884	0.349836	0.108023	0.163278	0.539871	0.388707	0.269989	0.247498	0.244989	0.431897	0.431897	0.331718	0.485884	0.349836	0.16201	0.191351	0.701832	0.505319	7.01832e-05	0.539871	0.647845	0.466449	0.162026	0.191351	0.33686	0.593858	0.37791	1	0.183742	0.323923	0.431897	0.278152	0.809806
yHMPu5000034665_kodamaea_laetipori_160519_output_wi_file.txt	0.315133	0.555556	0.166667	0.92	0.5	0.340247	0.111161	0.28	0.252106	0.444444	0.234845	0.234845	0.126053	0.222222	0.234845	0.333333	0.222222	0.151221	2.22222e-05	0.234845	0.111111	0.0756104	0.555567	0.288889	0.220593	0.388889	0.388889	0.48	0.277778	0.189026	2.77778e-05	0.0555556	0.722222	0.491468	0.111183	0.555556	0.611111	0.415857	0.166728	0.197778	0.378159	0.666667	0.234845	0.722222	0.157566	0.277778	0.666667	0.402222	0.833333
yHMPu5000034667_blastobotrys_serpentis_160519_output_wi_file.txt	0.373455	0.545455	0.181818	0.461462	0.545455	0.373455	0.272727	0.237648	0.373455	0.373455	0.373455	0.373455	0.373455	0.373455	0.373455	0.363636	0.545455	0.373455	0.0909091	0.139822	0.0909091	0.373455	0.727273	0.391304	0.373455	0.454545	0.545455	0.384387	0.272727	0.373455	0.373455	0.0909091	0.818182	0.373455	0.0909091	0.636364	0.727273	0.373455	0.272727	0.237648	0.373455	0.636364	0.272727	0.964921	0.373455	0.272727	0.545455	0.384387	0.818182
yHMPu5000034669_blastobotrys_raffinofermentans_160519_output_wi_file.txt	0.0261167	0.440719	0.11018	0.279641	0.550898	0.221878	0.220359	0.338922	0.0130583	0.220359	0.221878	0.221878	0.0130583	0.220359	0.221878	0.330539	0.440719	0.221878	0.11018	0.5	0.550898	0.221878	0.220359	0.228742	0.0261167	0.440719	0.11018	0.5	0.440719	0.221878	0.221878	0.11018	0.771258	0.221878	0.11018	0.661078	0.550898	0.221878	0.220359	0.228742	0.0326458	0.550898	0.220359	1	0.0130583	0.220359	0.220359	0.228742	0.550898
yHMPu5000034670_blastobotrys_proliferans_160519_output_wi_file.txt	0.122932	0.571429	0.298945	0.571429	0.571429	0.26963	0.496356	0.207143	0.298945	0.298945	0.298945	0.298945	0.0307331	0.142857	0.298945	0.298945	0.285714	0.134815	0.17675	0.0214286	0.142857	0.0674074	0.874089	0.271429	0.0921994	0.428571	0.714286	0.25	0.298945	0.298945	0.857143	0.128571	0.857143	0.404444	0.101677	0.714286	0.857143	0.404444	0.387392	0.185714	0.153666	0.714286	0.298945	0.714286	0.298945	0.298945	0.285714	0.185714	0.714286
yHMPu5000034671_blastobotrys_peoriensis_160519_output_wi_file.txt	0.401489	0.6	0.2	0.4	0.6	0.401489	0.2	0.4	0.401489	0.401489	0.401489	0.401489	0.401489	0.2	0.401489	0.4	0.6	0.401489	0.2	0.4	0.6	0.401489	0.4	0.2	0.401489	0.6	0.2	0.6	0.4	0.401489	0.401489	0.2	1	0.401489	0.2	0.8	0.8	0.401489	0.4	0.2	0.401489	0.6	0.2	1	0.401489	0.4	0.4	0.2	0.8
yHMPu5000034673_blastobotrys_nivea_160519_output_wi_file.txt	0.321142	1	0.321142	0.497399	0.666667	0.321142	0.409501	0.321142	0.321142	0.333333	0.321142	0.321142	0.321142	0.333333	0.321142	0.331599	0.333333	0.321142	0.0380836	0.1658	0.166667	0.321142	0.685708	0.1658	0.321142	0.333333	0.666667	0.1658	0.321142	0.321142	0.333333	0.321142	0.333333	0.321142	0.20475	1	0.5	0.321142	0.390459	0.1658	0.321142	0.321142	0.321142	0.663198	0.321142	0.5	0.166667	0.1658	0.5
yHMPu5000034674_blastobotrys_muscicola_160519_output_wi_file.txt	0.0333333	0.5625	0.0625	0.218526	0.75	0.12963	0.132316	0.157266	0.13498	0.13498	0.13498	0.13498	0.00925926	0.15625	0.13498	0.528486	0.3125	0.0540123	0.0967983	0.405508	0.125	0.0216049	0.438719	0.0685763	0.0203704	0.34375	0.09375	0.467683	0.09375	0.0162037	0.0946645	0.0324592	0.625	0.108025	0.0998466	0.84375	0.689352	0.150077	0.256706	0.0969202	0.0296296	0.5	0.03125	0.715468	0.0185185	0.3125	0.125	0.0640038	0.78125
yHMPu5000034675_blastobotrys_mokoenaii_160519_output_wi_file.txt	0.259612	0.454545	0.0909091	0.205632	0.454545	0.259612	0.181818	0.229447	0.259612	0.259612	0.259612	0.259612	0.259612	0.259612	0.259612	0.272727	0.454545	0.259612	0.0909091	0.205632	0.0909091	0.259612	0.727273	0.372332	0.259612	0.363636	0.0909091	0.387451	0.0909091	0.259612	0.636364	0.1667	0.636364	0.259612	0.0909091	0.545455	0.545455	0.259612	0.0909091	0.114723	0.259612	0.363636	0.259612	1	0.259612	0.181818	0.181818	0.138538	0.636364
yHMPu5000034681_blastobotrys_americana_160519_output_wi_file.txt	0.0444444	0.75	0.25	0.25	0.75	0.1	0.5	0.25	0.291124	0.291124	0.291124	0.291124	0.291124	0.291124	0.291124	0.5	0.75	0.1	0.25	0.5	0.5	0.0666667	0.5	0.25	0.0296296	0.5	0.25	0.5	0.5	0.0666667	0.291124	0.25	1	0.133333	0.25	1	1	0.133333	0.5	0.25	0.0444444	0.75	0.25	1	0.0296296	0.5	0.5	0.25	0.75
yHMPu5000034709_kluyveromyces_aestuarii_160519_output_wi_file.txt	0.0487483	0.441811	0.265087	0.926724	0.530173	0.402189	0.265087	0.308189	0.0487483	0.441811	0.254161	0.254161	0.0389986	0.353449	0.254161	0.353449	0.00974966	0.0883622	0.176724	0.234913	0.0883622	0.0670315	0.618535	0.512929	0.058498	0.530173	0.530173	0.528016	0.265087	0.201094	0.254161	0.0883622	0.618535	0.46922	0.0883622	0.530173	0.530173	0.402189	0.265087	0.308189	0.058498	0.530173	0.353449	1	0.0194993	0.176724	0.706898	0.674567	0.706898
yHMPu5000034710_kluyveromyces_dobzhanskii_160519_output_wi_file.txt	0.049778	0.451144	0.180457	0.770686	0.541372	0.410684	0.302768	0.298856	0.049778	0.451144	0.233848	0.233848	0.0298668	0.270686	0.233848	0.360915	0.00995561	0.0902287	0.180457	0.229314	0.0902287	0.0684474	0.636948	0.486798	0.0398224	0.360915	0.451144	0.52817	0.270686	0.205342	0.0160407	0.0902287	0.631601	0.479132	0.127657	0.541372	0.541372	0.410684	0.302768	0.298856	0.0597336	0.541372	0.360915	1	0.0199112	0.180457	0.72183	0.646569	0.631601
yHMPu5000034742_lipomyces_suomiensis_160519_output_wi_file.txt	0.0355556	0.6	0.2	0.4	0.4	0.231378	0.225411	0.6	0.0355556	0.6	0.231378	0.231378	0.0237037	0.4	0.231378	0.4	0.6	0.231378	0.238116	0.2	0.6	0.231378	0.238116	0.2	0.0237037	0.4	0.2	0.4	0.6	0.231378	0.0381161	0.2	0.6	0.231378	0.0381161	0.8	0.6	0.231378	0.438116	0.2	0.0237037	0.4	0.231378	0.6	0.0237037	0.4	0.2	0.2	0.8
yHMPu5000034748_lipomyces_oligophaga_160519_output_wi_file.txt	0.0444444	0.75	0.25	0.25	0.5	0.258903	0.281763	0.5	0.0296296	0.5	0.258903	0.258903	0.0296296	0.5	0.258903	0.5	0.75	0.258903	0.297645	0.25	0.5	0.258903	0.281763	0.25	0.0296296	0.5	0.25	0.5	0.75	0.258903	0.0476452	0.25	0.75	0.258903	0.0476452	0.5	0.75	0.258903	0.547645	0.25	0.0296296	0.5	0.258903	0.75	0.0296296	0.5	0.25	0.25	0.75
yHMPu5000034749_lipomyces_mesembrius_160519_output_wi_file.txt	0.0474074	0.8	0.2	0.397919	0.4	0.258336	0.439457	0.397919	0.0237037	0.4	0.258336	0.258336	0.0118519	0.2	0.258336	0.397919	0.8	0.258336	0.478915	0.19896	0.4	0.258336	0.439457	0.19896	0.0237037	0.4	0.2	0.397919	0.6	0.258336	0.459186	0.19896	0.8	0.258336	0.0789148	0.4	0.6	0.258336	0.459186	0.19896	0.0355556	0.6	0.258336	0.994798	0.0237037	0.4	0.2	0.19896	0.8
yHMPu5000034754_lipomyces_arxii_160519_output_wi_file.txt	0.0355556	0.6	0.2	0.397919	0.8	0.252763	0.450822	0.397919	0.0237037	0.4	0.252763	0.252763	0.0118519	0.2	0.252763	0.397919	0.6	0.252763	0.438116	0.19896	0.4	0.252763	0.425411	0.19896	0.0237037	0.4	0.2	0.397919	0.6	0.252763	0.438116	0.19896	0.8	0.252763	0.0508215	0.4	0.6	0.252763	0.638116	0.19896	0.0355556	0.6	0.252763	0.795838	0.0237037	0.4	0.2	0.19896	0.8
yHMPu5000034757_lipomyces_doorenjongii_160519_output_wi_file.txt	0.339303	0.666667	0.333333	0.324299	0.666667	0.554074	0.981628	0.341522	0.339303	0.666667	0.451824	0.451824	0.169651	0.333333	0.451824	0.307077	0.666667	0.554074	0.648294	0.324299	0.666667	0.554074	0.648294	0.324299	0.169651	0.333333	0.333333	0.324299	0.333333	0.277037	0.490814	0.324299	0.666667	0.554074	0.314961	0.333333	0.666667	0.554074	0.981628	0.341522	0.339303	0.666667	0.451824	0.921232	0.169651	0.333333	0.333333	0.324299	1
yHMPu5000034758_lipomyces_japonicus_160519_output_wi_file.txt	0.0216235	0.375	0.25	0.582316	0.75	0.75	0.4175	0.560974	0.0288313	0.5	0.286853	0.286853	0.00720782	0.125	0.286853	0.375	0.625	0.625	0.160417	0.353658	0.375	0.375	0.39625	0.560974	0.0144156	0.25	0.25	0.582316	0.625	0.625	0.0354167	0.25	0.875	0.875	0.0495833	0.5	0.625	0.625	0.410417	0.560974	0.0288313	0.5	0.286853	1	0.0144156	0.25	0.5	0.539632	0.75
yHMPu5000034760_lipomyces_kononenkoae_160519_output_wi_file.txt	0.0355556	0.6	0.2	0.4	0.6	0.260705	0.438116	0.2	0.0237037	0.4	0.260705	0.260705	0.260705	0.260705	0.260705	0.4	0.6	0.260705	0.438116	0.2	0.4	0.260705	0.425411	0.2	0.0237037	0.4	0.2	0.4	0.4	0.260705	0.425411	0.2	0.8	0.260705	0.0508215	0.4	0.6	0.260705	0.438116	0.2	0.0355556	0.6	0.260705	0.8	0.0237037	0.4	0.2	0.2	0.8
yHMPu5000034761_lipomyces_lipofer_160519_output_wi_file.txt	0.453791	0.8	0.2	0.424	0.4	0.272198	0.64785	0.448	0.226896	0.4	0.424316	0.424316	0.113448	0.2	0.424316	0.4	0.8	0.544395	0.6957	0.424	0.6	0.408296	0.771775	0.248	0.226896	0.4	0.2	0.424	0.4	0.272198	0.44785	0.224	0.8	0.544395	0.4957	0.4	0.6	0.408296	0.771775	0.248	0.226896	0.4	0.424316	0.6	0.226896	0.4	0.6	0.272	0.8
yHMPu5000034862_zygotorulaspora_florentina_160519_output_wi_file.txt	0.0545041	0.493977	0.329318	0.767068	0.576306	0.444681	0.164659	0.218875	0.0545041	0.493977	0.240792	0.240792	0.0272521	0.246988	0.240792	0.329318	0.00908402	0.0823295	0.246988	0.204819	0.0823295	0.0635258	0.493977	0.409637	0.0363361	0.329318	0.493977	0.491967	0.246988	0.190577	0.240792	0.0823295	0.658636	0.508207	0.0823295	0.493977	0.493977	0.381155	0.164659	0.218875	0.0635882	0.576306	0.411647	1	0.0272521	0.246988	0.576306	0.560239	0.740965
yHMPu5000034865_zygosaccharomyces_kombuchaensis_160519_output_wi_file.txt	0.219973	0.488829	0.122207	0.656635	0.549932	0.303373	0.312755	0.290014	0.16498	0.366621	0.303373	0.303373	0.109986	0.244414	0.303373	0.366621	0.0274966	0.0611036	0.366621	0.320108	0.244414	0.303373	0.573517	0.426811	0.16498	0.366621	0.244414	0.580027	0.305518	0.303373	0.10586	0.0611036	0.488829	0.303373	0.23048	0.549932	0.549932	0.303373	0.312755	0.22891	0.219973	0.488829	0.305518	1	0.137483	0.305518	0.427725	0.495667	0.488829
yHMPu5000034866_zygosaccharomyces_bisporus_160519_output_wi_file.txt	0.103261	0.401158	0.114617	0.619875	0.515775	0.271124	0.293329	0.276025	0.0885095	0.34385	0.271124	0.271124	0.0590063	0.229233	0.271124	0.34385	0.0147516	0.0573083	0.34385	0.312301	0.229233	0.271124	0.537894	0.416401	0.0885095	0.34385	0.286541	0.6041	0.34385	0.271124	0.119142	0.0573083	0.515775	0.271124	0.236021	0.515775	0.515775	0.271124	0.293329	0.218717	0.118013	0.458466	0.34385	1	0.103261	0.401158	0.458466	0.531017	0.573083
yHMPu5000034875_tetrapisispora_fleetii_160519_output_wi_file.txt	0.0631601	0.572427	0.64398	0.677136	0.64398	0.530715	0.143107	0.190227	0.0473701	0.42932	0.239744	0.239744	0.0315801	0.286213	0.239744	0.286213	0.00789502	0.0715534	0.143107	0.118673	0.0715534	0.0589684	0.500874	0.415356	0.0394751	0.357767	0.500874	0.48691	0.21466	0.176905	0.239744	0.0715534	0.64398	0.530715	0.143107	0.500874	0.64398	0.530715	0.21466	0.249563	0.0710551	0.64398	0.42932	1	0.023685	0.21466	0.500874	0.48691	0.715534
yHMPu5000034876_tetrapisispora_iriomotensis_160519_output_wi_file.txt	0.332692	0.58651	0.879765	0.604106	0.806452	0.612505	0.220022	0.187683	0.332692	0.58651	0.280107	0.280107	0.166346	0.293255	0.280107	0.366569	0.0415865	0.0733138	0.146628	0.0762463	0.0733138	0.0556823	0.659831	0.343109	0.207932	0.366569	0.58651	0.451613	0.219941	0.167047	2.19941e-05	0.0733138	0.733138	0.556823	0.146701	0.513196	0.659824	0.50114	0.220007	0.187683	0.415865	0.733138	0.513196	1	0.124759	0.219941	0.659824	0.416422	0.953079
yHMPu5000034877_tetrapisispora_namnaonensis_160519_output_wi_file.txt	0.0647881	0.587181	0.660579	0.655927	0.660579	0.648084	0.220193	0.243108	0.0566896	0.513783	0.254362	0.254362	0.032394	0.293591	0.254362	0.293591	0.00809851	0.0733976	0.146795	0.11314	0.0733976	0.0720093	0.513783	0.395991	0.0404925	0.366988	0.513783	0.469389	0.220193	0.216028	0.254362	0.0733976	0.660579	0.648084	0.146795	0.513783	0.660579	0.648084	0.293591	0.299678	0.0728866	0.660579	0.440386	1	0.0242955	0.220193	0.513783	0.469389	0.733976
yHMPu5000034881_torulaspora_pretoriensis_160519_output_wi_file.txt	0.0410725	0.372244	0.212711	0.708171	0.425422	0.371606	0.265889	0.27367	0.0410725	0.372244	0.224568	0.224568	0.0293375	0.265889	0.224568	0.319067	0.011735	0.106356	0.212711	0.176394	0.106356	0.0929016	0.319067	0.26459	0.0293375	0.265889	0.372244	0.415044	0.265889	0.232254	0.224568	0.0531778	0.425422	0.371606	0.0531778	0.4786	0.425422	0.371606	0.265889	0.27367	0.0645425	0.584956	0.372244	1	0.0293375	0.265889	0.638133	0.582359	0.691311
yHMPu5000034883_peterozyma_xylosa_160519_output_wi_file.txt	0.371118	0.716074	0.537056	0.962944	0.179019	0.179019	0.874685	0.728342	0.231949	0.447546	0.372152	0.372152	0.139169	0.268528	0.372152	0.179019	0.179019	0.179019	0.15861	0.0709814	0.372152	0.372152	0.626565	0.49687	0.185559	0.358037	0.447546	0.444416	0.179019	0.179019	0.0691012	0.372152	0.805584	0.805584	0.489974	0.537056	0.537056	0.537056	0.565341	0.373435	0.324728	0.626565	0.358037	1	0.139169	0.268528	0.626565	0.586379	0.626565
yHMPu5000034884_peterozyma_toletana_160519_output_wi_file.txt	0.371118	0.716074	0.537056	0.873435	0.268528	0.268528	0.819726	0.657361	0.185559	0.358037	0.366242	0.366242	0.139169	0.268528	0.366242	0.179019	0.179019	0.179019	0.15861	0.0709814	0.366242	0.366242	0.805584	0.638833	0.185559	0.358037	0.447546	0.444416	0.179019	0.179019	0.0691012	0.366242	0.805584	0.805584	0.489974	0.537056	0.537056	0.537056	0.475831	0.302454	0.324728	0.626565	0.358037	1	0.139169	0.268528	0.626565	0.586379	0.626565
yHMPu5000034885_ogataea_zsoltii_160519_output_wi_file.txt	0.0612296	0.638082	0.319041	0.682619	0.638082	0.4105	0.324964	0.341309	0.325873	0.325873	0.325873	0.325873	0.0306148	0.319041	0.325873	0.317381	0.478562	0.307875	0.283603	0.341309	0.325873	0.325873	0.797603	0.11964	0.0459222	0.478562	0.478562	0.389166	0.325873	0.325873	0.325873	0.158691	0.957123	0.615749	0.407685	0.797603	0.797603	0.513124	0.366324	0.182619	0.0459222	0.478562	0.319041	1	0.0306148	0.319041	0.797603	0.278331	0.797603
yHMPu5000034886_ogataea_trehalophila_160519_output_wi_file.txt	0.262566	0.454545	0.636364	0.349091	0.363636	0.247452	0.363673	0.134545	0.215839	0.215839	0.215839	0.215839	0.157539	0.272727	0.215839	0.272727	0.0909091	0.0618631	0.181827	0.112727	0.215839	0.215839	0.545455	0.0654545	0.210052	0.363636	0.454545	0.236364	0.215839	0.215839	0.215839	0.0909091	0.636364	0.433042	0.0909727	0.454545	0.545455	0.371178	0.181873	0.112727	0.215839	0.215839	0.363636	0.68	0.105026	0.181818	0.636364	0.0763636	1
yHMPu5000034887_ogataea_trehaloabstinens_160519_output_wi_file.txt	0.071414	0.647233	0.215744	0.607872	0.431489	0.332939	0.463451	0.568511	0.306398	0.306398	0.306398	0.306398	0.0476094	0.431489	0.306398	0.215744	0.215744	0.166469	0.231725	0.176384	0.306398	0.306398	0.862977	0.705534	0.0476094	0.431489	0.431489	0.568511	0.215744	0.166469	0.0159811	0.215744	0.647233	0.499408	0.263687	0.862977	0.431489	0.332939	0.247706	0.392128	0.0476094	0.431489	0.431489	1	0.0476094	0.431489	0.647233	0.529151	0.647233
yHMPu5000034890_ogataea_ramenticola_160519_output_wi_file.txt	0.47919	0.6	1	0.285	0.8	0.7976	0.603523	0.234	0.47919	0.6	0.40798	0.40798	0.31946	0.4	0.40798	0.4	0.2	0.1994	0.250881	0.217	0.2	0.1994	0.850881	0.068	0.31946	0.4	0.6	0.251	0.4	0.3988	0.101761	0.2	0.8	0.7976	0.403523	0.8	0.8	0.7976	0.603523	0.234	0.63892	0.8	0.8	0.868	0.15973	0.2	0.8	0.268	0.8
yHMPu5000034891_ogataea_pini_160519_output_wi_file.txt	0.11245	0.401606	0.0803213	0.574297	0.481928	0.341633	0.300402	0.184739	0.0899598	0.321285	0.27379	0.27379	0.0449799	0.160643	0.27379	0.240964	0.401606	0.284694	0.196787	0.172691	0.27379	0.27379	0.64257	0.0963855	0.0899598	0.321285	0.481928	0.232932	0.27379	0.27379	0.27379	0.0803213	0.722892	0.51245	0.28996	0.401606	0.562249	0.398572	0.323695	0.104418	0.13494	0.481928	0.240964	1	0.0674699	0.240964	0.803213	0.200803	0.883534
yHMPu5000034892_ogataea_pilisensis_160519_output_wi_file.txt	0.320913	0.555556	0.666667	0.544065	0.444444	0.302442	0.560802	0.288022	0.298805	0.298805	0.298805	0.298805	0.192548	0.333333	0.298805	0.330732	0.111111	0.0756104	0.223534	0.181355	0.298805	0.298805	0.555556	0.177778	0.192548	0.333333	0.555556	0.288022	0.298805	0.298805	0.298805	0.110244	0.666667	0.453663	0.118981	0.444444	0.444444	0.302442	0.227469	0.181355	0.320913	0.555556	0.444444	0.803686	0.128365	0.222222	0.777778	0.248889	0.777778
yHMPu5000034893_ogataea_philodendra_160519_output_wi_file.txt	0.0778219	0.75	0.25	0.534899	0.5	0.321667	0.379641	0.286199	0.294644	0.294644	0.294644	0.294644	0.0259406	0.25	0.294644	0.497399	0.25	0.160833	0.31482	0.286199	0.294644	0.294644	0.5	0.075	0.0518813	0.5	0.25	0.286199	0.294644	0.294644	0.294644	0.248699	1	0.643333	0.509282	1	0.75	0.4825	0.444461	0.286199	0.0518813	0.5	0.5	0.821098	0.0518813	0.5	0.75	0.361199	0.5
yHMPu5000034897_ogataea_glucozyma_160519_output_wi_file.txt	0.0741788	0.346377	0.115459	0.5	0.404106	0.404106	0.306376	0.127724	0.086542	0.404106	0.22179	0.22179	0.0370894	0.173188	0.22179	0.159547	0.230918	0.230918	0.166825	0.117044	0.0494526	0.230918	0.404106	0.181124	0.0741788	0.346377	0.288647	0.319311	0.22179	0.22179	0.22179	0.0531822	0.577295	0.577295	0.388197	0.346377	0.461836	0.461836	0.33365	0.0745421	0.0741788	0.346377	0.173188	0.670227	0.0370894	0.173188	0.519565	0.149302	0.519565
yHMPu5000034899_ogataea_kodamae_160519_output_wi_file.txt	0.0301425	0.508655	0.169552	0.584335	0.678207	0.222528	0.176167	0.246995	0.222528	0.222528	0.222528	0.222528	0.0100475	0.169552	0.222528	0.674679	0.339104	0.222528	0.17286	0.246995	0.222528	0.222528	0.508655	0.234977	0.020095	0.339104	0.339104	0.325321	0.222528	0.222528	0.222528	0.16867	0.678207	0.222528	0.176167	0.678207	0.508655	0.222528	0.174514	0.246995	0.0502376	0.847759	0.339104	1	0.020095	0.339104	0.508655	0.403647	0.508655
yHMPu5000034901_ogataea_methylivora_160519_output_wi_file.txt	0.262612	0.428571	0.571429	0.210314	0.714286	0.486067	0.428643	0.193171	0.262612	0.428571	0.263193	0.263193	0.175075	0.285714	0.263193	0.283485	0.285714	0.194427	0.142886	0.158885	0.142857	0.0972134	0.7143	0.0857143	0.350149	0.571429	0.571429	0.352056	0.285714	0.194427	2.85714e-05	0.141742	0.714286	0.486067	0.142929	0.571429	0.571429	0.388854	0.428629	0.193171	0.262612	0.428571	0.714286	0.652684	0.175075	0.285714	0.571429	0.210314	0.428571
yHMPu5000034902_ogataea_minuta_160519_output_wi_file.txt	0.0719691	0.75	0.25	0.534899	0.5	0.321667	0.379641	0.286199	0.304067	0.304067	0.304067	0.304067	0.0239897	0.25	0.304067	0.497399	0.25	0.160833	0.31482	0.286199	0.304067	0.304067	0.75	0.1125	0.0479794	0.5	0.25	0.534899	0.304067	0.304067	0.304067	0.248699	1	0.643333	0.509282	1	0.75	0.4825	0.444461	0.286199	0.0479794	0.5	0.5	0.821098	0.0479794	0.5	0.75	0.361199	0.5
yHMPu5000034903_ogataea_naganishii_160519_output_wi_file.txt	0.142324	0.552912	0.368608	0.631392	0.737215	0.408521	0.439744	0.315696	0.142324	0.552912	0.33437	0.33437	0.0948824	0.368608	0.33437	0.368608	0.184304	0.10213	0.248164	0.5	0.368608	0.204261	0.864936	0.525569	0.0948824	0.368608	0.184304	0.5	0.368608	0.204261	0.12772	0.33437	0.552912	0.306391	0.375884	0.737215	0.552912	0.306391	0.375884	0.315696	0.0948824	0.368608	0.368608	1	0.0474412	0.184304	0.552912	0.578481	0.552912
yHMPu5000034904_ogataea_nonfermentans_160519_output_wi_file.txt	0.167944	0.8	0.2	0.83	0.6	0.460889	0.271174	0.23	0.311604	0.311604	0.311604	0.311604	0.0419859	0.2	0.311604	0.4	0.2	0.15363	0.223725	0.23	0.311604	0.311604	0.6	0.09	0.0839718	0.4	0.2	0.63	0.311604	0.311604	0.311604	0.4	0.8	0.614519	0.294899	1	1	0.768148	0.518624	0.26	0.0839718	0.4	0.4	0.66	0.167944	0.8	0.6	0.29	0.4
yHMPu5000034918_nakazawaea_holstii_160519_output_wi_file.txt	0.626173	0.666667	0.833333	0.892505	0.333333	0.238816	0.902765	0.392505	0.313086	0.333333	0.392671	0.392671	0.313086	0.333333	0.392671	0.333333	0.166667	0.119408	0.201382	0.0451677	0.392671	0.392671	0.833333	0.225838	0.46963	0.5	0.5	0.30217	0.333333	0.238816	0.0694315	0.166667	0.666667	0.477631	0.472196	0.666667	0.666667	0.477631	0.638863	0.30217	0.626173	0.666667	0.833333	0.725838	0.313086	0.333333	0.666667	0.347337	0.833333
yHMPu5000034932_kuraishia_ogatae_160519_output_wi_file.txt	0.246564	0.547921	0.18264	0.4254	0.547921	0.394958	0.372491	0.2762	0.164376	0.36528	0.394958	0.394958	0.164376	0.36528	0.394958	0.2984	0.730561	0.394958	0.435775	0.2762	0.18264	0.394958	0.611204	0.380998	0.164376	0.36528	0.36528	0.7016	0.36528	0.394958	0.126567	0.1492	0.913201	0.394958	0.499059	0.730561	0.730561	0.394958	0.435775	0.2762	0.246564	0.547921	0.36528	1	0.164376	0.36528	0.547921	0.530198	0.730561
yHMPu5000034933_kuraishia_molischiana_160519_output_wi_file.txt	0.109665	0.46608	0.15536	0.42232	0.46608	0.428793	0.375555	0.26696	0.298877	0.298877	0.298877	0.298877	0.0731097	0.31072	0.298877	0.31072	0.46608	0.428793	0.375555	0.26696	0.15536	0.142931	0.384118	0.2232	0.0731097	0.31072	0.15536	0.57768	0.15536	0.142931	0.0733985	0.15536	0.62144	0.571724	0.448954	0.62144	0.46608	0.428793	0.375555	0.26696	0.109665	0.46608	0.31072	1	0.0365548	0.15536	0.46608	0.490161	0.62144
yHMPu5000034939_komagataella_pseudopastoris_160519_output_wi_file.txt	0.0663707	0.601525	0.120305	0.573943	0.48122	0.365053	0.24061	0.305752	0.0398224	0.360915	0.256372	0.256372	0.0265483	0.24061	0.256372	0.360915	0.24061	0.182526	0.120305	0.333333	0.24061	0.182526	0.48122	0.491199	0.0398224	0.360915	0.360915	0.51878	0.24061	0.182526	0.120305	0.213028	0.601525	0.456316	0.120305	0.48122	0.601525	0.456316	0.120305	0.213028	0.0530966	0.48122	0.360915	1	0.0265483	0.24061	0.360915	0.398475	0.601525
yHMPu5000034946_ambrosiozyma_oregonensis_160519_output_wi_file.txt	0.357444	0.583333	0.666667	0.328049	0.666667	0.453663	0.345471	0.122683	0.244651	0.244651	0.244651	0.244651	0.15319	0.25	0.244651	0.330732	0.0833333	0.0567078	0.0848506	0.258049	0.244651	0.244651	0.75	0.09	0.255317	0.416667	0.5	0.142683	0.166667	0.113416	0.0030345	0.082683	0.666667	0.453663	0.178805	0.583333	0.666667	0.453663	0.178805	0.102683	0.357444	0.583333	0.5	0.638781	0.102127	0.166667	0.75	0.09	1
yHMPu5000034947_ambrosiozyma_philentoma_160519_output_wi_file.txt	0.41039	0.723486	0.813922	0.69243	0.63305	0.480806	0.271371	0.23081	0.259937	0.259937	0.259937	0.259937	0.153896	0.271307	0.259937	0.35892	0.0904358	0.0686865	0.0904448	0.316217	0.259937	0.259937	0.723486	0.376213	0.256494	0.452179	0.542615	0.37189	0.180872	0.137373	1.80872e-05	0.08973	0.813922	0.618179	0.180953	0.63305	0.63305	0.480806	0.180935	0.183783	0.359091	0.63305	0.542615	1	0.153896	0.271307	0.63305	0.329186	0.994794
yHMPu5000034950_citeromyces_hawaiiensis_160519_output_wi_file.txt	0.288294	0.666667	0.222222	0.448352	0.555556	0.14119	0.273785	0.194854	0.144147	0.333333	0.333268	0.333268	0.240245	0.555556	0.333268	0.337997	0.333333	0.0847137	0.364271	0.334531	0.222222	0.0564758	0.46507	0.305209	0.240245	0.555556	0.444444	0.389709	0.444444	0.112952	0.0412502	0.0844993	0.777778	0.197665	0.29441	0.555556	0.777778	0.197665	0.29441	0.194854	0.240245	0.555556	0.444444	0.896705	0.192196	0.444444	0.666667	0.500064	0.714716
yHMPu5000034952_citeromyces_siamensis_160519_output_wi_file.txt	0.218364	0.416667	0.166667	0.703211	0.416667	0.224389	0.227706	0.123204	0.174691	0.333333	0.28523	0.28523	0.174691	0.333333	0.28523	0.130515	0.0436728	0.0833333	0.25	0.239096	0.166667	0.0897556	0.557749	0.412934	0.262037	0.5	0.416667	0.420246	0.333333	0.179511	0.115498	0.0652577	0.416667	0.224389	0.311039	0.416667	0.333333	0.179511	0.282165	0.18115	0.393056	0.75	0.333333	0.753846	0.131019	0.25	0.333333	0.297042	0.333333
yHMPu5000034957_hanseniaspora_osmophila_160519_output_wi_file.txt	0.139953	0.666667	0.25	0.620833	0.666667	0.512099	0.245749	0.108333	0.104965	0.5	0.273999	0.273999	0.0524823	0.25	0.273999	0.333333	0.273999	0.273999	0.25	0.0375	0.273999	0.273999	0.666667	0.1	0.0699765	0.333333	0.5	0.158333	0.273999	0.273999	0.273999	0.273999	0.916667	0.704136	0.275405	0.5	0.583333	0.448086	0.485864	0.145833	0.139953	0.666667	1	0.15	0.0699765	0.333333	0.75	0.1125	0.833333
yHMPu5000034963_hanseniaspora_clermontiae_160519_output_wi_file.txt	0.0656579	0.595064	0.495887	0.580553	0.39671	0.39671	0.0991774	0.175617	0.0328289	0.297532	0.190566	0.190566	0.010943	0.0991774	0.190566	0.198355	0.010943	0.0991774	0.198355	0.152879	0.190566	0.190566	0.39671	0.305758	0.021886	0.198355	0.39671	0.404936	0.190566	0.190566	0.190566	0.190566	0.495887	0.495887	0.0991774	0.39671	0.495887	0.495887	0.0991774	0.175617	0.0437719	0.39671	0.39671	1	0.021886	0.198355	0.495887	0.382198	0.595064
yHMPu5000034967_candida_freyschussii_160519_output_wi_file.txt	0.398342	0.702247	0.280899	0.988764	0.702247	0.477875	0.436318	0.359551	0.239005	0.421348	0.389786	0.389786	0.159337	0.280899	0.389786	0.421348	0.280899	0.19115	0.146437	0.213483	0.389786	0.389786	0.702247	0.365169	0.239005	0.421348	0.561798	0.573034	0.421348	0.286725	0.00898158	0.140449	0.842697	0.57345	0.158413	0.702247	0.842697	0.57345	0.439311	0.359551	0.398342	0.702247	0.421348	0.921348	0.159337	0.280899	0.702247	0.365169	0.842697
yHMPu5000034973_danielozyma_ontarioensis_160519_output_wi_file.txt	0.262553	0.75	0.25	0.9125	0.75	0.353889	0.338968	0.1625	0.175035	0.5	0.333618	0.333618	0.131276	0.375	0.333618	0.5	0.5	0.235926	0.0593118	0.333618	0.25	0.117963	0.529656	0.2	0.175035	0.5	0.5	0.325	0.5	0.235926	0.0593118	0.125	0.75	0.353889	0.213968	0.625	0.75	0.353889	0.213968	0.14375	0.218794	0.625	0.333618	0.875	0.131276	0.375	0.75	0.2375	0.75
yHMPu5000034974_deakozyma_indianensis_160519_output_wi_file.txt	0.0472875	0.428571	0.142857	0.395819	0.571429	0.433485	0.17672	0.252962	0.0472875	0.428571	0.292761	0.292761	0.0157625	0.142857	0.292761	0.285714	0.571429	0.433485	0.17672	0.395819	0.285714	0.216743	0.445503	0.473173	0.0472875	0.428571	0.142857	0.538677	0.571429	0.433485	0.17672	0.252962	0.714286	0.541856	0.042328	0.571429	0.571429	0.433485	0.319577	0.363067	0.292761	0.292761	0.285714	0.934496	0.031525	0.285714	0.428571	0.473173	0.714286
yHMPu5000034978_cyberlindnera_mrakii_160519_output_wi_file.txt	0.302333	0.583353	0.0972254	0.941887	0.680578	0.668628	0.359929	0.173188	0.201555	0.388902	0.385075	0.385075	0.100778	0.194451	0.385075	0.384349	0.291676	0.286555	0.209812	0.173188	0.385075	0.385075	0.680578	0.539703	0.201555	0.388902	0.486127	0.577677	0.388902	0.382073	0.150116	0.385075	0.680578	0.668628	0.359929	0.486127	0.680578	0.668628	0.457154	0.250288	0.302333	0.583353	0.291676	1	0.100778	0.194451	0.680578	0.539703	0.777803
yHMPu5000034979_cyberlindnera_misumaiensis_160519_output_wi_file.txt	0.304717	0.587954	0.117591	0.790536	0.587954	0.587954	0.344541	0.209464	0.243774	0.470363	0.396372	0.396372	0.121887	0.235181	0.396372	0.464857	0.470363	0.470363	0.299151	0.325679	0.396372	0.396372	0.705544	0.559501	0.18283	0.352772	0.235181	0.651357	0.470363	0.470363	0.18156	0.116214	0.587954	0.587954	0.344541	0.470363	0.587954	0.587954	0.462131	0.302715	0.304717	0.587954	0.235181	1	0.121887	0.235181	0.705544	0.559501	0.470363
yHMPu5000034986_candida_oregonensis_160519_output_wi_file.txt	0.0705182	0.679612	0.194175	1	0.582524	0.297087	0.248125	0.208738	0.0604442	0.582524	0.261774	0.261774	0.0302221	0.291262	0.261774	0.38835	0.291262	0.148544	0.075519	0.261774	0.291262	0.148544	0.560956	0.0728155	0.0402961	0.38835	0.194175	0.514563	0.38835	0.198058	0.100692	0.0970874	0.873786	0.445631	0.420732	0.582524	0.679612	0.346602	0.273298	0.208738	0.0604442	0.582524	0.261774	0.873786	0.0302221	0.291262	0.679612	0.199029	0.679612
yHMPu5000034988_candida_fructus_160519_output_wi_file.txt	0.0548336	0.571429	0.142857	0.95	0.571429	0.367619	0.291018	0.164286	0.0479794	0.5	0.229732	0.229732	0.0205626	0.214286	0.229732	0.285714	0.214286	0.137857	0.0555604	0.229732	0.142857	0.0919048	0.679897	0.0964286	0.034271	0.357143	0.428571	0.207143	0.285714	0.18381	0.0740805	0.0714286	0.785714	0.505476	0.346579	0.5	0.642857	0.413571	0.23811	0.153571	0.0479794	0.5	0.0714286	0.939286	0.0205626	0.214286	0.571429	0.157143	0.714286
yHMPu5000034990_candida_corydali_160519_output_wi_file.txt	0.250628	0.428571	0.714286	0.512056	0.285714	0.217002	0.714314	0.370314	0.250628	0.428571	0.191372	0.191372	0.167085	0.285714	0.191372	0.283485	0.142857	0.108501	1.42857e-05	0.191372	0.142857	0.108501	0.428586	0.137143	0.167085	0.285714	0.428571	0.278885	0.142857	0.108501	1.42857e-05	0.141742	0.714286	0.542504	0.285786	0.285714	0.571429	0.434004	0.428629	0.420628	0.250628	0.428571	1	0.461742	0.0835425	0.142857	0.571429	0.324599	0.571429
yHMPu5000034998_cephaloascus_albidus_160519_output_wi_file.txt	0.378159	0.666667	0.722222	0.706288	0.388889	0.295364	0.444483	0.286233	0.315133	0.555556	0.267018	0.267018	0.157566	0.277778	0.267018	0.330732	0.166667	0.126584	1.66667e-05	0.267018	0.111111	0.0843896	0.777789	0.404444	0.252106	0.444444	0.444444	0.286233	0.333333	0.253169	3.33333e-05	0.055122	0.722222	0.548532	0.166739	0.722222	0.555556	0.421948	0.611167	0.3729	0.409673	0.722222	0.888889	0.95832	0.126053	0.222222	0.722222	0.430678	1
yHMPu5000034999_cephaloascus_fragrans_160519_output_wi_file.txt	0.409673	0.722222	0.722222	0.764444	0.555556	0.421948	0.555611	0.344444	0.28362	0.5	0.273351	0.273351	0.157566	0.277778	0.273351	0.388889	0.277778	0.210974	2.77778e-05	0.273351	0.0555556	0.0421948	0.722228	0.375556	0.220593	0.388889	0.555556	0.4	0.333333	0.253169	3.33333e-05	0.0555556	0.833333	0.632922	0.16675	0.555556	0.722222	0.548532	0.27785	0.2	0.378159	0.666667	0.888889	0.795556	0.157566	0.277778	0.722222	0.431111	0.888889
yHMPu5000035011_candida_pyralidae_160519_output_wi_file.txt	0.361555	0.637394	0.424929	1	0.566572	0.430315	0.283343	0.288952	0.281209	0.495751	0.252285	0.252285	0.120518	0.212465	0.252285	0.354108	0.212465	0.161368	2.12465e-05	0.252285	0.0708215	0.0537894	0.566579	0.294618	0.241037	0.424929	0.495751	0.399433	0.212465	0.161368	2.12465e-05	0.0708215	0.779037	0.591683	0.141721	0.566572	0.637394	0.484105	0.212528	0.181303	0.321382	0.566572	0.252285	0.849858	0.120518	0.212465	0.708215	0.439093	0.849858
yHMPu5000035018_candida_canberraensis_160519_output_wi_file.txt	0.0651994	0.590909	0.227273	0.993349	0.681818	0.561898	0.186869	0.196009	0.0551687	0.5	0.249062	0.249062	0.0250767	0.227273	0.249062	0.318182	0.227273	0.187299	0.016835	0.249062	0.0909091	0.0749198	0.552189	0.420402	0.045138	0.409091	0.454545	0.441244	0.227273	0.187299	0.016835	0.0454545	0.727273	0.599358	0.144781	0.5	0.636364	0.524438	0.138047	0.115521	0.0601841	0.545455	0.249062	0.909091	0.0250767	0.227273	0.590909	0.50089	0.863636
yHMPu5000035022_candida_emberorum_160519_output_wi_file.txt	0.0674284	0.611111	0.222222	0.893497	0.666667	0.505733	0.204444	0.239567	0.0490389	0.444444	0.247521	0.247521	0.0245194	0.222222	0.247521	0.444444	0.277778	0.210722	0.0157407	0.247521	0.111111	0.0842888	0.506296	0.385368	0.042909	0.388889	0.444444	0.453661	0.222222	0.168578	0.0125926	0.0555556	0.611111	0.463588	0.145741	0.5	0.666667	0.505733	0.148889	0.141193	0.0551687	0.5	0.247521	0.833333	0.0306493	0.277778	0.611111	0.526561	0.722222
yHMPu5000035031_candida_kruisii_160519_output_wi_file.txt	0.392704	0.692308	0.307692	0.852308	0.846154	0.642659	0.153931	0.233846	0.261803	0.461538	0.252669	0.252669	0.174535	0.307692	0.252669	0.384615	0.230769	0.175271	2.30769e-05	0.252669	0.0769231	0.0584236	0.769238	0.4	0.218169	0.384615	0.461538	0.316923	0.307692	0.233694	3.07692e-05	0.0769231	0.769231	0.584236	0.153923	0.538462	0.769231	0.584236	0.384692	0.353846	0.392704	0.692308	0.252669	0.923077	0.130901	0.230769	0.692308	0.436923	0.846154
yHMPu5000035032_candida_gatunensis_160519_output_wi_file.txt	0.0380952	0.642857	0.214286	0.815785	0.642857	0.189974	0.183696	0.210523	0.0253968	0.428571	0.189974	0.189974	0.0169312	0.285714	0.189974	0.285714	0.214286	0.189974	0.0136129	0.189974	0.0714286	0.189974	0.575966	0.270664	0.021164	0.357143	0.428571	0.345855	0.285714	0.189974	0.0181505	0.0714286	0.571429	0.189974	0.10773	0.428571	0.642857	0.189974	0.255124	0.244356	0.0296296	0.5	0.189974	0.785714	0.0126984	0.214286	0.571429	0.342093	0.857143
yHMPu5000035033_candida_cretensis_160519_output_wi_file.txt	0.129187	0.615385	0.307692	0.661538	0.615385	0.472707	0.226845	0.176923	0.0968905	0.461538	0.252291	0.252291	0.0645937	0.307692	0.252291	0.307692	0.230769	0.177265	0.0273747	0.252291	0.0769231	0.0590883	0.62451	0.0923077	0.0807421	0.384615	0.461538	0.146154	0.307692	0.236353	0.0364996	0.0769231	0.692308	0.531795	0.23597	0.538462	0.615385	0.472707	0.226845	0.176923	0.113039	0.538462	0.252291	0.923077	0.0484452	0.230769	0.615385	0.169231	0.769231
yHMPu5000035037_candida_montana_160519_output_wi_file.txt	0.405171	0.714286	0.571429	0.868571	0.571429	0.434004	0.285771	0.291429	0.324137	0.571429	0.353739	0.353739	0.162068	0.285714	0.353739	0.428571	0.142857	0.108501	0.142871	0.217143	0.353739	0.353739	0.714286	0.371429	0.243103	0.428571	0.571429	0.44	0.428571	0.325503	4.28571e-05	0.353739	1	0.759506	0.142957	0.714286	0.714286	0.542504	0.285786	0.291429	0.405171	0.714286	1	0.805714	0.162068	0.285714	0.857143	0.445714	0.857143
yHMPu5000035040_ambrosiozyma_maleeae_160519_output_wi_file.txt	0.0627314	0.568541	0.324881	0.981379	0.568541	0.547158	0.194658	0.206419	0.00896163	0.0812202	0.224085	0.224085	0.0179233	0.16244	0.224085	0.324881	0.0812202	0.0781654	0.248263	0.269018	0.224085	0.224085	0.649762	0.500795	0.0358465	0.324881	0.406101	0.475437	0.16244	0.156331	0.00920496	0.0812202	0.649762	0.625323	0.11804	0.487321	0.568541	0.547158	0.194658	0.206419	0.0537698	0.487321	0.243661	1	0.0268849	0.243661	0.649762	0.500795	0.649762
yHMPu5000035041_ambrosiozyma_pseudovanderkliftii_160519_output_wi_file.txt	0.437686	0.714286	0.714286	0.8	0.714286	0.542504	0.428643	0.28	0.273362	0.273362	0.273362	0.273362	0.175075	0.285714	0.273362	0.428571	0.142857	0.108501	0.142871	0.188571	0.273362	0.273362	0.857143	0.274286	0.262612	0.428571	0.571429	0.325714	0.285714	0.217002	2.85714e-05	0.142857	0.857143	0.651005	0.142943	0.714286	0.571429	0.434004	0.285771	0.234286	0.350149	0.571429	0.428571	0.994286	0.175075	0.285714	0.857143	0.274286	0.857143
yHMPu5000035044_barnettozyma_californica_160519_output_wi_file.txt	0.201515	0.636364	0.0909091	0.727337	0.636364	0.323536	0.402314	0.200219	0.143939	0.454545	0.323536	0.323536	0.0575758	0.181818	0.323536	0.295166	0.0909091	0.323536	0.395136	0.326647	0.323536	0.323536	0.727273	0.505711	0.115152	0.363636	0.454545	0.463652	0.272727	0.323536	0.0944983	0.0737914	0.818182	0.323536	0.374404	0.545455	0.727273	0.323536	0.433814	0.200219	0.172727	0.545455	0.272727	0.927556	0.0575758	0.181818	0.727273	0.505711	0.818182
yHMPu5000035045_barnettozyma_hawaiiensis_160613_output_wi_file.txt	0.257299	0.65849	0.0940699	0.671459	0.65849	0.335177	0.416302	0.237936	0.183785	0.47035	0.335177	0.335177	0.0735139	0.18814	0.335177	0.294662	0.0940699	0.335177	0.408874	0.402207	0.335177	0.335177	0.65849	0.574947	0.147028	0.37628	0.47035	0.558008	0.28221	0.335177	0.097784	0.0736654	0.846629	0.335177	0.387422	0.56442	0.56442	0.335177	0.383708	0.237936	0.220542	0.56442	0.28221	0.98306	0.0735139	0.18814	0.752559	0.657083	0.752559
yHMPu5000035046_barnettozyma_populi_160613_output_wi_file.txt	0.2724	0.72461	0.103516	0.825282	0.72461	0.365128	0.458104	0.251907	0.194571	0.517578	0.365128	0.365128	0.0778284	0.207031	0.365128	0.329096	0.103516	0.365128	0.44993	0.42154	0.365128	0.365128	0.828125	0.678531	0.155657	0.414063	0.517578	0.58863	0.310547	0.365128	0.107603	0.082274	0.931641	0.365128	0.426323	0.621094	0.72461	0.365128	0.458104	0.251907	0.233485	0.621094	0.310547	0.994915	0.0778284	0.207031	0.828125	0.678531	0.931641
yHMPu5000035047_barnettozyma_pratensis_160519_output_wi_file.txt	0.340344	0.6	0.8	0.716	0.5	0.379753	0.60005	0.412	0.28362	0.5	0.30484	0.30484	0.113448	0.2	0.30484	0.4	0.1	0.0759506	0.10001	0.152	0.30484	0.30484	0.7	0.364	0.226896	0.4	0.5	0.36	0.3	0.227852	3e-05	0.30484	0.9	0.683556	0.10009	0.6	0.7	0.531654	0.30007	0.256	0.340344	0.6	1	0.82	0.113448	0.2	0.8	0.416	0.8
yHMPu5000035048_barnettozyma_salicaria_160519_output_wi_file.txt	0.081072	0.734764	0.612303	0.961767	0.489843	0.489843	0.641331	0.716845	0.06756	0.612303	0.343281	0.343281	0.027024	0.244921	0.343281	0.367382	0.122461	0.122461	0.129718	0.216845	0.343281	0.343281	0.857224	0.660694	0.054048	0.489843	0.612303	0.594385	0.367382	0.367382	0.0217708	0.343281	0.857224	0.857224	0.173259	0.734764	0.612303	0.612303	0.403667	0.405615	0.081072	0.734764	0.979685	1	0.027024	0.244921	0.612303	0.471924	0.734764
yHMPu5000035242_zygoascus_ofunaensis_160928_output_wi_file.txt	0.0623116	0.564737	0.282368	0.782368	0.564737	0.564737	0.282368	0.5	0.403116	0.403116	0.403116	0.403116	0.403116	0.403116	0.403116	0.282368	0.564737	0.564737	0.282368	0.5	0.564737	0.564737	0.282368	0.5	0.0623116	0.564737	0.282368	0.5	0.0311558	0.282368	0.564737	0.435263	0.847105	0.847105	0.282368	0.564737	0.847105	0.847105	0.564737	0.717632	0.403116	0.403116	0.403116	0.847105	0.0311558	0.282368	0.564737	0.717632	0.564737
yHMPu5000035243_zygoascus_meyerae_160928_output_wi_file.txt	0.0472875	0.428571	0.142857	0.538677	0.571429	0.506854	0.142857	0.252962	0.0472875	0.428571	0.282627	0.282627	0.282627	0.282627	0.282627	0.428571	0.428571	0.38014	0.142857	0.252962	0.428571	0.38014	0.142857	0.252962	0.0472875	0.428571	0.142857	0.395819	0.142857	0.126713	0.571429	0.440421	0.571429	0.506854	0.142857	0.571429	0.571429	0.506854	0.428571	0.473173	0.282627	0.282627	0.282627	1	0.031525	0.285714	0.142857	0.252962	0.571429
yHMPu5000035244_candida_incommunis_160928_output_wi_file.txt	0.0530966	0.48122	0.120305	0.453638	0.601525	0.456316	0.285167	0.426057	0.0398224	0.360915	0.277648	0.277648	0.0265483	0.24061	0.277648	0.24061	0.48122	0.365053	0.155951	0.213028	0.24061	0.182526	0.499043	0.491199	0.0398224	0.360915	0.360915	0.51878	0.601525	0.456316	0.164862	0.213028	0.601525	0.456316	0.0445574	0.48122	0.48122	0.365053	0.155951	0.213028	0.277648	0.277648	0.360915	1	0.0265483	0.24061	0.360915	0.398475	0.72183
yHMPu5000035252_yamadazyma_nakazawae_160928_output_wi_file.txt	0.341979	0.714286	0.571429	0.568456	0.714286	0.341979	0.331091	0.142114	0.341979	0.571429	0.341979	0.341979	0.341979	0.428571	0.341979	0.284228	0.285714	0.341979	0.0181505	0.341979	0.142857	0.341979	0.723361	0.341979	0.341979	0.571429	0.571429	0.142114	0.428571	0.341979	0.0272258	0.142114	0.857143	0.341979	0.197309	0.714286	0.714286	0.341979	0.331091	0.142114	0.341979	0.857143	0.428571	0.852684	0.341979	0.428571	0.714286	0.142114	0.857143
yHMPu5000035261_candida_ponderosae_160928_output_wi_file.txt	0.354525	0.625	1	0.57	0.375	0.284815	0.750038	0.365	0.28362	0.5	0.306465	0.306465	0.14181	0.25	0.306465	0.375	0.125	0.0949383	0.125012	0.165	0.306465	0.306465	0.625	0.2	0.212715	0.375	0.5	0.285	0.375	0.284815	3.75e-05	0.306465	0.75	0.56963	0.125075	0.625	0.75	0.56963	0.375075	0.245	0.425429	0.75	0.625	0.825	0.14181	0.25	0.625	0.2	0.75
yHMPu5000035268_wickerhamomyces_hampshirensis_160928_output_wi_file.txt	0.32979	0.581395	0.581395	1	0.581395	0.441573	0.465174	0.35814	0.32979	0.581395	0.323883	0.323883	0.131916	0.232558	0.323883	0.348837	0.116279	0.0883147	0.116291	0.176744	0.323883	0.323883	0.581395	0.302326	0.197874	0.348837	0.581395	0.418605	0.348837	0.264944	3.48837e-05	0.323883	0.813953	0.618203	0.11636	0.581395	0.697674	0.529888	0.465186	0.35814	0.32979	0.581395	0.813953	0.772093	0.131916	0.232558	0.697674	0.362791	0.697674
yHMPu5000035271_wickerhamomyces_bovis_160928_output_wi_file.txt	0.378159	0.666667	0.666667	0.791111	0.555556	0.421948	0.452629	0.342222	0.315133	0.555556	0.361143	0.361143	0.126053	0.222222	0.361143	0.444444	0.0630266	0.111111	0.333333	0.284444	0.361143	0.361143	0.666667	0.346667	0.252106	0.444444	0.666667	0.457778	0.333333	0.253169	0.00491064	0.361143	0.888889	0.675117	0.124206	0.555556	0.777778	0.590727	0.23368	0.226667	0.378159	0.666667	0.777778	0.96	0.126053	0.222222	0.666667	0.346667	0.888889
yHMPu5000035274_wickerhamomyces_alni_160928_output_wi_file.txt	0.459571	0.75	0.5	0.656098	0.625	0.425309	0.500062	0.284025	0.382975	0.625	0.326356	0.326356	0.15319	0.25	0.326356	0.496098	0.125	0.0850617	0.375013	0.244025	0.326356	0.326356	0.875	0.28	0.229785	0.375	0.625	0.324025	0.375	0.255185	3.75e-05	0.326356	0.625	0.425309	0.125062	0.5	0.75	0.51037	0.250075	0.204025	0.459571	0.75	1	0.568049	0.229785	0.375	0.75	0.24	0.875
yHMPu5000035279_tortispora_starmeri_160928_output_wi_file.txt	0.0203808	0.353449	0.353449	0.293102	0.353449	0.353449	0.706898	0.939654	0.357129	0.357129	0.357129	0.357129	0.0203808	0.353449	0.357129	0.353449	0.706898	0.706898	0.353449	1	0.353449	0.353449	0.353449	0.293102	0.0203808	0.353449	0.353449	0.646551	0.706898	0.706898	0.357129	0.353449	0.706898	0.706898	0.353449	0.706898	0.706898	0.706898	0.706898	0.939654	0.0203808	0.353449	0.353449	1	0.0203808	0.353449	0.353449	0.646551	0.706898
yHMPu5000035282_trigonopsis_vinaria_160928_output_wi_file.txt	0.101171	0.481928	0.240964	0.518072	0.481928	0.341633	0.539096	0.313253	0.101171	0.481928	0.326697	0.326697	0.0505854	0.240964	0.326697	0.481928	0.481928	0.341633	0.298132	0.277108	0.481928	0.341633	0.298132	0.277108	0.151756	0.722892	0.240964	0.518072	0.481928	0.341633	0.539096	0.313253	0.722892	0.51245	0.326716	0.240964	0.722892	0.51245	0.326716	0.277108	0.101171	0.481928	0.240964	1	0.0505854	0.240964	0.240964	0.277108	0.722892
yHMPu5000035286_candida_azyma_160928_output_wi_file.txt	0.309494	0.666667	0.555556	0.635999	0.444444	0.285926	0.559681	0.1772	0.257912	0.555556	0.316345	0.316345	0.103165	0.222222	0.316345	0.442132	0.111111	0.0714815	0.251031	0.143866	0.316345	0.316345	0.777778	0.116667	0.154747	0.333333	0.555556	0.193866	0.333333	0.214444	0.0864273	0.316345	0.555556	0.357407	0.255157	0.555556	0.666667	0.428889	0.395077	0.143866	0.309494	0.666667	0.888889	0.354399	0.103165	0.222222	0.666667	0.1	0.888889
yHMPu5000035296_priceomyces_carsonii_160928_output_wi_file.txt	0.269392	0.622955	0.467216	1	0.467216	0.118739	0.51058	0.532784	0.269392	0.622955	0.337492	0.337492	0.134696	0.311478	0.337492	0.311478	0.311478	0.0791593	0.0289092	0.337492	0.155739	0.0395796	0.63741	0.658465	0.202044	0.467216	0.622955	0.658465	0.467216	0.118739	0.0433637	0.155739	0.778694	0.197898	0.383751	0.467216	0.778694	0.197898	0.383751	0.407102	0.269392	0.622955	0.337492	0.622955	0.134696	0.311478	0.622955	0.658465	0.778694
yHMPu5000035297_priceomyces_castillae_160928_output_wi_file.txt	0.324137	0.571429	0.428571	0.937143	0.571429	0.388854	0.428629	0.365714	0.243103	0.428571	0.278498	0.278498	0.243103	0.428571	0.278498	0.285714	0.285714	0.194427	2.85714e-05	0.278498	0.142857	0.0972134	0.428586	0.365714	0.243103	0.428571	0.571429	0.44	0.428571	0.29164	4.28571e-05	0.142857	0.714286	0.486067	0.285786	0.571429	0.714286	0.486067	0.285786	0.291429	0.405171	0.714286	0.278498	0.857143	0.162068	0.285714	0.571429	0.44	0.571429
yHMPu5000035301_pichia_terricola_160928_output_wi_file.txt	0.360881	0.636206	0.706896	0.576896	0.636206	0.483203	0.282822	0.160621	0.360881	0.636206	0.27869	0.27869	0.160392	0.282758	0.27869	0.280552	0.212069	0.161068	0.1414	0.115379	0.27869	0.27869	0.777585	0.248827	0.240587	0.424138	0.565517	0.251103	0.141379	0.107378	1.41379e-05	0.0701379	0.848275	0.64427	0.141464	0.706896	0.777585	0.590581	0.282836	0.160621	0.360881	0.636206	0.494827	1	0.120294	0.212069	0.706896	0.296345	0.848275
yHMPu5000035302_candida_fragi_160928_output_wi_file.txt	0.139953	0.666667	0.5	0.491667	0.666667	0.512099	0.245749	0.108333	0.104965	0.5	0.266992	0.266992	0.0524823	0.25	0.266992	0.333333	0.333333	0.256049	0.0395412	0.266992	0.0833333	0.0640123	0.593219	0.170833	0.0699765	0.333333	0.5	0.158333	0.25	0.192037	0.112989	0.0958333	0.75	0.576111	0.255634	0.583333	0.75	0.576111	0.255634	0.108333	0.122459	0.583333	0.333333	0.883333	0.0349882	0.166667	0.666667	0.183333	0.833333
yHMPu5000035318_hyphopichia_heimii_160928_output_wi_file.txt	0.472699	0.833333	1	0.853333	0.666667	0.453663	0.166733	0.253333	0.378159	0.666667	0.300236	0.300236	0.18908	0.333333	0.300236	0.5	0.333333	0.226831	3.33333e-05	0.300236	0.166667	0.113416	0.666683	0.346667	0.28362	0.5	0.666667	0.513333	0.333333	0.226831	3.33333e-05	0.166667	1	0.680494	0.166767	1	0.833333	0.567078	0.16675	0.253333	0.378159	0.666667	0.300236	0.5	0.18908	0.333333	0.833333	0.6	0.833333
yHMPu5000035325_cyberlindnera_petersonii_160928_output_wi_file.txt	0.170123	0.625	0.125	0.89375	0.75	0.398333	0.421032	0.14375	0.136098	0.5	0.322948	0.322948	0.0680491	0.25	0.322948	0.375	0.5	0.265556	0.322355	0.14375	0.322948	0.322948	0.75	0.1125	0.102074	0.375	0.25	0.6625	0.5	0.265556	0.197355	0.125	0.75	0.398333	0.421032	0.625	0.75	0.398333	0.546032	0.1625	0.170123	0.625	0.25	0.9125	0.0680491	0.25	0.625	0.09375	0.875
yHMPu5000035335_candida_blattae_160928_output_wi_file.txt	0.146951	0.7	0.2	0.93	0.6	0.336444	0.171174	0.215	0.104965	0.5	0.261426	0.261426	0.0629788	0.3	0.261426	0.3	0.3	0.168222	0.135587	0.015	0.1	0.0560741	0.511862	0.075	0.104965	0.5	0.3	0.445	0.4	0.224296	0.0474495	0.1	0.7	0.392519	0.183037	0.5	0.7	0.392519	0.283037	0.13	0.104965	0.5	0.261426	0.9	0.0629788	0.3	0.7	0.205	0.6
yHMPu5000035629_yueomyces_sinensis_160519_output_wi_file.txt	0.365982	0.4	0.666667	0.248863	0.666667	0.664667	0.302936	0.0764393	0.426979	0.466667	0.258598	0.258598	0.182991	0.2	0.258598	0.333333	0.0609969	0.0666667	0.133333	0.0097726	0.0666667	0.0664667	0.61696	0.0439767	0.304985	0.333333	0.466667	0.100871	0.2	0.1994	0.0508807	0.0666667	0.666667	0.664667	0.302936	0.466667	0.666667	0.664667	0.369602	0.0813256	0.487975	0.533333	0.4	0.695984	0.182991	0.2	0.533333	0.105757	0.8
yHMPu5000035633_candida_hispaniensis_160519_output_wi_file.txt	0.216221	0.5	0.0714286	0.343357	0.571429	0.145224	0.195893	0.186715	0.154443	0.357143	0.2448	0.2448	0.0308887	0.0714286	0.2448	0.357143	0.5	0.127071	0.117835	0.129072	0.5	0.127071	0.189264	0.186715	0.154443	0.357143	0.214286	0.530072	0.0714286	0.0181529	0.720915	0.57643	0.714286	0.181529	0.137724	0.571429	0.571429	0.145224	0.195893	0.186715	0.216221	0.5	0.2448	1	0.0926661	0.214286	0.142857	0.186715	0.714286
yHMPu5000035639_wickerhamomyces_canadensis_160613_output_wi_file.txt	0.378159	0.666667	0.555556	0.733333	0.444444	0.337558	0.444489	0.253333	0.315133	0.555556	0.302501	0.302501	0.126053	0.222222	0.302501	0.444444	0.111111	0.0843896	0.222233	0.182222	0.302501	0.302501	0.777778	0.248889	0.18908	0.333333	0.555556	0.288889	0.333333	0.253169	3.33333e-05	0.302501	0.555556	0.421948	0.222278	0.555556	0.666667	0.506337	0.222289	0.182222	0.378159	0.666667	0.888889	0.506667	0.126053	0.222222	0.666667	0.213333	1
yHMPu5000035640_yamadazyma_philogaea_160519_output_wi_file.txt	0.318883	0.708629	0.425178	0.777379	0.708629	0.434555	0.528987	0.333279	0.255107	0.566903	0.434555	0.434555	0.19133	0.425178	0.434555	0.332953	0.283452	0.434555	0.0982143	0.434555	0.141726	0.434555	0.757736	0.555737	0.255107	0.566903	0.566903	0.555574	0.283452	0.434555	0.0982143	0.110984	0.850355	0.434555	0.436369	0.566903	0.708629	0.434555	0.528987	0.333279	0.318883	0.708629	0.425178	0.999348	0.19133	0.425178	0.708629	0.666721	0.850355
yHMPu5000035641_yamadazyma_scolyti_160613_output_wi_file.txt	0.373184	0.657895	0.493421	0.914474	0.493421	0.374756	0.49347	0.421053	0.373184	0.657895	0.273318	0.273318	0.186592	0.328947	0.273318	0.328947	0.164474	0.124919	1.64474e-05	0.273318	0.0932959	0.164474	0.493421	0.256579	0.279888	0.493421	0.493421	0.421053	0.328947	0.249838	3.28947e-05	0.164474	0.657895	0.499675	0.329013	0.657895	0.657895	0.499675	0.164539	0.25	0.373184	0.657895	0.657895	1	0.186592	0.328947	0.657895	0.506579	0.657895
yHMPu5000035643_yarrowia_bubula_160519_output_wi_file.txt	0.0894703	0.387755	0.0204082	0.0846939	0.44898	0.278367	0.114484	0.131633	0.0659255	0.285714	0.158404	0.158404	0.0329627	0.142857	0.158404	0.285714	0.44898	0.278367	0.0940759	0.25102	0.428571	0.265714	0.112063	0.05	0.0659255	0.285714	0.0612245	0.294898	0.0204082	0.0126531	0.533033	0.0795918	0.489796	0.303673	0.0785096	0.367347	0.387755	0.240408	0.107221	0.0704082	0.0753434	0.326531	0.158404	0.77551	0.0282538	0.122449	0.0816327	0.0326531	0.530612
yHMPu5000035645_yarrowia_divulgata_160519_output_wi_file.txt	0.0814012	0.387755	0.0204082	0.0846939	0.44898	0.251761	0.114484	0.131633	0.0599798	0.285714	0.154339	0.154339	0.0299899	0.142857	0.154339	0.285714	0.44898	0.251761	0.0940759	0.25102	0.428571	0.240317	0.112063	0.05	0.0599798	0.285714	0.0612245	0.294898	0.0204082	0.0114437	0.533033	0.0795918	0.489796	0.274649	0.0785096	0.367347	0.387755	0.21743	0.107221	0.0704082	0.0685484	0.326531	0.154339	0.77551	0.0257056	0.122449	0.0816327	0.0326531	0.530612
yHMPu5000035650_trigonopsis_variabilis_160613_output_wi_file.txt	0.31167	0.549451	0.274725	0.362637	0.549451	0.417311	0.557545	0.450549	0.395604	0.395604	0.395604	0.395604	0.155835	0.274725	0.395604	0.274725	0.549451	0.417311	0.28282	0.362637	0.549451	0.417311	0.28282	0.362637	0.31167	0.549451	0.274725	0.362637	0.549451	0.417311	0.557545	0.450549	0.549451	0.417311	0.28282	0.274725	0.549451	0.417311	0.28282	0.362637	0.31167	0.549451	0.549451	1	0.155835	0.274725	0.274725	0.362637	0.549451
yHMPu5000035651_torulaspora_microellipsoides_160519_output_wi_file.txt	0.3423	0.603448	0.431034	1	0.689655	0.469306	0.172483	0.175862	0.2934	0.517241	0.280657	0.280657	0.1467	0.258621	0.280657	0.344828	0.0488999	0.0862069	0.258621	0.134483	0.0862069	0.0586633	0.603457	0.313793	0.2445	0.431034	0.517241	0.355172	0.344828	0.234653	3.44828e-05	0.280657	0.775862	0.527969	0.0862845	0.517241	0.603448	0.410643	0.172474	0.175862	0.2934	0.517241	0.517241	0.872414	0.1956	0.344828	0.603448	0.4	0.603448
yHMPu5000035652_torulaspora_maleeae_160613_output_wi_file.txt	0.0477869	0.433098	0.288732	0.8	0.505281	0.383305	0.246492	0.239085	0.0477869	0.433098	0.236747	0.236747	0.0238935	0.216549	0.236747	0.288732	0.00796449	0.072183	0.72183	0.55634	0.072183	0.0547579	0.509558	0.389438	0.0398224	0.360915	0.433098	0.47817	0.288732	0.219032	0.01711	0.072183	0.577464	0.438063	0.106403	0.505281	0.577464	0.438063	0.250769	0.239085	0.0557514	0.505281	0.360915	1	0.0238935	0.216549	0.577464	0.517255	0.794013
yHMPu5000035654_tortispora_ganteri_160519_output_wi_file.txt	0.187668	0.893956	0.446978	0.514025	0.446978	0.263882	0.5	0.514025	0.436476	0.436476	0.436476	0.436476	0.0938338	0.446978	0.436476	0.446978	0.893956	0.527765	0.553022	0.514025	0.446978	0.263882	0.5	0.514025	0.0938338	0.446978	0.446978	0.514025	0.893956	0.527765	0.106044	0.446978	0.893956	0.527765	0.553022	0.893956	0.893956	0.527765	1	0.581071	0.0938338	0.446978	0.446978	0.961002	0.0938338	0.446978	0.893956	0.581071	0.893956
yHMPu5000035658_starmera_amethionina_160613_output_wi_file.txt	0.241558	0.8	1	0.45	0.7	0.537704	0.583037	0.175	0.150974	0.5	0.314239	0.314239	0.0905844	0.3	0.314239	0.5	0.1	0.0768148	0.111862	0.215	0.314239	0.314239	0.9	0.135	0.150974	0.5	0.8	0.22	0.4	0.307259	0.0474495	0.314239	0.5	0.384074	0.159312	0.4	0.7	0.537704	0.283037	0.13	0.181169	0.6	0.9	0.335	0.120779	0.4	0.8	0.12	0.6
yHMPu5000035659_saturnispora_dispora_160519_output_wi_file.txt	0.046651	0.222222	0.555556	0.194444	0.444444	0.341399	0.386055	0.161111	0.234795	0.234795	0.234795	0.234795	0.0699765	0.333333	0.234795	0.444444	0.444444	0.341399	0.274944	0.255556	0.234795	0.234795	0.222222	0.0333333	0.139953	0.666667	0.444444	0.177778	0.222222	0.1707	0.0263608	0.111111	0.222222	0.1707	0.137472	0.888889	0.111111	0.0853498	0.235403	0.144444	0.209929	1	0.444444	0.844444	0.0699765	0.333333	0.444444	0.177778	0.555556
yHMPu5000035662_meyerozyma_caribbica_160613_output_wi_file.txt	0.305177	0.588841	0.14721	1	0.588841	0.578502	0.521713	0.527898	0.228883	0.441631	0.445053	0.445053	0.228883	0.441631	0.445053	0.29442	0.29442	0.289251	0.113646	0.445053	0.29442	0.289251	0.702487	0.466954	0.228883	0.441631	0.441631	0.644636	0.441631	0.433876	0.170469	0.14721	0.736051	0.723127	0.431326	0.588841	0.588841	0.578502	0.374503	0.263949	0.305177	0.588841	0.445053	0.883261	0.228883	0.441631	0.883261	0.847642	0.588841
yHMPu5000035667_kurtzmaniella_cleridarum_160928_output_wi_file.txt	0.0530966	0.48122	0.401017	0.629891	0.561423	0.561423	0.160407	0.163733	0.0486719	0.441118	0.23859	0.23859	0.0221236	0.200508	0.23859	0.280712	0.24061	0.24061	0.23859	0.23859	0.0401017	0.0401017	0.521322	0.441903	0.0353977	0.320813	0.521322	0.441903	0.24061	0.24061	0.0401017	0.0710095	0.72183	0.72183	0.0802033	0.441118	0.601525	0.601525	0.160407	0.163733	0.0530966	0.48122	0.360915	1	0.0176989	0.160407	0.601525	0.503719	0.681728
yHMPu5000035670_phaffomyces_opuntiae_160613_output_wi_file.txt	0.378159	0.666667	0.888889	0.684444	0.555556	0.421948	0.555556	0.4	0.315133	0.555556	0.369719	0.369719	0.126053	0.222222	0.369719	0.444444	0.111111	0.0843896	0.111111	0.0577778	0.369719	0.369719	0.777778	0.404444	0.252106	0.444444	0.555556	0.4	0.333333	0.253169	0.369719	0.369719	0.777778	0.590727	0.111111	0.555556	0.666667	0.506337	0.222222	0.226667	0.378159	0.666667	1	0.742222	0.126053	0.222222	0.666667	0.346667	0.888889
yHMPu5000035671_phaffomyces_antillensis_160613_output_wi_file.txt	0.378159	0.666667	0.888889	0.684444	0.555556	0.421948	0.555611	0.4	0.315133	0.555556	0.314768	0.314768	0.126053	0.222222	0.314768	0.333333	0.111111	0.0843896	0.111122	0.168889	0.314768	0.314768	0.777778	0.404444	0.252106	0.444444	0.555556	0.4	0.333333	0.253169	3.33333e-05	0.314768	0.777778	0.590727	0.111189	0.555556	0.666667	0.506337	0.222289	0.226667	0.378159	0.666667	0.888889	0.684444	0.126053	0.222222	0.666667	0.346667	0.777778
yHMPu5000035672_phaffomyces_thermotolerans_160613_output_wi_file.txt	0.425429	0.75	1	0.77	0.5	0.379753	0.62505	0.45	0.28362	0.5	0.32755	0.32755	0.0709049	0.125	0.32755	0.5	0.125	0.0949383	0.125012	0.19	0.32755	0.32755	0.75	0.39	0.28362	0.5	0.625	0.45	0.375	0.284815	3.75e-05	0.125	0.875	0.664568	0.125087	0.625	0.875	0.664568	0.250088	0.255	0.425429	0.75	1	0.52	0.14181	0.25	0.75	0.39	0.75
yHMPu5000035673_candida_orba_160613_output_wi_file.txt	0.378159	0.666667	0.888889	0.684444	0.555556	0.421948	0.555556	0.4	0.315133	0.555556	0.361351	0.361351	0.126053	0.222222	0.361351	0.444444	0.111111	0.0843896	0.111111	0.168889	0.361351	0.361351	0.666667	0.346667	0.252106	0.444444	0.555556	0.4	0.333333	0.253169	0.361351	0.111111	0.777778	0.590727	0.111111	0.555556	0.777778	0.590727	0.222222	0.226667	0.378159	0.666667	1	0.52	0.126053	0.222222	0.666667	0.346667	0.666667
yHMPu5000035674_kregervanrija_delftensis_160613_output_wi_file.txt	0.324656	0.545455	0.636364	0.437162	0.636364	0.483322	0.272791	0.122927	0.217635	0.217635	0.217635	0.217635	0.216437	0.363636	0.217635	0.270599	0.0909091	0.069046	0.181827	0.112018	0.217635	0.217635	0.636364	0.0763636	0.216437	0.363636	0.545455	0.155654	0.181818	0.138092	1.81818e-05	0.0901997	0.818182	0.621414	0.1819	0.454545	0.636364	0.483322	0.272791	0.122927	0.378765	0.636364	0.636364	0.617562	0.162328	0.272727	0.727273	0.177472	0.727273
yHMPu5000035675_kregervanrija_fluxuum_160613_output_wi_file.txt	0.340344	0.6	0.7	0.384	0.7	0.531654	0.50007	0.16	0.241316	0.241316	0.241316	0.241316	0.226896	0.4	0.241316	0.3	0.1	0.0759506	0.20001	0.224	0.241316	0.241316	0.7	0.084	0.226896	0.4	0.6	0.172	0.2	0.151901	2e-05	0.1	0.9	0.683556	0.20009	0.6	0.6	0.455704	0.40006	0.148	0.397067	0.7	0.7	0.684	0.170172	0.3	0.8	0.196	0.8
yHMPu5000035677_kodamaea_ohmeri_160519_output_wi_file.txt	0.315133	0.555556	0.111111	0.846667	0.555556	0.378052	0.111167	0.18	0.252106	0.444444	0.201213	0.201213	0.126053	0.222222	0.201213	0.277778	0.277778	0.189026	2.77778e-05	0.201213	0.166667	0.113416	0.500017	0.115556	0.18908	0.333333	0.166667	0.464444	0.277778	0.189026	2.77778e-05	0.0555556	0.666667	0.453663	0.111178	0.5	0.611111	0.415857	0.111172	0.124444	0.28362	0.5	0.201213	1	0.126053	0.222222	0.555556	0.122222	0.722222
yHMPu5000035679_candida_rhagii_160613_output_wi_file.txt	0.463431	0.816993	0.980392	1	0.653595	0.444767	0.326863	0.333333	0.370745	0.653595	0.300909	0.300909	0.185372	0.326797	0.300909	0.490196	0.326797	0.222384	3.26797e-05	0.300909	0.163399	0.111192	0.653611	0.339869	0.278058	0.490196	0.653595	0.503268	0.326797	0.222384	3.26797e-05	0.163399	0.980392	0.667151	0.163497	0.816993	0.816993	0.555959	0.16348	0.248366	0.370745	0.653595	0.300909	0.490196	0.185372	0.326797	0.980392	0.673203	0.816993
yHMPu5000035681_candida_gotoi_160519_output_wi_file.txt	0.315133	0.555556	0.555556	0.511111	0.444444	0.337558	0.333378	0.284444	0.252106	0.444444	0.219679	0.219679	0.126053	0.222222	0.219679	0.333333	0.222222	0.168779	2.22222e-05	0.219679	0.111111	0.0843896	0.555567	0.288889	0.252106	0.444444	0.444444	0.342222	0.222222	0.168779	2.22222e-05	0.111111	0.666667	0.506337	0.111178	0.444444	0.555556	0.421948	0.111167	0.168889	0.252106	0.444444	0.219679	0.333333	0.126053	0.222222	0.666667	0.457778	0.555556
yHMPu5000035684_kloeckera_hatyaiensis_160519_output_wi_file.txt	0.0178292	0.3092	0.463799	0.589367	0.3865	0.3865	0.0772999	0.136878	0.0178292	0.3092	0.153436	0.153436	0.00891462	0.1546	0.153436	0.1546	0.00445731	0.0772999	0.3092	0.238311	0.153436	0.153436	0.3865	0.297889	0.0133719	0.2319	0.3092	0.315611	0.153436	0.153436	0.153436	0.153436	0.463799	0.463799	0.0772999	0.3092	0.3865	0.3865	0.0772999	0.136878	0.0222866	0.3865	0.695699	1	0.00891462	0.1546	0.463799	0.357467	0.541099
yHMPu5000035686_cyberlindnera_saturnus_160519_output_wi_file.txt	0.293542	0.538999	0.0898332	0.714562	0.628833	0.628833	0.332563	0.142719	0.195694	0.359333	0.367437	0.367437	0.0978472	0.179666	0.367437	0.285922	0.359333	0.359333	0.228536	0.142719	0.367437	0.367437	0.718666	0.569906	0.244618	0.449166	0.449166	0.570633	0.449166	0.449166	0.173378	0.367437	0.628833	0.628833	0.332563	0.449166	0.628833	0.628833	0.422396	0.213957	0.293542	0.538999	0.2695	1	0.0978472	0.179666	0.628833	0.498668	0.718666
yHMPu5000035687_cyberlindnera_suaveolens_160613_output_wi_file.txt	0.31096	0.6	0.1	0.848766	0.7	0.687709	0.3702	0.164797	0.207307	0.4	0.391191	0.391191	0.103653	0.2	0.391191	0.341984	0.3	0.294733	0.2158	0.164797	0.391191	0.391191	0.7	0.555104	0.207307	0.4	0.5	0.567495	0.4	0.392977	0.1544	0.391191	0.7	0.687709	0.3702	0.5	0.7	0.687709	0.4702	0.244097	0.31096	0.6	0.3	0.921871	0.103653	0.2	0.7	0.555104	0.8
yHMPu5000035688_cyberlindnera_xylosilytica_160519_output_wi_file.txt	0.139335	0.625	0.125	0.76875	0.75	0.487222	0.358721	0.1625	0.111468	0.5	0.310065	0.310065	0.0557339	0.25	0.310065	0.375	0.5	0.324815	0.197481	0.14375	0.310065	0.310065	0.625	0.09375	0.195069	0.875	0.25	0.6625	0.375	0.243611	0.0543604	0.125	0.75	0.487222	0.233721	0.625	0.75	0.487222	0.483721	0.18125	0.139335	0.625	0.25	0.9125	0.0557339	0.25	0.625	0.09375	0.875
yHMPu5000035689_candida_mycetangii_160613_output_wi_file.txt	0.212742	0.472761	0.11819	0.913666	0.709141	0.354957	0.363903	0.204525	0.212742	0.472761	0.354957	0.354957	0.106371	0.23638	0.354957	0.354571	0.472761	0.354957	0.281999	0.204525	0.354957	0.354957	0.590951	0.431672	0.159557	0.354571	0.23638	0.645429	0.472761	0.354957	0.163809	0.11819	0.709141	0.354957	0.363903	0.590951	0.709141	0.354957	0.482093	0.290859	0.265928	0.590951	0.23638	0.88181	0.106371	0.23638	0.590951	0.431672	0.827331
yHMPu5000035690_candida_vartiovaarae_160613_output_wi_file.txt	0.164089	0.559708	0.0932846	0.890857	0.652992	0.542709	0.401785	0.147492	0.109393	0.373138	0.336809	0.336809	0.0546963	0.186569	0.336809	0.371682	0.279854	0.23259	0.225499	0.147492	0.336809	0.336809	0.652992	0.382	0.109393	0.373138	0.279854	0.535397	0.373138	0.310119	0.176286	0.336809	0.652992	0.542709	0.401785	0.466423	0.652992	0.542709	0.49507	0.202064	0.164089	0.559708	0.279854	1	0.0546963	0.186569	0.652992	0.382	0.746277
yHMPu5000035691_candida_salmanticensis_160519_output_wi_file.txt	0.058523	0.5304	0.2652	0.7348	0.5304	0.402361	0.295256	0.4696	0.332503	0.332503	0.332503	0.332503	0.0292615	0.2652	0.332503	0.5304	0.5304	0.402361	0.295256	0.4696	0.5304	0.402361	0.560456	0.673999	0.058523	0.5304	0.2652	0.7348	0.2652	0.201181	0.015028	0.2652	0.795601	0.603542	0.310284	0.5304	0.5304	0.402361	0.560456	0.673999	0.058523	0.5304	0.2652	1	0.0292615	0.2652	0.5304	0.673999	0.795601
yHMPu5000035695_hanseniaspora_pseudoguilliermondii_160519_output_wi_file.txt	0.0360817	0.429544	0.53693	0.628603	0.644315	0.644315	0.145568	0.190152	0.0451021	0.53693	0.225217	0.225217	0.00902042	0.107386	0.225217	0.214772	0.00902042	0.107386	0.107386	0.0827662	0.225217	0.225217	0.53693	0.413831	0.0180408	0.214772	0.53693	0.521217	0.225217	0.225217	0.225217	0.225217	0.751701	0.751701	0.259317	0.751701	0.53693	0.53693	0.139204	0.190152	0.0541225	0.644315	0.322158	1	0.0180408	0.214772	0.53693	0.413831	0.859087
yHMPu5000035696_hanseniaspora_singularis_160519_output_wi_file.txt	0.0381937	0.346154	0.461538	0.471109	0.346154	0.333135	0.0769231	0.0592874	0.0297062	0.269231	0.140846	0.140846	0.0127312	0.115385	0.140846	0.269231	0.00424375	0.0384615	0.0384615	0.0296437	0.140846	0.140846	0.346154	0.266793	0.0212187	0.192308	0.538462	0.453473	0.140846	0.140846	0.140846	0.0384615	0.461538	0.444179	0.0769231	0.269231	0.384615	0.37015	0.115385	0.127393	0.03395	0.307692	0.269231	0.669044	0.0127312	0.115385	0.346154	0.266793	0.423077
yHMPu5000035699_cyberlindnera_maclurae_160613_output_wi_file.txt	0.208048	0.592651	0.11853	0.796326	0.592651	0.492559	0.517054	0.288819	0.166438	0.474121	0.401789	0.401789	0.0832191	0.23706	0.401789	0.474121	0.474121	0.394047	0.342525	0.440735	0.401789	0.401789	0.948242	0.681154	0.124829	0.355591	0.23706	0.644409	0.474121	0.394047	0.223994	0.11853	0.711181	0.591071	0.454522	0.474121	0.829712	0.689583	0.629051	0.288819	0.208048	0.592651	0.23706	1	0.0832191	0.23706	0.711181	0.510865	0.711181
yHMPu5000035703_cyberlindnera_americana_160613_output_wi_file.txt	0.141374	0.442478	0.176991	1	0.619469	0.292298	0.274041	0.115044	0.141374	0.442478	0.238156	0.238156	0.0565498	0.176991	0.238156	0.265487	0.353982	0.167027	0.143953	0.10177	0.238156	0.238156	0.530973	0.079646	0.0848246	0.265487	0.265487	0.393805	0.353982	0.167027	0.0554572	0.0884956	0.619469	0.292298	0.185546	0.442478	0.530973	0.250541	0.260177	0.115044	0.141374	0.442478	0.265487	0.747788	0.0565498	0.176991	0.530973	0.079646	0.79646
yHMPu5000035707_candida_heveicola_160519_output_wi_file.txt	0.0815309	0.666667	0.222222	0.811111	0.555556	0.246296	0.255157	0.238889	0.0679424	0.555556	0.268066	0.268066	0.0407654	0.333333	0.268066	0.333333	0.333333	0.147778	0.0864273	0.268066	0.222222	0.0985185	0.502063	0.0666667	0.0543539	0.444444	0.222222	0.477778	0.333333	0.147778	0.0864273	0.111111	0.777778	0.344815	0.312775	0.666667	0.777778	0.344815	0.423886	0.144444	0.0679424	0.555556	0.333333	0.827778	0.0407654	0.333333	0.777778	0.227778	0.666667
yHMPu5000041678_debaryomyces_prosopidis_160928_output_wi_file.txt	0.344826	0.607903	0.607903	0.620061	0.455927	0.346279	0.303997	0.234043	0.301723	0.531915	0.242342	0.242342	0.172413	0.303951	0.242342	0.303951	0.151976	0.115426	1.51976e-05	0.242342	0.0759878	0.0577132	0.60791	0.316109	0.215516	0.379939	0.531915	0.352584	0.303951	0.230853	3.03951e-05	0.0759878	0.759878	0.577132	0.152052	0.531915	0.531915	0.403993	0.228017	0.194529	0.344826	0.607903	0.607903	1	0.12931	0.227964	0.683891	0.431611	0.759878
yHMPu5000041693_debaryomyces_nepalensis_160928_output_wi_file.txt	0.0500839	0.453916	0.453916	0.690286	0.397176	0.303364	0.192725	0.187933	0.0375629	0.340437	0.191004	0.191004	0.025042	0.226958	0.191004	0.226958	0.113479	0.0866753	0.00643047	0.191004	0.0567395	0.0433377	0.400391	0.306118	0.0313024	0.283697	0.397176	0.362858	0.170218	0.130013	0.00964571	0.0567395	0.567395	0.433377	0.145631	0.397176	0.397176	0.303364	0.135986	0.144202	0.0500839	0.453916	0.340437	1	0.0187815	0.170218	0.453916	0.406589	0.624134
yHMPu5000041713_debaryomyces_maramus_160928_output_wi_file.txt	0.397067	0.7	0.6	0.712	0.6	0.455704	0.20006	0.304	0.28362	0.5	0.268377	0.268377	0.170172	0.3	0.268377	0.3	0.2	0.151901	2e-05	0.268377	0.1	0.0759506	0.60001	0.312	0.226896	0.4	0.6	0.412	0.4	0.303802	4e-05	0.1	0.8	0.607605	0.20008	0.6	0.6	0.455704	0.20006	0.204	0.38362	0.575951	0.50001	0.76	0.170172	0.3	0.7	0.464	0.7
yHMPu5000041743_candida_hawaiiana_160928_output_wi_file.txt	0.120654	0.468727	0.133922	0.894973	0.602649	0.31808	0.342736	0.236685	0.103418	0.401766	0.279911	0.279911	0.0517088	0.200883	0.279911	0.263315	0.267844	0.141369	0.0928063	0.279911	0.133922	0.0706845	0.582091	0.420109	0.0861813	0.334805	0.468727	0.499253	0.267844	0.141369	0.0928063	0.0658288	0.602649	0.31808	0.342736	0.468727	0.535688	0.282738	0.319534	0.170856	0.120654	0.468727	0.267844	1	0.0517088	0.200883	0.602649	0.538451	0.736571
yHMPu5000041818_magnusiomyces_tetrasperma_160928_output_wi_file.txt	0.0325926	0.55	0.15	0.369294	0.6	0.221923	0.25	0.215489	0.0296296	0.5	0.221923	0.221923	0.0207407	0.35	0.221923	0.35	0.65	0.221923	0.05	0.0730979	0.5	0.221923	0.25	0.215489	0.0266667	0.45	0.2	0.492391	0.5	0.221923	0.221923	0.05	0.7	0.221923	0.1	0.6	0.6	0.221923	0.25	0.215489	0.0325926	0.55	0.25	0.965489	0.0148148	0.25	0.45	0.307881	0.75
yHMPu5000041822_dipodascus_geniculatus_160928_output_wi_file.txt	0.3177	0.560081	0.152749	0.384929	0.610998	0.41578	0.203727	0.207739	0.0577637	0.101833	0.281704	0.281704	0.115527	0.203666	0.281704	0.356415	0.560081	0.381132	0.101889	0.154786	0.560081	0.381132	0.254638	0.234216	0.202173	0.356415	0.407332	0.313646	0.407332	0.277187	0.15279	0.130346	0.763747	0.519725	7.63747e-05	0.509165	0.560081	0.381132	0.203722	0.207739	0.3177	0.560081	0.356415	1	0.173291	0.305499	0.458248	0.289206	0.712831
yHMPu5000041824_debaryomyces_subglobosus_160928_output_wi_file.txt	0.412538	0.727273	0.818182	0.789091	0.545455	0.414276	0.272782	0.232727	0.309403	0.545455	0.273531	0.273531	0.206269	0.363636	0.273531	0.363636	0.181818	0.138092	1.81818e-05	0.273531	0.0909091	0.069046	0.545464	0.283636	0.257836	0.454545	0.636364	0.421818	0.363636	0.276184	3.63636e-05	0.0909091	0.818182	0.621414	0.1819	0.636364	0.636364	0.483322	0.181882	0.185455	0.412538	0.727273	0.636364	0.967273	0.154702	0.272727	0.727273	0.469091	1
yHMPu5000041829_debaryomyces_fabryi_160928_output_wi_file.txt	0.389855	0.687285	0.773196	0.745704	0.515464	0.391498	0.257784	0.219931	0.292391	0.515464	0.259386	0.259386	0.194928	0.343643	0.259386	0.343643	0.171821	0.130499	1.71821e-05	0.259386	0.0859107	0.0652497	0.601383	0.312715	0.243659	0.429553	0.601375	0.398625	0.343643	0.260999	3.43643e-05	0.0859107	0.773196	0.587247	0.171899	0.601375	0.601375	0.456748	0.171881	0.175258	0.389855	0.687285	0.601375	1	0.146196	0.257732	0.687285	0.443299	0.859107
yHMPu5000041833_candida_tammaniensis_160928_output_wi_file.txt	0.453791	0.8	0.8	0.856	0.6	0.408296	0.60006	0.392	0.453791	0.8	0.297259	0.297259	0.226896	0.4	0.297259	0.4	0.2	0.136099	2e-05	0.297259	0.2	0.136099	0.60002	0.192	0.226896	0.4	0.6	0.392	0.4	0.272198	4e-05	0.2	0.8	0.544395	0.40008	0.8	0.6	0.408296	0.20006	0.264	0.453791	0.8	0.297259	0.4	0.226896	0.4	0.8	0.456	0.8
yHMPu5000041840_candida_wancherniae_160928_output_wi_file.txt	0.285442	0.901397	0.150233	1	0.450699	0.249751	0.306397	0.402977	0.190295	0.600931	0.388908	0.388908	0.0951475	0.300466	0.388908	0.298512	0.450699	0.249751	0.156164	0.388908	0.300466	0.1665	0.705041	0.417859	0.142721	0.450699	0.450699	0.611906	0.450699	0.249751	0.156164	0.149256	0.600931	0.333001	0.508685	0.600931	0.751164	0.416251	0.560739	0.358186	0.190295	0.600931	0.300466	0.955209	0.142721	0.450699	0.751164	0.67158	0.600931
yHMPu5000041855_candida_ascalaphidarum_160928_output_wi_file.txt	0.120006	0.466212	0.186485	0.822071	0.466212	0.265471	0.254782	0.271172	0.0240013	0.0932423	0.265471	0.265471	0.0720038	0.279727	0.265471	0.279727	0.279727	0.265471	0.0969237	0.265471	0.279727	0.265471	0.283408	0.262617	0.0720038	0.279727	0.279727	1	0.279727	0.265471	0.0969237	0.0932423	0.559454	0.265471	0.380332	0.466212	0.559454	0.265471	0.28709	0.271172	0.120006	0.466212	0.186485	0.822071	0.0480025	0.186485	0.466212	0.516678	0.466212
yHMPu5000041862_candida_golubevii_160928_output_wi_file.txt	0.27941	0.715077	0.119179	0.678769	0.476718	0.239058	0.284359	0.321231	0.139705	0.357538	0.329991	0.329991	0.0931366	0.238359	0.329991	0.357538	0.357538	0.179293	0.123885	0.329991	0.238359	0.119529	0.678487	0.414359	0.186273	0.476718	0.357538	0.486974	0.476718	0.239058	0.16518	0.119179	0.357538	0.179293	0.243064	0.595897	0.595897	0.298822	0.444834	0.404103	0.186273	0.476718	0.238359	1	0.139705	0.357538	0.715077	0.61641	0.476718
yHMPu5000041863_candida_gorgasii_160928_output_wi_file.txt	0.453791	0.8	1	0.52	0.6	0.455704	0.60006	0.392	0.453791	0.8	0.295502	0.295502	0.226896	0.4	0.295502	0.4	0.2	0.151901	2e-05	0.295502	0.2	0.151901	0.60002	0.192	0.226896	0.4	0.6	0.392	0.4	0.303802	4e-05	0.2	0.8	0.607605	0.40008	0.8	0.6	0.455704	0.40006	0.328	0.453791	0.8	0.295502	0.4	0.226896	0.4	0.8	0.456	0.8
zygosaccharomyces_bailii_output_wi_file.txt	0.0135872	0.235633	0.12891	0.530173	0.176724	0.174426	0.128289	0.156609	0.0203808	0.353449	0.12891	0.12891	0.0101904	0.176724	0.12891	0.294541	0.00339679	0.0589081	0.176724	0.146551	0.117816	0.116284	0.301522	0.244252	0.0135872	0.235633	0.176724	0.264367	0.235633	0.232568	0.0139634	0.0589081	0.235633	0.232568	0.13178	0.176724	0.353449	0.348852	0.138761	0.156609	0.016984	0.294541	0.353449	1	0.0135872	0.235633	0.0589081	0.166667	0.294541
zygosaccharomyces_rouxii_output_wi_file.txt	0.27451	0.470588	0.235294	0.627315	0.705882	0.348468	0.448941	0.21545	0.240196	0.411765	0.317588	0.317588	0.137255	0.235294	0.317588	0.278222	0.0343137	0.0588235	0.294118	0.204516	0.176471	0.0871169	0.656353	0.409031	0.205882	0.352941	0.588235	0.548142	0.294118	0.145195	0.113529	0.0463703	0.681373	0.378252	0.308588	0.529412	0.588235	0.29039	0.344706	0.174547	0.308824	0.529412	0.411765	0.935505	0.171569	0.294118	0.470588	0.419965	0.705882
[truncated: 15 more columns]
