# Supplementary material for: Variation and selection on codon usage bias across an entire subphylum
Source: PLoS Genet. 2019 Jul 31;15(7):e1008304. doi: 10.1371/journal.pgen.1008304 (PMC6701816; doi:10.1371/journal.pgen.1008304)
Supplement: S12 Table — This includes genomic GC average, total tRNA genes, total genome size, the fit of each genome’s sequences to the neutral expectation, total characterized metabolic traits, and total environments from which the strain was isolated. (XLSX) [file pgen.1008304.s015.xlsx]

## Sheet: Supplementary Table 12
file_name_id	Species name	Major clade	cor	S-value	GC-Avg	Total tRNA genes	Genome - total BP	R-squared - ENC v GC3	Total CDS	Total Metabolic Traits	env
yHMPu5000034654_aciculoconidium_aculeatum	Aciculoconidium aculeatum	CUG-Ser1	-0.792942	0.801829	0.470212	525	18270442	-1.40897	6156	20	2
yHMPu5000026137_ambrosiozyma_ambrosiae	Ambrosiozyma ambrosiae	Pichiaceae	-0.705016	0.716652	0.235111	173	14868748	-1.04412	5655	21	2
ambrosiozyma_kashinagacola	Ambrosiozyma kashinagacola	Pichiaceae	-0.808261	0.602667	0.323949	106	12320962	-2.06768	5404	ND	ND
yHMPu5000035040_ambrosiozyma_maleeae	Ambrosiozyma maleeae	Pichiaceae	-0.74023	0.760698	0.47354	173	12751984	-2.24439	5024	ND	ND
ambrosiozyma_monospora	Ambrosiozyma monospora	Pichiaceae	-0.798555	0.774307	0.336149	277	24978438	-3.28485	7194	25	3
yHMPu5000034946_ambrosiozyma_oregonensis	Ambrosiozyma oregonensis	Pichiaceae	-0.674239	0.522194	0.17117	183	15395101	-0.106186	6006	24	ND
yHMPu5000034947_ambrosiozyma_philentoma	Ambrosiozyma philentoma	Pichiaceae	-0.726365	0.68781	0.25297	182	17710905	-1.3057	6429	24	2
yHMPu5000035041_ambrosiozyma_pseudovanderkliftii	Ambrosiozyma pseudovanderkliftii	Pichiaceae	-0.817959	0.759024	0.358869	123	14456618	-4.02737	5490	ND	ND
yHMPu5000026145_ambrosiozyma_vanderkliftii	Ambrosiozyma vanderkliftii	Pichiaceae	-0.814871	0.794827	0.334981	122	15665411	-2.84047	5450	ND	ND
babjeviella_inositovora	Babjeviella inositovora	CUG-Ser1	-0.659002	0.781581	0.641199	369	15221050	-0.73451	5459	21	ND
yHMPu5000035044_barnettozyma_californica	Barnettozyma californica	Phaffomycetaceae	-0.815561	0.842429	0.426586	184	11899360	-1.39807	5423	21	5
yHMPu5000035045_barnettozyma_hawaiiensis	Barnettozyma hawaiiensis	Phaffomycetaceae	-0.791317	0.797227	0.476861	174	10617442	-1.78168	5088	12	2
yHMPu5000035046_barnettozyma_populi	Barnettozyma populi	Phaffomycetaceae	-0.79919	0.810614	0.463846	175	11533356	-1.73476	5288	13	2
yHMPu5000035047_barnettozyma_pratensis	Barnettozyma pratensis	Phaffomycetaceae	-0.79752	0.524839	0.334684	166	12622213	-2.29406	5468	22	1
yHMPu5000035048_barnettozyma_salicaria	Barnettozyma salicaria	Phaffomycetaceae	-0.615359	0.6764	0.362956	150	11010013	-0.718961	5247	14	ND
arxula_adeninivorans	Blastobotrys adeninivorans	Dipodascaceae/Trichomonascaceae	-0.855359	0.805843	0.5026	139	11804616	-0.701349	5680	38	4
yHMPu5000034681_blastobotrys_americana	Blastobotrys americana	Dipodascaceae/Trichomonascaceae	-0.571827	0.643104	0.386504	90	12598369	-0.395738	5455	29	0
yHMPu5000034675_blastobotrys_mokoenaii	Blastobotrys mokoenaii	Dipodascaceae/Trichomonascaceae	-0.738405	0.627302	0.613323	148	13798552	0.1523	5821	29	1
yHMPu5000034674_blastobotrys_muscicola	Blastobotrys muscicola	Dipodascaceae/Trichomonascaceae	-0.83388	0.745792	0.5938	460	14881377	-0.690604	6291	19	1
yHMPu5000034673_blastobotrys_nivea	Blastobotrys nivea	Dipodascaceae/Trichomonascaceae	-0.728861	0.631069	0.424966	90	15589204	-0.587186	6394	32	2
yHMPu5000034671_blastobotrys_peoriensis	Blastobotrys peoriensis	Dipodascaceae/Trichomonascaceae	-0.701174	0.669207	0.558849	101	14179073	-0.44219	5954	35	3
yHMPu5000034670_blastobotrys_proliferans	Blastobotrys proliferans	Dipodascaceae/Trichomonascaceae	-0.777279	0.60855	0.438053	117	14685634	-0.374419	6875	38	7
yHMPu5000034669_blastobotrys_raffinofermentans	Blastobotrys raffinosifermentans	Dipodascaceae/Trichomonascaceae	-0.835814	0.771094	0.513019	144	12458252	-0.73088	5964	40	0
yHMPu5000034667_blastobotrys_serpentis	Blastobotrys serpentis	Dipodascaceae/Trichomonascaceae	-0.828641	0.780154	0.42314	178	13890435	-0.590139	6205	26	2
brettanomyces_anomalus	Brettanomyces anomalus	Pichiaceae	-0.590806	0.751451	0.419443	92	12880761	-0.761802	4523	25	5
dekkera_bruxellensis	Brettanomyces bruxellensis	Pichiaceae	-0.473279	0.707265	0.414146	67	13385232	-0.825089	5149	23	5
yHMPu5000026197_brettanomyces_custersianus	Brettanomyces custersianus	Pichiaceae	-0.526016	0.737338	0.387054	95	10457826	-0.568819	4780	9	2
yHMPu5000034632_candida_athensensis	Candida athensensis	CUG-Ser1	-0.684244	0.681612	0.511285	119	9665742	-0.635994	4442	29	2
candida_auris	Candida auris	CUG-Ser1	-0.80808	0.713486	0.52407	163	12498763	-0.442244	4651	ND	ND
yHMPu5000035335_candida_blattae	Candida blattae	CUG-Ser1	-0.649844	0.586484	0.651554	170	12290805	-0.376744	5212	ND	ND
candida_carpophila	Candida carpophila	CUG-Ser1	-0.623906	0.6168	0.557477	119	10242926	-0.455967	4746	36	ND
nakaseomyces_castellii	Candida castellii	Saccharomycetaceae	-0.581987	0.701825	0.405444	141	10286478	0.00919033	4458	6	1
yHMPu5000034990_candida_corydali	Candida corydali	CUG-Ser1	-0.652919	0.436344	0.301754	102	11657245	-0.492683	5067	ND	1
yHMPu5000035302_candida_fragi	Candida fragi	CUG-Ser1	-0.654613	0.797225	0.300171	196	12105387	-0.622055	5051	24	ND
yHMPu5000034967_candida_freyschussii	Candida freyschussii	Phaffomycetaceae	-0.720994	0.744338	0.424444	137	10982976	-0.569368	5267	20	3
yHMPu5000034988_candida_fructus	Candida fructus	CUG-Ser1	-0.594097	0.60157	0.631801	221	11442680	-0.303808	4760	18	1
candida_glabrata	Candida glabrata	Saccharomycetaceae	-0.742919	0.863042	0.402272	207	12318245	-0.99333	4865	9	6
yHMPu5000041862_candida_golubevii	Candida golubevii	CUG-Ser1	-0.661256	0.629173	0.532361	134	14937814	-0.126085	5238	ND	ND
yHMPu5000041863_candida_gorgasii	Candida gorgasii	CUG-Ser1	-0.736952	0.48922	0.313384	95	11363463	-0.693295	5303	30	ND
yHMPu5000035681_candida_gotoi	Candida gotoi	CUG-Ser1	-0.782279	0.608816	0.43078	122	13358213	-1.30385	5420	31	1
yHMPu5000041743_candida_hawaiiana	Candida hawaiiana	CUG-Ser1	-0.649187	0.690893	0.58009	217	11909429	-0.385973	4747	25	ND
yHMPu5000035707_candida_heveicola	Candida heveicola	CUG-Ser1	-0.833917	0.661968	0.592039	158	13075526	-0.578742	4981	ND	ND
yHMPu5000035633_candida_hispaniensis	Candida hispaniensis	Dipodascaceae/Trichomonascaceae	-0.809804	0.838718	0.394301	197	10692747	-0.737302	5038	10	ND
yHMPu5000035244_candida_incommunis	Candida incommunis	Dipodascaceae/Trichomonascaceae	-0.72039	0.45415	0.491481	122	12142731	0.286158	5289	28	1
candida_intermedia	Candida intermedia	CUG-Ser1	-0.841057	0.811845	0.505052	189	13027022	-0.991298	5281	38	11
yHMPu5000035037_candida_montana	Candida montana	Phaffomycetaceae	-0.705944	0.563737	0.298425	129	12551108	-0.995511	5585	10	1
yHMPu5000035689_candida_mycetangii	Candida mycetangii	Phaffomycetaceae	-0.672641	0.70678	0.511624	139	12161848	-1.10516	5472	26	ND
nakaseomyces_nivariensis	Candida nivariensis	Saccharomycetaceae	-0.758238	0.87171	0.395587	240	11687903	-1.32391	4902	6	ND
yHMPu5000035673_candida_orba	Candida orba	Phaffomycetaceae	-0.675641	0.528696	0.213351	149	11580103	-0.774998	5254	9	ND
yHMPu5000034986_candida_oregonensis	Candida oregonensis	CUG-Ser1	-0.832915	0.615722	0.578076	179	10987101	-0.604952	5007	27	3
candida_orthopsilosis	Candida orthopsilosis	CUG-Ser1	-0.698686	0.41254	0.333147	77	12659401	-0.02987	4524	21	ND
candida_parapsilosis	Candida parapsilosis	CUG-Ser1	-0.765146	0.595114	0.351286	87	12998393	-0.410874	5001	28	9
yHMPu5000035261_candida_ponderosae	Candida ponderosae	Phaffomycetaceae	-0.734156	0.548668	0.29539	138	14862131	-1.61775	6083	12	ND
yHMPu5000034648_candida_restingae	Candida restingae	CUG-Ser1	-0.84342	0.78502	0.552059	372	13987553	-0.613584	5069	25	ND
yHMPu5000035679_candida_rhagii	Candida rhagii	CUG-Ser1	-0.758125	0.546589	0.425486	116	12462493	-0.664572	5249	33	1
yHMPu5000034643_candida_schatavii	Candida schatavii	CUG-Ser1	-0.679842	0.647056	0.522601	147	13749826	-0.549047	5321	22	1
candida_sorboxylosa	Candida sorboxylosa	Pichiaceae	-0.670276	0.780233	0.411448	175	10714862	-1.52536	4215	9	5
yHMPu5000034597_candida_stellimalicola	Candida stellimalicola	Phaffomycetaceae	-0.418294	0.277113	0.521705	131	10858432	-1.15554	4937	12	1
candida_succiphila	Candida succiphila	Pichiaceae	-0.550545	0.486082	0.359473	81	12149879	0.154158	5061	29	4
yHMPu5000035690_candida_vartiovaarae	Candida vartiovaarae	Phaffomycetaceae	-0.80064	0.68289	0.551511	167	11254085	-1.72802	5304	23	3
yHMPu5000034999_cephaloascus_fragrans	Cephaloascus fragrans	CUG-Ser1	-0.742812	0.52439	0.347409	317	13760617	-0.817967	5481	16	5
yHMPu5000034950_citeromyces_hawaiiensis	Citeromyces hawaiiensis	Pichiaceae	-0.564272	0.531442	0.474755	173	19639324	-0.330739	6008	ND	ND
yHMPu5000026142_citeromyces_matritensis	Citeromyces matritensis	Pichiaceae	-0.572261	0.561529	0.472742	209	20321446	-0.360731	6419	26	3
yHMPu5000034952_citeromyces_siamensis	Citeromyces siamensis	Pichiaceae	-0.493985	0.483994	0.489601	171	25257042	-0.144949	9050	22	ND
clavispora_lusitaniae	Clavispora lusitaniae	CUG-Ser1	-0.795307	0.729496	0.514291	198	12114892	-0.463428	4465	32	10
yHMPu5000035703_cyberlindnera_americana	Cyberlindnera americana	Phaffomycetaceae	-0.800912	0.86812	0.439235	163	11631002	-1.91768	5483	21	ND
cyberlindnera_fabianii_JCM3601	Cyberlindnera fabianii	Phaffomycetaceae	-0.834507	0.832438	0.450133	153	12303847	-2.28066	5552	24	ND
cyberlindnera_jadinii	Cyberlindnera jadinii	Phaffomycetaceae	-0.800134	0.798825	0.497102	152	13018415	-1.5178	5470	24	ND
yHMPu5000035699_cyberlindnera_maclurae	Cyberlindnera maclurae	Phaffomycetaceae	-0.793372	0.617093	0.583548	149	11046364	-0.527647	5216	21	2
yHMPu5000034979_cyberlindnera_misumaiensis	Cyberlindnera misumaiensis	Phaffomycetaceae	-0.831743	0.726815	0.552238	140	10543864	-0.813707	5259	14	ND
yHMPu5000034978_cyberlindnera_mrakii	Cyberlindnera mrakii	Phaffomycetaceae	-0.81861	0.860107	0.442256	163	12792944	-1.73168	5617	22	ND
yHMPu5000035325_cyberlindnera_petersonii	Cyberlindnera petersonii	Phaffomycetaceae	-0.873296	0.86908	0.487215	145	12138127	-2.0856	5420	23	ND
yHMPu5000035686_cyberlindnera_saturnus	Cyberlindnera saturnus	Phaffomycetaceae	-0.832756	0.85703	0.453194	172	13429652	-2.04214	5975	24	ND
yHMPu5000035687_cyberlindnera_suaveolens	Cyberlindnera suaveolens	Phaffomycetaceae	-0.84763	0.862128	0.454565	164	12423684	-2.18607	5521	22	ND
yHMPu5000035688_cyberlindnera_xylosilytica	Cyberlindnera xylosilytica	Phaffomycetaceae	-0.856053	0.7092	0.607155	148	13952255	-2.35257	6186	ND	ND
yHMPu5000034973_danielozyma_ontarioensis	Danielozyma ontarioensis	CUG-Ser1	-0.733422	0.796741	0.520279	150	10726519	-0.989531	4937	32	ND
yHMPu5000034974_deakozyma_indianensis	Deakozyma indianensis	Dipodascaceae/Trichomonascaceae	-0.804681	0.744342	0.500275	112	11777613	-0.594231	5222	ND	ND
yHMPu5000041829_debaryomyces_fabryi	Debaryomyces fabryi	CUG-Ser1	-0.695436	0.694469	0.31894	195	11965231	-0.683849	5229	36	7
debaryomyces_hansenii	Debaryomyces hansenii	CUG-Ser1	-0.735184	0.720566	0.337459	200	12152486	-0.626253	1054	41	ND
yHMPu5000041713_debaryomyces_maramus	Debaryomyces maramus	CUG-Ser1	-0.630948	0.647071	0.367449	168	11126639	-0.658824	5186	31	ND
yHMPu5000041693_debaryomyces_nepalensis	Debaryomyces nepalensis	CUG-Ser1	-0.540066	0.811525	0.355701	210	11468613	-0.798831	5230	36	4
yHMPu5000041678_debaryomyces_prosopidis	Debaryomyces prosopidis	CUG-Ser1	-0.664917	0.681136	0.320425	206	12928139	-0.563537	5648	24	2
yHMPu5000041824_debaryomyces_subglobosus	Debaryomyces subglobosus	CUG-Ser1	-0.695127	0.695868	0.313251	194	11562645	-0.574297	5162	36	ND
yHMPu5000034660_diddensiella_caesifluorescens	Diddensiella caesifluorescens	Dipodascaceae/Trichomonascaceae	-0.458725	0.562191	0.472405	99	12022407	0.0201474	5843	ND	ND
yHMPu5000034661_dipodascus_albidus	Dipodascus albidus	Dipodascaceae/Trichomonascaceae	-0.663632	0.73191	0.297621	301	16263702	-0.544546	6512	10	1
yHMPu5000041822_dipodascus_geniculatus	Dipodascus geniculatus	Dipodascaceae/Trichomonascaceae	-0.688306	0.685211	0.436149	305	15199412	-1.09706	6356	14	2
eremothecium_coryli	Eremothecium coryli	Saccharomycetaceae	-0.731121	0.807087	0.410437	182	9094934	-0.141778	4082	15	3
eremothecium_cymbalariae	Eremothecium cymbalariae	Saccharomycetaceae	-0.562828	0.69572	0.398608	146	9669424	-0.356226	3992	12	1
eremothecium_sinecaudum	Eremothecium sinecaudum	Saccharomycetaceae	-0.63666	0.782213	0.384388	150	8948761	-0.115793	4045	12	1
geotrichum_candidum	Geotrichum candidum	Dipodascaceae/Trichomonascaceae	-0.814188	0.775562	0.525348	311	24836057	-0.722546	6660	14	ND
yHMPu5000035691_candida_salmanticensis	Groenewaldozyma salmanticensis	Dipodascaceae/Trichomonascaceae	-0.663849	0.752918	0.437477	71	12318838	-0.428918	5526	35	6
yHMPu5000034963_hanseniaspora_clermontiae	Hanseniaspora clermontiae	Saccharomycodaceae	-0.782507	0.850869	0.433324	107	9003421	-3.10739	3988	6	ND
yHMPu5000034957_hanseniaspora_osmophila	Hanseniaspora osmophila	Saccharomycodaceae	-0.807411	0.68371	0.388609	187	12156859	-1.49974	4537	6	7
yHMPu5000035695_hanseniaspora_pseudoguilliermondii	Hanseniaspora pseudoguilliermondii	Saccharomycodaceae	-0.733453	0.829489	0.383096	124	9078015	-3.21437	4077	6	2
yHMPu5000035696_hanseniaspora_singularis	Hanseniaspora singularis	Saccharomycodaceae	-0.627631	0.844171	0.166699	227	9236024	-2.11084	4105	ND	ND
hanseniaspora_uvarum	Hanseniaspora uvarum	Saccharomycodaceae	-0.813854	0.827908	0.294895	108	9503661	-2.0242	3242	7	15
hanseniaspora_valbyensis	Hanseniaspora valbyensis	Saccharomycodaceae	-0.524006	0.816609	0.191041	88	11464179	-3.82037	4378	4	9
hanseniaspora_vinae	Hanseniaspora vineae	Saccharomycodaceae	-0.871873	0.668618	0.391584	179	11383302	-1.14834	3575	6	6
yHMPu5000035318_hyphopichia_heimii	Hyphopichia heimii	CUG-Ser1	-0.764193	0.554714	0.413066	114	13374215	-0.588083	5436	33	3
candida_homilentoma	Hyphopichia homilentoma	CUG-Ser1	-0.270537	0.695934	0.651425	142	12176763	-0.499755	5238	29	3
yHAB164_kazachstania_aerobia	Kazachstania aerobia	Saccharomycetaceae	-0.778257	0.749339	0.262581	234	12085512	-1.01937	4848	ND	ND
kazachstania_africana	Kazachstania africana	Saccharomycetaceae	-0.823168	0.756461	0.311781	265	11130140	-0.315121	4859	7	1
yHAB136_kazachstania_bromeliacearum	Kazachstania bromeliacearum	Saccharomycetaceae	-0.747399	0.780145	0.283713	229	11408292	-1.73416	4905	ND	ND
yHAB148_kazachstania_intestinalis	Kazachstania intestinalis	Saccharomycetaceae	-0.674703	0.763277	0.453777	144	10108516	-0.69457	4671	ND	ND
yHAB160_kazachstania_kunashirensis	Kazachstania kunashirensis	Saccharomycetaceae	-0.746818	0.669157	0.227207	214	10985687	-0.303829	4903	6	1
yHAB132_kazachstania_martiniae	Kazachstania martiniae	Saccharomycetaceae	-0.848247	0.806285	0.268886	288	11811926	-0.41109	5089	9	4
kazachstania_naganishii	Kazachstania naganishii	Saccharomycetaceae	-0.785223	0.605126	0.562143	158	10845821	-0.295748	4727	14	3
yHAB153_kazachstania_rosinii	Kazachstania rosinii	Saccharomycetaceae	-0.768635	0.805605	0.444669	239	12267339	-1.55131	4957	4	0
yHAB143_kazachstania_siamensis	Kazachstania siamensis	Saccharomycetaceae	-0.750096	0.678768	0.229328	225	11904546	-0.446309	4831	5	1
yHAB159_kazachstania_solicola	Kazachstania solicola	Saccharomycetaceae	-0.809823	0.702849	0.318522	277	13235758	-1.64036	5189	6	1
yHAB154_kazachstania_transvaalensis	Kazachstania transvaalensis	Saccharomycetaceae	-0.726844	0.531519	0.262052	321	12771112	-0.229286	4322	5	1
yHAB134_kazachstania_turicensis	Kazachstania turicensis	Saccharomycetaceae	-0.804986	0.618412	0.244197	203	14233920	-0.61467	5253	7	1
yHAB133_kazachstania_unispora	Kazachstania unispora	Saccharomycetaceae	-0.815391	0.652928	0.223506	241	12832539	-0.771352	5063	7	3
yHAB158_kazachstania_viticola	Kazachstania viticola	Saccharomycetaceae	-0.764945	0.743855	0.240269	299	12238665	-0.182904	5178	6	2
yHMPu5000035684_kloeckera_hatyaiensis	Kloeckera hatyaiensis	Saccharomycodaceae	-0.649155	0.814584	0.392259	123	10010803	-2.55414	4038	ND	ND
yHMPu5000034709_kluyveromyces_aestuarii	Kluyveromyces aestuarii	Saccharomycetaceae	-0.731471	0.835024	0.353449	172	10059533	-0.422037	4563	19	1
yHMPu5000034710_kluyveromyces_dobzhanskii	Kluyveromyces dobzhanskii	Saccharomycetaceae	-0.76915	0.822044	0.437856	163	10845893	-0.751704	4643	24	7
kluyveromyces_lactis	Kluyveromyces lactis	Saccharomycetaceae	-0.779357	0.848473	0.370123	161	10689156	-0.75545	4746	28	7
kluyveromyces_marxianus	Kluyveromyces marxianus	Saccharomycetaceae	-0.714997	0.834713	0.423832	175	11165408	-0.775516	4462	24	6
yHMPu5000034665_kodamaea_laetipori	Kodamaea laetipori	CUG-Ser1	-0.765775	0.827414	0.467692	286	15043375	-1.7465	5635	25	4
yHMPu5000035677_kodamaea_ohmeri	Kodamaea ohmeri	CUG-Ser1	-0.83527	0.859175	0.475906	268	12373457	-1.05389	5036	31	12
komagataella_pastoris	Komagataella pastoris	Pichiaceae	-0.654073	0.783813	0.402335	121	9216378	-0.593023	4635	13	4
yHMPu5000026274_komagataella_populi	Komagataella populi	Pichiaceae	-0.627124	0.798025	0.420647	123	9213105	-0.583283	4618	ND	ND
yHMPu5000034939_komagataella_pseudopastoris	Komagataella pseudopastoris	Pichiaceae	-0.644031	0.801948	0.422322	122	9184203	-0.605007	4381	13	2
yHMPu5000035675_kregervanrija_fluxuum	Kregervanrija fluxuum	Pichiaceae	-0.642544	0.40524	0.226353	174	13058076	-0.250833	5325	8	7
kuraishia_capsulata	Kuraishia capsulata	Pichiaceae	-0.708865	0.696022	0.509147	83	11371246	-0.883329	5354	29	7
yHMPu5000034932_kuraishia_ogatae	Kuraishia ogatae	Pichiaceae	-0.790692	0.804338	0.479647	100	14739522	-0.908958	5261	ND	ND
yHMPu5000035667_kurtzmaniella_cleridarum	Kurtzmaniella cleridarum	CUG-Ser1	-0.552923	0.801438	0.264717	337	12128693	-0.293988	5085	26	2
lachancea_cidri	Lachancea cidri	Saccharomycetaceae	-0.727838	0.820181	0.409095	192	10147735	-0.229917	4528	25	4
lachancea_dasiensis	Lachancea dasiensis	Saccharomycetaceae	-0.782668	0.722638	0.48672	203	10701617	0.0503952	4664	ND	ND
lachancea_fantastica	Lachancea fantastica nom. nud.	Saccharomycetaceae	-0.763471	0.764246	0.487246	200	11336659	-0.169472	4740	ND	ND
lachancea_fermentati	Lachancea fermentati	Saccharomycetaceae	-0.741818	0.790336	0.42955	202	10264457	-0.185961	4685	28	10
lachancea_kluyveri	Lachancea kluyveri	Saccharomycetaceae	-0.811153	0.826383	0.434678	257	11345814	-0.737147	4954	25	10
lachancea_lanzarotensis	Lachancea lanzarotensis	Saccharomycetaceae	-0.751904	0.761814	0.475742	198	11092131	-0.12242	4368	ND	ND
lachancea_meyersii	Lachancea meyersii	Saccharomycetaceae	-0.800143	0.727196	0.519012	207	11261819	-0.0546882	4718	22	1
lachancea_mirantina	Lachancea mirantina	Saccharomycetaceae	-0.697353	0.669741	0.4871	205	10117267	-0.0158672	4622	ND	ND
lachancea_nothofagi	Lachancea nothofagi	Saccharomycetaceae	-0.764122	0.771971	0.465707	202	11313798	-0.0999796	4814	ND	ND
lachancea_quebecensis	Lachancea quebecensis	Saccharomycetaceae	-0.789187	0.563133	0.531266	227	10225810	0.293734	4458	ND	ND
lachancea_thermotolerans	Lachancea thermotolerans	Saccharomycetaceae	-0.791868	0.454558	0.544944	228	10392861	0.373482	4621	24	12
lachancea_waltii	Lachancea waltii	Saccharomycetaceae	-0.691832	0.720553	0.478956	226	10912112	-0.0703897	4525	13	6
yHMPu5000034754_lipomyces_arxii	Lipomyces arxii	Lipomycetaceae	-0.54663	0.497778	0.507449	95	19329961	0.054637	7252	10	ND
yHMPu5000034757_lipomyces_doorenjongii	Lipomyces doorenjongii	Lipomycetaceae	-0.468672	0.465099	0.445597	62	12255567	-0.514167	5411	24	ND
yHMPu5000034758_lipomyces_japonicus	Lipomyces japonicus	Lipomycetaceae	-0.387277	0.647202	0.436944	142	13913255	-0.716603	5833	15	1
yHMPu5000034760_lipomyces_kononenkoae	Lipomyces kononenkoae	Lipomycetaceae	-0.486205	0.474838	0.497228	90	17286122	0.048734	6921	24	1
yHMPu5000034761_lipomyces_lipofer	Lipomyces lipofer	Lipomycetaceae	-0.324098	0.387744	0.562727	92	19856226	0.367755	7077	28	1
yHMPu5000034749_lipomyces_mesembrius	Lipomyces mesembrius	Lipomycetaceae	-0.571524	0.501718	0.512032	95	17138379	0.0502678	6601	26	ND
yHMPu5000034748_lipomyces_oligophaga	Lipomyces oligophaga	Lipomycetaceae	-0.452539	0.70273	0.412999	77	13644737	-0.217262	5453	11	ND
lipomyces_starkeyi	Lipomyces starkeyi	Lipomycetaceae	-0.555126	0.494135	0.506622	91	21267709	0.0749204	7868	31	2
yHMPu5000034742_lipomyces_suomiensis	Lipomyces suomiensis	Lipomycetaceae	-0.610973	0.759926	0.4443	88	14093042	-0.299191	5830	17	ND
lodderomyces_elongisporus	Lodderomyces elongisporus	CUG-Ser1	-0.696289	0.754936	0.380356	99	15547272	-0.802005	4679	22	6
yHMPu5000041818_magnusiomyces_tetrasperma	Magnusiomyces tetraspermus	Dipodascaceae/Trichomonascaceae	-0.753317	0.843162	0.392009	329	25980888	-1.19645	7702	10	1
metschnikowia_aberdeeniae	Metschnikowia aberdeeniae	CUG-Ser1	-0.706421	0.707343	0.598599	174	10686963	-0.50108	4580	22	5
metschnikowia_arizonensis	Metschnikowia arizonensis	CUG-Ser1	-0.562601	0.563868	0.486926	156	16315752	-0.606361	5168	12	ND
metschnikowia_borealis	Metschnikowia borealis	CUG-Ser1	-0.655834	0.45257	0.571713	173	20333103	-0.571966	5706	23	ND
metschnikowia_bowlesiae	Metschnikowia bowlesiae	CUG-Ser1	-0.487866	0.399811	0.607466	192	17565573	0.0177936	5211	ND	ND
metschnikowia_cerradonensis	Metschnikowia cerradonensis	CUG-Ser1	-0.738179	0.653865	0.550165	170	21032656	-0.622386	5800	20	ND
metschnikowia_continentalis	Metschnikowia continentalis	CUG-Ser1	-0.695999	0.616886	0.546036	171	21835504	-0.625838	5784	23	ND
metschnikowia_dekortum	Metschnikowia dekortorum	CUG-Ser1	-0.52455	0.442968	0.606849	180	16312347	0.0660594	4992	22	ND
metschnikowia_drakensbergensis	Metschnikowia drakensbergensis	CUG-Ser1	-0.568303	0.614391	0.603191	165	11968805	-0.181055	4758	ND	ND
metschnikowia_hamakuensis	Metschnikowia hamakuensis	CUG-Ser1	-0.65608	0.569598	0.575003	210	19049992	-0.67851	5533	25	3
metschnikowia_hawaiiensis	Metschnikowia hawaiiensis	CUG-Ser1	-0.660407	0.553915	0.602351	214	18614590	-0.487021	5478	23	6
metschnikowia_hibisci	Metschnikowia hibisci	CUG-Ser1	-0.680488	0.743702	0.448226	152	11317242	-0.410703	4828	24	ND
metschnikowia_ipomoeae	Metschnikowia ipomoeae	CUG-Ser1	-0.738841	0.626903	0.579616	174	18900759	-0.614535	5458	22	ND
metschnikowia_kamakouana	Metschnikowia kamakouana	CUG-Ser1	-0.755275	0.661454	0.569205	170	15649791	-0.648097	5206	25	ND
metschnikowia_kipukae	Metschnikowia kipukae	CUG-Ser1	-0.736719	0.751251	0.526234	150	11256265	-0.596332	4816	24	ND
metschnikowia_lockheadii	Metschnikowia lochheadii	CUG-Ser1	-0.684916	0.652664	0.524005	169	20094425	-0.7265	5713	23	ND
metschnikowia_matae_maris	Metschnikowia matae var. maris	CUG-Ser1	-0.709897	0.689538	0.500099	174	21578388	-0.731957	6185	ND	ND
metschnikowia_matae	Metschnikowia matae var. matae	CUG-Ser1	-0.701715	0.691094	0.49904	170	21760885	-0.729992	6045	ND	ND
metschnikowia_mauinuiana	Metschnikowia mauinuiana	CUG-Ser1	-0.716507	0.625398	0.570679	203	17273017	-0.68321	5475	25	ND
metschnikowia_proteae	Metschnikowia proteae	CUG-Ser1	-0.554282	0.487466	0.616424	167	12525497	-0.134942	4871	ND	ND
metschnikowia_santaceciliae	Metschnikowia santaceciliae	CUG-Ser1	-0.692328	0.59846	0.554549	173	20387451	-0.592671	5688	25	ND
metschnikowia_shivogae	Metschnikowia shivogae	CUG-Ser1	-0.598613	0.593146	0.626327	162	10722219	-0.300433	4645	ND	ND
metschnikowia_similis	Metschnikowia similis	CUG-Ser1	-0.488145	0.419282	0.613868	185	17474979	0.0681128	5115	22	ND
yHMPu5000035662_meyerozyma_caribbica	Meyerozyma caribbica	CUG-Ser1	-0.639853	0.622613	0.550891	122	10509558	-0.457254	4812	35	6
meyerozyma_guilliermondii	Meyerozyma guilliermondii	CUG-Ser1	-0.663553	0.702002	0.457766	120	10609954	-0.538715	4541	37	ND
yHMPu5000035665_middelhovenomyces_tepae	Middelhovenomyces tepae	Dipodascaceae/Trichomonascaceae	-0.412107	0.507098	0.334979	102	15078393	0.340549	5983	17	ND
millerozyma_acaciae	Millerozyma acaciae	CUG-Ser1	-0.624578	0.708301	0.461714	158	11065882	-1.04024	4671	27	ND
nadsonia_fulvescens_var_elongata	Nadsonia fulvescens var. elongata	Dipodascaceae/Trichomonascaceae	-0.799724	0.881824	0.368982	557	13746944	-0.446721	5459	9	ND
nakaseomyces_bacillisporus	Nakaseomyces bacillisporus	Saccharomycetaceae	-0.490263	0.810729	0.340367	176	11106681	-0.690025	4594	5	3
nakaseomyces_delphensis	Nakaseomyces delphensis	Saccharomycetaceae	-0.700164	0.75315	0.446904	200	10969104	-0.485333	4779	5	1
naumovozyma_castellii	Naumovozyma castellii	Saccharomycetaceae	-0.786163	0.778911	0.322488	270	11219539	-0.814896	5041	ND	7
naumovozyma_dairenensis	Naumovozyma dairenensis	Saccharomycetaceae	-0.763548	0.720198	0.270689	259	13527580	-0.203287	4324	9	1
yHMPu5000034897_ogataea_glucozyma	Ogataea glucozyma	Pichiaceae	-0.619047	0.671414	0.581282	212	13866424	-0.579652	5538	20	ND
yHMPu5000026124_ogataea_henricii	Ogataea henricii	Pichiaceae	-0.551546	0.537292	0.619253	203	12604709	-0.840922	5222	18	ND
yHMPu5000034899_ogataea_kodamae	Ogataea kodamae	Pichiaceae	-0.656994	0.670045	0.477157	87	8701465	-0.328944	4293	17	ND
ogataea_methanolica	Ogataea methanolica	Pichiaceae	-0.841503	0.765184	0.322785	134	15086366	-1.35482	5505	24	ND
yHMPu5000034901_ogataea_methylivora	Ogataea methylivora	Pichiaceae	-0.769108	0.468271	0.234622	117	12846970	-0.0572085	5744	24	ND
yHMPu5000034902_ogataea_minuta	Ogataea minuta	Pichiaceae	-0.622616	0.642609	0.518791	72	9133187	-0.547774	4200	18	ND
yHMPu5000034903_ogataea_naganishii	Ogataea naganishii	Pichiaceae	-0.754389	0.761132	0.499238	90	12020319	-0.411011	5143	26	ND
yHMPu5000034904_ogataea_nonfermentans	Ogataea nonfermentans	Pichiaceae	-0.694033	0.756289	0.475272	87	10823021	-0.555271	5515	15	ND
ogataea_parapolymorpha	Ogataea parapolymorpha	Pichiaceae	-0.708281	0.490437	0.567466	76	8874589	-0.194179	4002	ND	ND
yHMPu5000034893_ogataea_philodendra	Ogataea philodendri	Pichiaceae	-0.572534	0.617356	0.592333	69	8882715	-1.08817	4487	16	4
yHMPu5000034892_ogataea_pilisensis	Ogataea pilisensis	Pichiaceae	-0.822717	0.668357	0.307527	131	14405693	-0.517085	5277	16	ND
yHMPu5000034891_ogataea_pini	Ogataea pini	Pichiaceae	-0.798348	0.83118	0.431403	179	11571877	-1.24389	5145	24	ND
ogataea_polymorpha	Ogataea polymorpha	Pichiaceae	-0.48356	0.612725	0.569124	76	8974850	-0.122992	4075	29	ND
yHMPu5000034637_ogataea_populiabae	Ogataea populialbae	Pichiaceae	-0.450224	0.631025	0.429193	77	11802454	-0.42444	5179	17	ND
yHMPu5000034887_ogataea_trehaloabstinens	Ogataea trehaloabstinens	Pichiaceae	-0.400482	0.686108	0.385498	74	11332404	-0.320923	5367	19	ND
yHMPu5000034886_ogataea_trehalophila	Ogataea trehalophila	Pichiaceae	-0.857991	0.76709	0.294198	142	14167188	-1.56648	5310	17	ND
yHMPu5000034885_ogataea_zsoltii	Ogataea zsoltii	Pichiaceae	-0.624669	0.633389	0.585791	116	11719984	-1.19919	5242	18	ND
yHMPu5000035671_phaffomyces_antillensis	Phaffomyces antillensis	Phaffomycetaceae	-0.688827	0.528333	0.222687	150	12301330	-0.788222	5385	9	2
yHMPu5000035670_phaffomyces_opuntiae	Phaffomyces opuntiae	Phaffomycetaceae	-0.667768	0.512869	0.21401	153	13277281	-0.880872	5485	10	2
yHMPu5000035672_phaffomyces_thermotolerans	Phaffomyces thermotolerans	Phaffomycetaceae	-0.658135	0.497629	0.209202	143	11427259	-0.57563	5171	10	4
yHMPu5000034629_pichia_exigua	Pichia exigua	Pichiaceae	-0.617541	0.519535	0.18871	181	11263787	-0.11598	4485	6	ND
yHMPu5000034625_pichia_kudriavzevii	Pichia kudriavzevii	Pichiaceae	-0.52163	0.75344	0.370042	268	11673292	-0.343371	4686	9	ND
pichia_membranifaciens	Pichia membranifaciens	Pichiaceae	-0.59997	0.457743	0.532666	158	11584685	-0.117929	4669	11	7
yHMPu5000034624_pichia_nakasei	Pichia nakasei	Pichiaceae	-0.690083	0.46986	0.208862	173	10430795	0.119065	4012	6	1
yHMPu5000034622_pichia_occidentalis	Pichia occidentalis	Pichiaceae	-0.59819	0.676664	0.468607	210	12048800	-0.870501	4926	9	ND
yHMPu5000035301_pichia_terricola	Pichia terricola	Pichiaceae	-0.825757	0.631736	0.320402	244	12280907	-0.158784	4831	6	ND
yHMPu5000035296_priceomyces_carsonii	Priceomyces carsonii	CUG-Ser1	-0.504092	0.557412	0.332996	115	11729577	-0.235302	5347	28	ND
yHMPu5000035297_priceomyces_castillae	Priceomyces castillae	CUG-Ser1	-0.689417	0.765805	0.326716	119	10856769	-1.02195	4867	25	ND
priceomyces_haplophilus	Priceomyces haplophilus	CUG-Ser1	-0.508182	0.643044	0.42071	115	10517128	-0.344739	4748	18	6
yHMPu5000034606_priceomyces_medius	Priceomyces medius	CUG-Ser1	-0.704086	0.780843	0.328196	124	11083848	-0.813452	4978	25	ND
saccharomyces_arboricola	Saccharomyces arboricola	Saccharomycetaceae	-0.681826	0.7945	0.400387	259	11619520	-0.40062	4065	14	ND
saccharomyces_cerevisiae	Saccharomyces cerevisiae	Saccharomycetaceae	-0.704581	0.839538	0.371838	279	12157105	-0.404655	4989	16	8
saccharomyces_eubayanus	Saccharomyces eubayanus	Saccharomycetaceae	-0.753486	0.813227	0.418313	279	11683510	-0.555038	4722	ND	ND
saccharomyces_kudriavzevii	Saccharomyces kudriavzevii	Saccharomycetaceae	-0.739347	0.817186	0.410013	256	11305202	-0.522132	4559	14	ND
saccharomyces_mikatae	Saccharomyces mikatae	Saccharomycetaceae	-0.694258	0.846014	0.3635	265	11450123	-0.416773	4568	19	1
saccharomyces_paradoxus	Saccharomyces paradoxus	Saccharomycetaceae	-0.715167	0.829779	0.3784	267	11744610	-0.435714	4719	18	5
saccharomyces_uvarum	Saccharomyces uvarum	Saccharomycetaceae	-0.746103	0.773903	0.425379	274	11502913	-0.541137	4709	ND	ND
yHMPu5000034607_saccharomycopsis_capsularis	Saccharomycopsis capsularis	CUG-Ser2	-0.610066	0.760735	0.569834	239	17823225	-1.0052	5985	21	1
saccharomycopsis_malanga	Saccharomycopsis malanga	CUG-Ser2	-0.729915	0.713559	0.416582	191	16719687	-1.11243	5785	20	2
saprochaete_clavata	Saprochaete clavata	Dipodascaceae/Trichomonascaceae	-0.581026	0.781379	0.331223	187	17715251	-0.575158	5949	10	5
yHMPu5000035659_saturnispora_dispora	Saturnispora dispora	Pichiaceae	-0.530141	0.68455	0.349731	127	10120266	-1.02881	4464	10	ND
yHMPu5000034611_saturnispora_mendoncae	Saturnispora mendoncae	Pichiaceae	-0.527373	0.594422	0.227617	128	9100453	-0.423449	4252	9	ND
yHMPu5000034612_saturnispora_saitoi	Saturnispora saitoi	Pichiaceae	-0.572372	0.77495	0.208333	145	9875405	-0.913034	4497	9	2
yHMPu5000034613_saturnispora_serradocipensis	Saturnispora serradocipensis	Pichiaceae	-0.218272	0.629111	0.362374	119	10317717	-1.07701	4590	ND	ND
yHMPu5000034614_saturnispora_silvae	Saturnispora silvae	Pichiaceae	-0.656735	0.687649	0.508543	175	9300146	-0.9308	4338	13	4
scheffersomyces_lignosus	Scheffersomyces lignosus	CUG-Ser1	-0.803809	0.845976	0.462933	171	16592489	-1.81952	5728	34	ND
scheffersomyces_stipitis	Scheffersomyces stipitis	CUG-Ser1	-0.746795	0.831423	0.457242	167	15441079	-1.72799	5647	35	ND
spathaspora_arborariae	Spathaspora arborariae	CUG-Ser1	-0.644908	0.385188	0.177051	158	12870582	0.298606	4892	ND	ND
spathaspora_girioi	Spathaspora girioi	CUG-Ser1	-0.637391	0.470421	0.267219	171	14809507	0.222739	5027	ND	ND
spathaspora_gorwiae	Spathaspora gorwiae	CUG-Ser1	-0.716089	0.561115	0.284023	136	14889443	-0.0212092	4904	ND	ND
spathaspora_hagerdaliae	Spathaspora hagerdaliae	CUG-Ser1	-0.776076	0.555211	0.283005	177	16614112	-0.0539777	5200	ND	ND
spathaspora_passalidarum	Spathaspora passalidarum	CUG-Ser1	-0.790137	0.763024	0.337003	163	13182099	-0.727459	5354	ND	2
yHMPu5000034605_spencermartinsiella_europaea	Spencermartinsiella europaea	Dipodascaceae/Trichomonascaceae	-0.670769	0.67592	0.499791	108	14731014	-0.113761	5987	ND	ND
yHMPu5000034604_sporopachydermia_lactativora	Sporopachydermia lactativora	Sporopachydermia clade	-0.613709	0.543227	0.450862	106	16710198	-0.439919	5463	11	4
sporopachydermia_quercuum	Sporopachydermia quercuum	Sporopachydermia clade	-0.609277	0.620768	0.299059	99	16411463	-0.112104	5433	10	2
yHMPu5000034594_starmera_quercuum	Starmera quercuum	Phaffomycetaceae	-0.364724	0.635839	0.392762	124	11746186	-0.460987	5390	11	3
candida_apicola	Starmerella apicola	Dipodascaceae/Trichomonascaceae	-0.808564	0.692615	0.505915	78	9769876	-0.239688	4251	16	8
starmerella_bombicola_JCM9596	Starmerella bombicola	Dipodascaceae/Trichomonascaceae	-0.729689	0.577858	0.518088	74	9561028	0.161733	4466	15	9
sugiyamaella_lignohabitans	Sugiyamaella lignohabitans	Dipodascaceae/Trichomonascaceae	-0.703611	0.811712	0.419671	197	15982127	-0.54173	5439	ND	2
yHMPu5000035018_candida_canberraensis	Suhomyces canberraensis	CUG-Ser1	-0.790405	0.853922	0.433482	340	14815857	-2.47126	5305	28	ND
yHMPu5000035022_candida_emberorum	Suhomyces emberorum	CUG-Ser1	-0.774408	0.873351	0.417345	276	13533920	-1.81377	5117	24	ND
yHMPu5000035011_candida_pyralidae	Suhomyces pyralidae	CUG-Ser1	-0.766118	0.752542	0.499728	235	12476905	-1.21747	4982	19	ND
candida_tanzawaensis	Suhomyces tanzawaensis	CUG-Ser1	-0.759347	0.778888	0.565314	254	13136204	-1.69136	5088	21	1
tetrapisispora_blattae	Tetrapisispora blattae	Saccharomycetaceae	-0.697174	0.716907	0.232708	329	14048593	-0.753533	5064	8	1
yHMPu5000034875_tetrapisispora_fleetii	Tetrapisispora fleetii	Saccharomycetaceae	-0.452546	0.827277	0.250489	201	12364389	-0.756431	4895	4	ND
yHMPu5000034876_tetrapisispora_iriomotensis	Tetrapisispora iriomotensis	Saccharomycetaceae	-0.773374	0.714761	0.259689	232	12058124	-0.871485	5104	5	ND
yHMPu5000034877_tetrapisispora_namnaonensis	Tetrapisispora namnaonensis	Saccharomycetaceae	-0.440571	0.837986	0.259296	204	12741674	-0.494109	5006	7	ND
tetrapisispora_phaffii	Tetrapisispora phaffii	Saccharomycetaceae	-0.749177	0.741081	0.297283	206	12115070	-0.778616	4145	7	1
yHMPu5000035033_candida_cretensis	Teunomyces cretensis	CUG-Ser1	-0.629243	0.782639	0.591841	200	11230935	-1.14108	4935	28	ND
yHMPu5000035032_candida_gatunensis	Teunomyces gatunensis	CUG-Ser1	-0.704855	0.748077	0.466769	206	10928885	-1.30744	4796	21	ND
yHMPu5000035031_candida_kruisii	Teunomyces kruisii	CUG-Ser1	-0.50107	0.793269	0.597904	222	12779385	-0.952842	5435	29	2
tortispora_caseinolytica	Tortispora caseinolytica	Trigonopsidaceae	-0.333481	0.640241	0.459285	52	9180161	-0.351761	4305	13	4
yHMPu5000035654_tortispora_ganteri	Tortispora ganteri	Trigonopsidaceae	-0.236265	0.584522	0.40283	55	9626561	-0.0704154	4690	ND	3
yHMPu5000035279_tortispora_starmeri	Tortispora starmeri	Trigonopsidaceae	-0.134291	0.5908	0.38839	54	9585486	-0.305243	4632	ND	ND
torulaspora_delbrueckii	Torulaspora delbrueckii	Saccharomycetaceae	-0.832909	0.840543	0.416932	192	9220678	-0.484815	4342	26	9
yHMPu5000026152_torulaspora_franciscae	Torulaspora franciscae	Saccharomycetaceae	-0.72764	0.680412	0.50075	227	10548653	-0.244801	4756	17	1
yHMPu5000035652_torulaspora_maleeae	Torulaspora maleeae	Saccharomycetaceae	-0.746645	0.591843	0.521641	206	9267644	-0.277485	4119	24	3
yHMPu5000035651_torulaspora_microellipsoides	Torulaspora microellipsoides	Saccharomycetaceae	-0.743357	0.716999	0.339904	187	10979968	0.00773094	5003	20	6
yHMPu5000034881_torulaspora_pretoriensis	Torulaspora pretoriensis	Saccharomycetaceae	-0.750991	0.719603	0.499554	249	11585715	-0.282439	5412	22	1
yHMPu5000035650_trigonopsis_variabilis	Trigonopsis variabilis	Trigonopsidaceae	-0.475656	0.58526	0.443851	69	11545724	0.053735	5130	13	3
yHMPu5000035282_trigonopsis_vinaria	Trigonopsis vinaria	Trigonopsidaceae	-0.751957	0.797553	0.466314	77	11377523	-0.405037	5010	14	1
vanderwaltozyma_polyspora	Vanderwaltozyma polyspora	Saccharomycetaceae	-0.784836	0.766097	0.267365	231	14674591	-1.23766	4396	15	3
wickerhamia_fluorescens	Wickerhamia fluorescens	CUG-Ser1	-0.550423	0.814249	0.396253	250	13178500	-0.578256	4940	20	2
yHMPu5000034646_wickerhamiella_cacticola	Wickerhamiella cacticola	Dipodascaceae/Trichomonascaceae	-0.780456	0.729562	0.532869	144	12938510	-0.217937	5412	13	2
wickerhamiella_domercqiae	Wickerhamiella domercqiae	Dipodascaceae/Trichomonascaceae	-0.535141	0.554427	0.470165	49	8470812	0.0213229	3971	17	2
candida_infanticola	Wickerhamiella infanticola	Dipodascaceae/Trichomonascaceae	-0.813744	0.549968	0.544337	116	8152740	0.0324225	4196	8	3
candida_versatilis	Wickerhamiella versatilis	Dipodascaceae/Trichomonascaceae	-0.403739	0.639113	0.41989	68	9313034	-0.0500518	5259	22	6
yHMPu5000035271_wickerhamomyces_bovis	Wickerhamomyces bovis	Phaffomycetaceae	-0.809531	0.679652	0.408645	162	11715122	-2.81222	5474	24	3
yHMPu5000035639_wickerhamomyces_canadensis	Wickerhamomyces canadensis	Phaffomycetaceae	-0.819966	0.528909	0.342389	153	12510583	-1.14709	5614	20	5
yHMPu5000035268_wickerhamomyces_hampshirensis	Wickerhamomyces hampshirensis	Phaffomycetaceae	-0.739529	0.536545	0.311385	147	12058197	-0.427413	5583	20	2
yHMPu5000035252_yamadazyma_nakazawae	Yamadazyma nakazawae	CUG-Ser1	-0.79735	0.752999	0.329967	134	11163843	-0.472462	4946	34	4
yHMPu5000035640_yamadazyma_philogaea	Yamadazyma philogaea	CUG-Ser1	-0.5537	0.666725	0.475611	132	11284508	-0.471037	4593	30	1
yHMPu5000035641_yamadazyma_scolyti	Yamadazyma scolyti	CUG-Ser1	-0.626085	0.644918	0.342616	106	11319754	-0.840648	4874	35	5
candida_tenuis	Yamadazyma tenuis	CUG-Ser1	-0.623744	0.622992	0.488007	113	10747050	-1.28999	4724	36	4
yHMPu5000035643_yarrowia_bubula	Yarrowia bubula	Dipodascaceae/Trichomonascaceae	-0.894794	0.649088	0.576822	541	20726424	-1.76345	6376	ND	ND
yarrowia_deformans	Yarrowia deformans	Dipodascaceae/Trichomonascaceae	-0.823621	0.563823	0.670903	533	20877144	-1.19461	6189	13	ND
yHMPu5000035645_yarrowia_divulgata	Yarrowia divulgata	Dipodascaceae/Trichomonascaceae	-0.820459	0.538562	0.66791	550	21444462	-1.17595	6295	ND	ND
yarrowia_keelungensis	Yarrowia keelungensis	Dipodascaceae/Trichomonascaceae	-0.840463	0.471706	0.642772	536	21824367	-1.50821	6074	ND	ND
yarrowia_lipolytica	Yarrowia lipolytica	Dipodascaceae/Trichomonascaceae	-0.881755	0.635143	0.631792	505	20502978	-1.23383	6115	18	6
yHMPu5000035629_yueomyces_sinensis	Yueomyces sinensis	Saccharomycetaceae	-0.734455	0.58812	0.176181	219	13063945	0.0213795	4992	5	1
yHMPu5000035243_zygoascus_meyerae	Zygoascus meyerae	Dipodascaceae/Trichomonascaceae	-0.748943	0.850831	0.401463	100	12250757	-0.555358	5294	36	7
yHMPu5000035242_zygoascus_ofunaensis	Zygoascus ofunaensis	Dipodascaceae/Trichomonascaceae	-0.508581	0.64596	0.460469	65	13241094	-0.364264	5313	36	ND
zygosaccharomyces_bailii	Zygosaccharomyces bailii	Saccharomycetaceae	-0.651357	0.739545	0.44278	139	10268813	-0.209634	4368	11	ND
yHMPu5000034866_zygosaccharomyces_bisporus	Zygosaccharomyces bisporus	Saccharomycetaceae	-0.639294	0.58104	0.488863	245	10605989	0.15991	4421	9	4
yHMPu5000034865_zygosaccharomyces_kombuchaensis	Zygosaccharomyces kombuchaensis	Saccharomycetaceae	-0.594636	0.640354	0.516311	237	10284548	-0.141081	4230	11	ND
zygosaccharomyces_rouxii	Zygosaccharomyces rouxii	Saccharomycetaceae	-0.757479	0.762307	0.333097	265	9764635	-0.642588	4454	13	ND
yHMPu5000034862_zygotorulaspora_florentina	Zygotorulaspora florentina	Saccharomycetaceae	-0.650073	0.776894	0.405028	176	11090184	-0.237972	4665	24	5
yHMPu5000026256_zygotorulaspora_mrakii	Zygotorulaspora mrakii	Saccharomycetaceae	-0.572498	0.73127	0.375182	175	10393571	-0.118575	4482	15	1
