# Supplementary material for: Variation and selection on codon usage bias across an entire subphylum
Source: PLoS Genet. 2019 Jul 31;15(7):e1008304. doi: 10.1371/journal.pgen.1008304 (PMC6701816; doi:10.1371/journal.pgen.1008304)
Supplement: S13 Table — The fit (R-squared), relative importance, ANNOVA, log likelihood, and correlation are reported where appropriate. (XLSX) [file pgen.1008304.s016.xlsx]

## Sheet: Supplementary Table 13
			Centered Data Points Used in Model
Model Name	Model Type	S-value	tRNAome Size	Total genomic BP	CDS total	Total metabolic traits	Total isolation data	R-squared	Relative Importance	Annova RSS (only with full datasets)	Annova Res.Df	Log Likelihood	Correlation
Model0	Linear Regression	X	X	X	X	X	X	0.1336	0.1629	ND	ND
Model0a	Linear Regression	X	X	X	X	X		0.1612	0.1752	ND	ND
Model1	Linear Regression	X	X	X	X			0.1216	0.1308	3.6258	286
Model2	Linear Regression	X	X	X				0.1244	0.1305	3.6271	287
Model-tRNA	Linear Regression	X	X					0.03896		3.9948	288
Model-Genome	Linear Regression	X		X				0.03958		3.9922	288
Model-CDS	Linear Regression	X			X			0.02813		4.0399	288
Model-Metabolism	Linear Regression	X				X		-0.004113		ND	ND
Model-Environment	Linear Regression	X					X	0.02047		ND	ND
Gaussian1	Gaussian Model	X	X					0.114011
PGLS1	PGLS	X		X								236.864	-4.11215e-09
PGLS2	PGLS	X	X									236.467	0.00012188
