# Supplementary material for: Variation and selection on codon usage bias across an entire subphylum
Source: PLoS Genet. 2019 Jul 31;15(7):e1008304. doi: 10.1371/journal.pgen.1008304 (PMC6701816; doi:10.1371/journal.pgen.1008304)
Supplement: S14 Table — (XLSX) [file pgen.1008304.s017.xlsx]

## Sheet: Supplementary Table 14
Group	Group Abrv	genome	AAA	AAC	AAG	AAU	ACA	ACC	ACG	ACU	AGA	AGC	AGG	AGU	AUA	AUC	AUU	CAA	CAC	CAG	CAU	CCA	CCC	CCG	CCU	CGA	CGC	CGG	CGU	CUA	CUC	CUG	CUU	GAA	GAC	GAG	GAU	GCA	GCC	GCG	GCU	GGA	GGC	GGG	GGU	GUA	GUC	GUG	GUU
Alloascoidea clade	ALL	alloascoidea_hylecoeti	1.562	0.336	0.438	1.664	1.674	0.477	0.265	1.584	1.652	0.302	0.348	1.176	0.837	0.42	1.743	1.643	0.338	0.357	1.662	1.993	0.368	0.251	1.387	1.49	0.346	0.465	1.698	0.468	0.199	0.243	0.847	1.648	0.272	0.352	1.728	1.436	0.516	0.219	1.829	1.268	0.348	0.365	2.019	0.766	0.47	0.36	2.404
CUG-Ser clade	CUG-S	yHMPu5000041855_candida_ascalaphidarum	0.459	1.405	1.541	0.595	0.576	1.714	0.981	0.729	1.334	1.393	0.666	0.509	0.357	1.617	1.026	0.519	1.47	1.481	0.53	0.61	1.47	1.188	0.732	0.29	2.164	0.959	0.587	0.197	1.624	0.983	0.811	0.563	1.442	1.437	0.558	0.606	1.646	1.015	0.733	0.552	2.067	0.481	0.901	0.26	0.977	2.095	0.668
CUG-Ser clade	CUG-S	yHMPu5000041840_candida_wancherniae	0.522	1.518	1.478	0.482	0.687	1.543	1.141	0.629	1.223	1.351	0.777	0.423	0.387	1.779	0.835	0.615	1.475	1.385	0.525	0.772	1.36	1.174	0.694	0.371	1.862	1.156	0.611	0.36	1.457	0.69	0.633	0.577	1.491	1.423	0.509	0.729	1.566	1.035	0.67	0.69	2.079	0.544	0.688	0.177	1.138	1.948	0.737
CUG-Ser clade	CUG-S	yHMPu5000034988_candida_fructus	0.677	1.333	1.323	0.667	0.596	1.715	0.849	0.84	1.665	0.892	0.335	0.621	0.257	1.456	1.287	0.896	1.355	1.104	0.645	0.941	1.126	1.095	0.839	0.385	1.69	1.157	0.768	0.226	1.063	0.779	0.902	0.911	1.23	1.089	0.77	0.626	1.367	1.259	0.749	0.815	1.537	0.507	1.141	0.256	0.801	1.996	0.947
CUG-Ser clade	CUG-S	yHMPu5000035031_candida_kruisii	0.628	1.363	1.372	0.637	0.673	1.714	0.74	0.874	1.664	0.871	0.336	0.773	0.418	1.485	1.097	0.985	1.266	1.015	0.734	1.303	1.051	0.784	0.863	0.426	1.214	1.153	1.207	0.192	0.895	0.435	0.697	1.269	1.175	0.731	0.825	0.778	1.674	0.537	1.011	0.87	1.275	0.535	1.321	0.379	1.259	1.229	1.133
CUG-Ser clade	CUG-S	yHMPu5000035677_kodamaea_ohmeri	0.672	1.095	1.328	0.905	1.121	0.973	0.546	1.36	1.506	0.705	0.494	1.046	0.463	1.278	1.259	0.977	1.034	1.023	0.966	1.802	0.543	0.469	1.186	0.434	1.084	0.581	1.902	0.15	0.965	0.816	0.96	0.937	0.906	1.063	1.094	1.284	0.827	0.556	1.333	1.128	0.631	0.399	1.842	0.574	0.829	1.323	1.273
CUG-Ser clade	CUG-S	yHMPu5000034648_candida_restingae	0.666	1.286	1.334	0.714	1.012	1.238	0.62	1.13	1.352	0.936	0.648	0.851	0.524	1.3	1.176	0.775	1.276	1.225	0.724	1.484	0.789	0.624	1.104	0.445	1.545	0.536	1.474	0.225	0.977	0.825	0.903	0.83	1.149	1.17	0.851	1.165	1.017	0.66	1.158	1.017	0.962	0.536	1.486	0.435	0.938	1.418	1.209
CUG-Ser clade	CUG-S	yHMPu5000041743_candida_hawaiiana	0.795	1.181	1.205	0.819	0.925	1.428	0.642	1.005	1.551	0.989	0.449	0.661	0.415	1.439	1.146	1.044	1.197	0.956	0.803	1.271	0.97	0.721	1.039	0.454	1.521	0.858	1.167	0.343	1.093	0.66	0.943	0.858	1.163	1.142	0.837	0.869	1.521	0.529	1.082	0.894	1.416	0.403	1.288	0.253	1.247	1.443	1.056
CUG-Ser clade	CUG-S	metschnikowia_bicuspidata	0.823	1.289	1.177	0.711	0.844	1.269	1.077	0.811	1.354	1.112	0.646	0.575	0.41	1.515	1.075	0.774	1.293	1.226	0.707	0.891	1.207	1.104	0.798	0.459	1.761	1.082	0.698	0.339	1.26	0.813	0.879	0.814	1.289	1.186	0.711	0.704	1.554	1.01	0.732	0.731	1.838	0.642	0.79	0.32	1.08	1.809	0.792
CUG-Ser clade	CUG-S	candida_homilentoma	0.798	1.422	1.202	0.578	0.472	1.977	0.677	0.875	1.479	1.275	0.521	0.612	0.396	1.624	0.98	0.737	1.329	1.263	0.671	1.023	1.125	1.017	0.835	0.475	1.245	1.563	0.718	0.269	1.131	0.548	0.686	0.949	1.431	1.051	0.569	0.587	1.904	0.627	0.883	0.527	1.748	0.698	1.027	0.177	1.136	1.858	0.829
CUG-Ser clade	CUG-S	yHMPu5000035033_candida_cretensis	0.616	1.356	1.384	0.644	0.633	1.68	0.795	0.893	1.642	0.853	0.358	0.799	0.419	1.454	1.127	1.024	1.22	0.976	0.78	1.323	1.05	0.737	0.891	0.479	1.098	1.098	1.325	0.193	0.864	0.43	0.712	1.29	1.162	0.71	0.838	0.781	1.737	0.451	1.031	0.873	1.208	0.542	1.377	0.386	1.324	1.119	1.171
CUG-Ser clade	CUG-S	yHMPu5000034986_candida_oregonensis	0.648	1.371	1.352	0.629	0.914	1.194	0.787	1.106	1.56	0.959	0.44	0.736	0.378	1.545	1.077	0.797	1.238	1.203	0.762	1.223	0.911	0.539	1.326	0.537	1.195	0.684	1.584	0.318	0.948	0.783	0.959	0.823	1.183	1.177	0.817	0.97	1.126	0.53	1.374	1.26	1.038	0.358	1.344	0.378	0.995	1.485	1.142
CUG-Ser clade	CUG-S	yHMPu5000034665_kodamaea_laetipori	0.736	1.143	1.264	0.857	0.913	1.151	0.498	1.438	1.552	0.682	0.448	1.144	0.543	0.989	1.468	1.078	1.111	0.922	0.889	1.778	0.498	0.444	1.28	0.541	0.863	0.506	2.09	0.164	0.552	0.753	0.784	1.074	0.942	0.926	1.058	1.1	0.906	0.521	1.473	1.155	0.588	0.553	1.704	0.512	0.726	1.08	1.683
CUG-Ser clade	CUG-S	metschnikowia_shivogae	0.782	1.33	1.218	0.67	0.736	1.497	0.952	0.814	1.422	1.163	0.578	0.576	0.319	1.563	1.118	0.729	1.309	1.271	0.691	0.966	1.261	0.936	0.838	0.552	1.335	1.303	0.81	0.344	1.201	0.751	0.958	0.815	1.249	1.185	0.751	0.809	1.559	0.727	0.905	0.986	1.61	0.565	0.839	0.192	0.989	1.918	0.902
CUG-Ser clade	CUG-S	metschnikowia_ipomoeae	0.767	1.195	1.233	0.805	0.713	1.465	0.853	0.969	1.399	0.878	0.601	0.781	0.375	1.504	1.121	0.853	1.125	1.147	0.875	1.022	1.208	0.637	1.133	0.564	1.024	1.43	0.982	0.344	1.061	0.709	0.974	0.883	1.091	1.117	0.909	0.932	1.533	0.434	1.101	1.129	1.274	0.595	1.002	0.29	0.915	1.932	0.863
CUG-Ser clade	CUG-S	metschnikowia_hawaiiensis	0.769	1.235	1.231	0.765	0.635	1.538	0.985	0.842	1.384	0.933	0.616	0.708	0.326	1.558	1.116	0.853	1.168	1.147	0.832	0.929	1.285	0.785	1.001	0.575	1.057	1.577	0.791	0.327	1.077	0.731	0.979	0.884	1.136	1.116	0.864	0.821	1.669	0.546	0.965	1.034	1.414	0.676	0.876	0.208	0.949	1.992	0.851
CUG-Ser clade	CUG-S	metschnikowia_aberdeeniae	0.819	1.268	1.181	0.732	0.776	1.449	0.884	0.891	1.474	1.088	0.526	0.624	0.319	1.495	1.185	0.784	1.25	1.216	0.75	1.053	1.183	0.853	0.911	0.578	1.278	1.247	0.897	0.335	1.14	0.745	1.005	0.864	1.182	1.136	0.818	0.864	1.495	0.656	0.986	1.07	1.483	0.505	0.943	0.217	0.958	1.863	0.962
CUG-Ser clade	CUG-S	metschnikowia_borealis	0.774	1.184	1.226	0.816	0.747	1.434	0.834	0.985	1.398	0.871	0.602	0.782	0.394	1.469	1.138	0.864	1.112	1.136	0.888	1.029	1.196	0.622	1.154	0.586	1.041	1.381	0.991	0.352	1.047	0.714	0.989	0.894	1.08	1.106	0.92	0.941	1.492	0.443	1.124	1.141	1.254	0.583	1.022	0.313	0.905	1.902	0.88
CUG-Ser clade	CUG-S	clavispora_lusitaniae	0.925	1.101	1.075	0.899	1.115	0.981	0.763	1.141	1.539	0.91	0.461	0.726	0.434	1.173	1.393	1.022	1.016	0.978	0.984	1.335	0.747	0.725	1.193	0.602	1.34	0.888	1.17	0.361	0.81	0.722	1.101	1.047	1.049	0.953	0.951	0.969	1.126	0.709	1.196	1.029	1.319	0.423	1.229	0.387	0.904	1.465	1.244
CUG-Ser clade	CUG-S	metschnikowia_kamakouana	0.768	1.166	1.232	0.834	0.74	1.449	0.842	0.969	1.389	0.869	0.611	0.784	0.377	1.478	1.145	0.875	1.086	1.125	0.914	1.044	1.189	0.639	1.129	0.614	0.998	1.432	0.956	0.35	1.039	0.712	0.99	0.895	1.062	1.105	0.938	0.943	1.512	0.44	1.105	1.139	1.256	0.603	1.002	0.284	0.917	1.91	0.889
CUG-Ser clade	CUG-S	metschnikowia_proteae	0.777	1.27	1.223	0.73	0.758	1.38	0.965	0.897	1.362	1.134	0.638	0.596	0.425	1.518	1.057	0.83	1.24	1.17	0.76	0.95	1.214	0.928	0.908	0.618	1.346	1.194	0.843	0.386	1.163	0.706	0.868	0.803	1.228	1.197	0.772	0.836	1.487	0.72	0.957	0.953	1.61	0.591	0.846	0.237	1.088	1.808	0.867
CUG-Ser clade	CUG-S	metschnikowia_mauinuiana	0.813	1.155	1.187	0.845	0.699	1.469	0.897	0.935	1.396	0.882	0.604	0.752	0.351	1.461	1.187	0.916	1.089	1.084	0.911	1.022	1.198	0.683	1.097	0.619	1.001	1.478	0.902	0.335	0.996	0.718	1.036	0.931	1.056	1.069	0.944	0.889	1.564	0.473	1.074	1.112	1.287	0.627	0.973	0.261	0.923	1.895	0.921
CUG-Ser clade	CUG-S	metschnikowia_santaceciliae	0.791	1.146	1.209	0.854	0.776	1.406	0.786	1.032	1.392	0.845	0.608	0.801	0.404	1.423	1.173	0.9	1.076	1.1	0.924	1.085	1.137	0.585	1.194	0.623	0.997	1.349	1.03	0.354	1.014	0.703	1.01	0.918	1.038	1.082	0.962	0.97	1.433	0.423	1.174	1.168	1.177	0.567	1.088	0.34	0.898	1.842	0.919
CUG-Ser clade	CUG-S	yHMPu5000035707_candida_heveicola	0.694	1.323	1.306	0.677	0.839	1.394	0.798	0.969	1.488	1.014	0.512	0.628	0.365	1.466	1.169	0.677	1.248	1.323	0.752	1.146	1.075	0.596	1.183	0.626	1.035	0.886	1.452	0.345	1.115	0.833	1.179	0.789	1.207	1.211	0.793	0.705	1.469	0.493	1.333	0.862	1.519	0.361	1.258	0.258	1.108	1.569	1.065
CUG-Ser clade	CUG-S	metschnikowia_continentalis	0.8	1.119	1.2	0.881	0.783	1.388	0.766	1.063	1.406	0.83	0.594	0.808	0.406	1.398	1.196	0.918	1.063	1.082	0.937	1.098	1.113	0.57	1.22	0.627	0.987	1.339	1.046	0.353	0.996	0.702	1.019	0.926	1.025	1.074	0.975	0.975	1.417	0.408	1.2	1.191	1.141	0.558	1.109	0.348	0.885	1.817	0.949
CUG-Ser clade	CUG-S	metschnikowia_cerradonensis	0.799	1.136	1.201	0.864	0.776	1.396	0.782	1.045	1.398	0.842	0.602	0.8	0.402	1.415	1.183	0.905	1.073	1.095	0.927	1.085	1.134	0.582	1.198	0.629	0.989	1.349	1.032	0.356	1.007	0.698	1.01	0.922	1.03	1.078	0.97	0.972	1.435	0.417	1.176	1.175	1.167	0.561	1.096	0.345	0.894	1.826	0.934
CUG-Ser clade	CUG-S	metschnikowia_hamakuensis	0.801	1.167	1.199	0.833	0.703	1.465	0.907	0.925	1.384	0.899	0.616	0.747	0.353	1.472	1.175	0.906	1.104	1.094	0.896	1.015	1.206	0.69	1.088	0.63	1.022	1.471	0.876	0.336	1.012	0.72	1.028	0.921	1.075	1.079	0.925	0.88	1.57	0.483	1.066	1.099	1.318	0.637	0.946	0.254	0.931	1.906	0.91
CUG-Ser clade	CUG-S	yHMPu5000035335_candida_blattae	0.713	1.439	1.287	0.561	0.716	1.541	0.922	0.82	1.499	1.045	0.501	0.582	0.243	1.712	1.045	0.699	1.406	1.301	0.594	1.253	0.963	0.887	0.896	0.641	1.368	1.146	0.846	0.306	1.106	0.754	0.794	0.698	1.364	1.302	0.636	0.839	1.389	0.894	0.877	0.887	1.478	0.691	0.944	0.177	0.979	1.893	0.952
CUG-Ser clade	CUG-S	metschnikowia_drakensbergensis	0.793	1.239	1.207	0.761	0.787	1.352	0.932	0.929	1.376	1.113	0.624	0.615	0.433	1.478	1.089	0.848	1.209	1.152	0.791	0.983	1.175	0.896	0.947	0.643	1.301	1.177	0.879	0.383	1.12	0.694	0.9	0.819	1.194	1.181	0.806	0.867	1.45	0.686	0.998	0.982	1.549	0.575	0.894	0.257	1.074	1.771	0.898
CUG-Ser clade	CUG-S	candida_tanzawaensis	0.673	1.23	1.327	0.77	0.711	1.755	0.405	1.129	1.561	0.906	0.439	0.835	0.441	1.444	1.115	1.052	1.179	0.948	0.821	1.491	1.04	0.36	1.109	0.644	1.012	0.835	1.509	0.237	0.824	0.35	0.694	1.122	1.083	0.878	0.917	0.956	1.465	0.374	1.205	1.114	1.012	0.477	1.397	0.413	1.111	1.413	1.063
CUG-Ser clade	CUG-S	metschnikowia_lockheadii	0.836	1.084	1.164	0.916	0.825	1.346	0.721	1.107	1.427	0.778	0.573	0.839	0.4	1.367	1.233	0.989	0.991	1.011	1.009	1.132	1.05	0.515	1.303	0.658	0.918	1.311	1.113	0.34	0.928	0.7	1.08	0.975	0.952	1.025	1.048	1.004	1.374	0.372	1.249	1.215	1.045	0.549	1.191	0.364	0.854	1.787	0.995
CUG-Ser clade	CUG-S	metschnikowia_similis	0.744	1.205	1.256	0.795	0.737	1.478	0.92	0.865	1.22	1.139	0.78	0.606	0.431	1.487	1.082	0.857	1.202	1.143	0.798	0.917	1.296	0.862	0.925	0.671	1.462	1.184	0.682	0.4	1.159	0.716	0.877	0.824	1.188	1.176	0.812	0.847	1.493	0.777	0.883	0.893	1.616	0.703	0.788	0.281	0.953	1.928	0.837
CUG-Ser clade	CUG-S	wickerhamia_fluorescens	1.06	0.825	0.94	1.175	1.313	0.867	0.392	1.429	1.519	0.858	0.481	0.991	0.788	0.648	1.564	1.192	0.802	0.808	1.198	1.51	0.732	0.437	1.321	0.674	1.175	0.594	1.557	0.404	0.414	0.694	0.929	1.208	0.734	0.792	1.266	1.32	0.776	0.44	1.464	1.215	0.823	0.485	1.476	0.873	0.561	0.962	1.605
CUG-Ser clade	CUG-S	metschnikowia_bowlesiae	0.756	1.188	1.244	0.812	0.738	1.467	0.909	0.886	1.216	1.124	0.784	0.617	0.435	1.469	1.096	0.869	1.189	1.131	0.811	0.926	1.288	0.847	0.939	0.686	1.443	1.179	0.692	0.405	1.148	0.716	0.887	0.833	1.179	1.167	0.821	0.856	1.489	0.756	0.899	0.913	1.608	0.688	0.791	0.288	0.952	1.904	0.856
CUG-Ser clade	CUG-S	metschnikowia_kipukae	0.93	1.105	1.07	0.895	0.962	1.189	0.75	1.098	1.505	0.948	0.495	0.724	0.465	1.203	1.332	1.045	1.095	0.955	0.905	1.228	0.936	0.699	1.137	0.687	1.135	1.069	1.109	0.376	0.919	0.666	1.072	0.948	1.075	1.052	0.925	0.998	1.326	0.522	1.154	1.088	1.339	0.45	1.122	0.307	0.952	1.623	1.119
CUG-Ser clade	CUG-S	metschnikowia_dekortum	0.761	1.183	1.239	0.817	0.748	1.461	0.894	0.897	1.228	1.119	0.772	0.625	0.437	1.458	1.105	0.873	1.183	1.127	0.817	0.939	1.271	0.842	0.948	0.689	1.434	1.173	0.704	0.406	1.14	0.711	0.891	0.834	1.174	1.166	0.826	0.862	1.48	0.752	0.907	0.915	1.587	0.689	0.809	0.295	0.946	1.891	0.868
CUG-Ser clade	CUG-S	yHMPu5000035022_candida_emberorum	0.96	0.893	1.04	1.107	0.984	1.353	0.28	1.383	1.649	0.61	0.351	1.009	0.528	1.115	1.356	1.48	0.792	0.52	1.208	1.792	0.642	0.254	1.312	0.691	0.627	0.606	2.076	0.254	0.554	0.349	0.912	1.388	0.73	0.612	1.27	1.253	1.062	0.227	1.458	1.318	0.561	0.324	1.797	0.582	0.872	1.067	1.478
CUG-Ser clade	CUG-S	metschnikowia_matae_maris	0.867	1.03	1.133	0.97	0.859	1.29	0.664	1.187	1.431	0.747	0.569	0.868	0.418	1.295	1.287	1.048	0.936	0.952	1.064	1.177	0.987	0.481	1.355	0.694	0.885	1.251	1.171	0.334	0.878	0.692	1.128	1.009	0.901	0.991	1.099	1.03	1.302	0.348	1.32	1.246	0.962	0.532	1.26	0.4	0.835	1.709	1.056
CUG-Ser clade	CUG-S	metschnikowia_matae	0.867	1.023	1.133	0.977	0.857	1.293	0.655	1.195	1.431	0.745	0.569	0.87	0.418	1.289	1.293	1.048	0.937	0.952	1.063	1.184	0.984	0.474	1.358	0.698	0.881	1.249	1.172	0.331	0.876	0.695	1.132	1.011	0.896	0.989	1.104	1.034	1.296	0.346	1.324	1.25	0.963	0.527	1.26	0.405	0.834	1.7	1.06
CUG-Ser clade	CUG-S	yHMPu5000034643_candida_schatavii	0.806	1.175	1.194	0.825	1.178	1.026	0.682	1.115	1.487	0.963	0.513	0.828	0.618	1.182	1.199	1.007	1.178	0.993	0.822	1.536	0.772	0.749	0.943	0.719	1.17	1.027	1.084	0.317	1.048	0.691	0.911	1.012	1.059	0.988	0.941	1.24	0.98	0.679	1.101	1.231	0.967	0.623	1.18	0.666	0.702	1.512	1.121
CUG-Ser clade	CUG-S	scheffersomyces_lignosus	0.741	1.095	1.259	0.905	1.041	1.122	0.476	1.362	1.642	0.783	0.358	1.012	0.66	1.136	1.204	1.156	0.964	0.844	1.036	1.883	0.503	0.391	1.223	0.728	0.667	0.486	2.119	0.313	0.628	0.364	0.867	1.16	0.952	0.84	1.048	1.035	1.091	0.278	1.596	1.381	0.674	0.287	1.659	0.793	1.038	0.88	1.289
CUG-Ser clade	CUG-S	yHMPu5000034998_cephaloascus_albidus	1.316	0.612	0.684	1.388	1.427	0.599	0.292	1.681	1.676	0.422	0.324	1.162	0.918	0.855	1.227	1.51	0.531	0.49	1.469	2.077	0.35	0.279	1.293	0.736	0.527	0.378	2.359	0.349	0.274	0.196	0.552	1.465	0.399	0.535	1.601	1.036	0.594	0.262	2.107	0.909	0.408	0.54	2.142	0.453	0.747	0.664	2.137
CUG-Ser clade	CUG-S	yHMPu5000035032_candida_gatunensis	0.808	1.107	1.192	0.893	1.018	1.237	0.658	1.086	1.699	0.679	0.301	0.987	0.431	1.219	1.349	1.073	0.936	0.927	1.064	1.634	0.716	0.531	1.12	0.738	0.726	0.972	1.564	0.224	0.655	0.57	0.972	1.362	0.828	0.638	1.172	1.067	1.131	0.462	1.34	1.112	0.844	0.487	1.558	0.57	0.925	1.12	1.385
CUG-Ser clade	CUG-S	yHMPu5000034654_aciculoconidium_aculeatum	0.82	1.135	1.18	0.865	0.871	1.344	0.555	1.23	1.57	0.72	0.43	0.971	0.562	1.141	1.297	1.118	1.032	0.882	0.968	1.426	0.765	0.533	1.276	0.76	0.847	0.78	1.613	0.33	0.667	0.486	0.892	1.262	0.921	0.738	1.079	0.939	1.194	0.473	1.394	1.148	0.816	0.737	1.299	0.545	0.742	1.176	1.537
CUG-Ser clade	CUG-S	yHMPu5000041862_candida_golubevii	0.915	1.148	1.085	0.852	0.992	1.111	0.917	0.98	1.331	0.929	0.669	0.742	0.487	1.286	1.228	0.985	1.083	1.015	0.917	1.116	0.961	0.848	1.075	0.77	1.115	1.074	1.041	0.437	0.913	0.763	1.108	0.958	1.061	1.042	0.939	0.933	1.264	0.766	1.037	0.978	1.277	0.74	1.006	0.468	0.853	1.623	1.056
CUG-Ser clade	CUG-S	metschnikowia_arizonensis	0.896	0.995	1.104	1.005	0.977	1.172	0.656	1.195	1.407	0.79	0.593	0.816	0.5	1.176	1.324	1.022	0.955	0.978	1.045	1.211	0.984	0.518	1.287	0.786	1.041	1.001	1.172	0.382	0.87	0.687	1.036	1.014	0.925	0.986	1.075	1.082	1.193	0.437	1.288	1.224	1.084	0.506	1.187	0.463	0.829	1.633	1.075
CUG-Ser clade	CUG-S	yHMPu5000035011_candida_pyralidae	0.929	1.163	1.071	0.837	0.734	1.632	0.488	1.145	1.61	0.89	0.39	0.958	0.674	1.248	1.078	1.078	1.08	0.922	0.92	1.284	0.915	0.546	1.255	0.8	0.954	0.819	1.427	0.365	0.725	0.364	0.871	1.241	1.012	0.759	0.988	0.89	1.461	0.455	1.194	1.14	1.071	0.492	1.297	0.726	1.014	1.26	0.999
CUG-Ser clade	CUG-S	yHMPu5000035018_candida_canberraensis	0.944	0.905	1.056	1.095	0.834	1.419	0.392	1.356	1.76	0.604	0.24	1.095	0.461	1.114	1.425	1.4	0.853	0.6	1.147	1.686	0.703	0.349	1.261	0.81	0.571	0.792	1.828	0.206	0.508	0.326	0.928	1.483	0.728	0.517	1.272	1.063	1.235	0.31	1.392	1.463	0.583	0.424	1.531	0.482	0.89	1.244	1.384
CUG-Ser clade	CUG-S	candida_intermedia	0.712	1.108	1.288	0.892	0.921	1.209	0.575	1.296	1.616	0.727	0.384	0.821	0.325	1.281	1.394	0.885	0.991	1.115	1.009	1.583	0.695	0.446	1.276	0.855	0.863	0.709	1.572	0.313	0.816	0.683	1.016	0.915	0.978	1.085	1.022	1.055	1.138	0.369	1.438	1.364	0.91	0.323	1.403	0.443	0.892	1.4	1.265
CUG-Ser clade	CUG-S	yHMPu5000034632_candida_athensensis	0.792	1.179	1.208	0.821	0.952	1.362	0.57	1.117	1.586	0.922	0.414	0.812	0.615	1.246	1.139	1.037	1.023	0.963	0.977	1.44	0.871	0.587	1.103	0.877	0.881	0.838	1.404	0.32	0.984	0.618	1.044	1.138	1.078	0.862	0.922	1.085	1.152	0.396	1.367	1.32	1.007	0.318	1.355	0.588	0.936	1.395	1.081
CUG-Ser clade	CUG-S	yHMPu5000035681_candida_gotoi	1.035	0.958	0.965	1.042	0.602	1.557	0.396	1.446	1.768	0.608	0.232	1.104	0.446	1.125	1.428	1.23	0.805	0.77	1.195	1.465	0.763	0.33	1.441	0.9	0.394	0.851	1.855	0.294	0.581	0.308	0.853	1.441	0.796	0.559	1.204	0.792	1.351	0.176	1.681	1.31	0.524	0.542	1.623	0.649	0.79	1.112	1.449
CUG-Ser clade	CUG-S	candida_carpophila	0.839	1.208	1.161	0.792	0.734	1.674	0.692	0.901	1.502	0.964	0.498	0.738	0.552	1.288	1.16	0.968	1.129	1.032	0.871	1.141	1.122	0.791	0.946	0.906	1.006	1.085	1.003	0.31	1.079	0.604	1.04	1.07	1.181	0.93	0.819	0.876	1.399	0.648	1.076	1.253	1.175	0.563	1.01	0.445	0.881	1.599	1.076
CUG-Ser clade	CUG-S	yHMPu5000035297_priceomyces_castillae	0.999	0.748	1.001	1.252	1.362	0.693	0.359	1.586	1.519	0.596	0.481	1.165	0.866	0.719	1.415	1.371	0.61	0.629	1.39	1.847	0.42	0.268	1.465	0.916	0.504	0.45	2.129	0.362	0.393	0.391	0.978	1.337	0.559	0.663	1.441	1.455	0.598	0.249	1.698	1.394	0.438	0.373	1.796	0.815	0.689	0.688	1.809
CUG-Ser clade	CUG-S	candida_auris	0.81	1.104	1.19	0.896	1.032	1.08	0.764	1.125	1.403	0.915	0.597	0.76	0.538	1.24	1.222	0.9	1.053	1.1	0.947	1.32	0.843	0.549	1.287	0.919	0.985	0.603	1.493	0.492	0.944	0.717	1.139	0.847	1.039	1.153	0.961	0.945	1.116	0.548	1.391	0.894	1.245	0.524	1.337	0.455	0.967	1.446	1.133
CUG-Ser clade	CUG-S	yHMPu5000035662_meyerozyma_caribbica	0.846	1.184	1.154	0.816	0.746	1.63	0.688	0.936	1.48	0.946	0.52	0.752	0.564	1.261	1.174	0.977	1.111	1.023	0.889	1.151	1.099	0.779	0.971	0.919	1.004	1.076	1.001	0.321	1.06	0.604	1.047	1.079	1.165	0.921	0.835	0.886	1.37	0.646	1.099	1.256	1.167	0.568	1.009	0.466	0.877	1.575	1.083
CUG-Ser clade	CUG-S	yHMPu5000041863_candida_gorgasii	1.156	0.736	0.844	1.264	0.905	1.036	0.343	1.716	1.566	0.484	0.434	1.719	0.772	0.808	1.42	1.54	0.557	0.46	1.443	1.753	0.456	0.269	1.523	0.921	0.161	0.631	2.287	0.28	0.202	0.262	0.68	1.5	0.575	0.5	1.425	0.964	0.929	0.17	1.937	1.387	0.32	0.613	1.68	0.835	0.675	0.671	1.818
CUG-Ser clade	CUG-S	metschnikowia_hibisci	1.044	0.851	0.956	1.149	0.986	1.103	0.643	1.267	1.528	0.835	0.472	0.802	0.401	1.05	1.549	1.125	0.888	0.875	1.112	1.369	0.822	0.554	1.255	0.923	0.916	0.985	1.177	0.332	0.741	0.716	1.306	1.096	0.79	0.904	1.21	1.048	1.165	0.435	1.352	1.291	0.993	0.423	1.292	0.43	0.78	1.508	1.281
CUG-Ser clade	CUG-S	yHMPu5000034973_danielozyma_ontarioensis	0.64	1.161	1.36	0.839	0.535	1.818	0.557	1.091	1.58	0.808	0.42	0.885	0.312	1.316	1.372	1.043	1.096	0.957	0.904	0.915	1.29	0.569	1.226	0.923	0.898	0.994	1.185	0.378	1.138	0.443	1.368	1.052	1.017	0.948	0.983	0.772	1.507	0.47	1.251	1.258	0.918	0.52	1.304	0.376	0.884	1.603	1.138
CUG-Ser clade	CUG-S	yHMPu5000034999_cephaloascus_fragrans	1.318	0.808	0.682	1.192	1.299	0.819	0.404	1.478	1.589	0.617	0.411	1.108	0.892	0.846	1.261	1.421	0.75	0.579	1.25	1.805	0.582	0.3	1.313	0.924	0.659	0.379	2.038	0.392	0.304	0.21	0.598	1.352	0.599	0.648	1.401	1.11	0.728	0.349	1.813	0.959	0.568	0.432	2.041	0.547	0.822	0.662	1.968
CUG-Ser clade	CUG-S	scheffersomyces_stipitis	0.774	1.105	1.226	0.895	0.99	1.045	0.49	1.474	1.672	0.735	0.328	0.925	0.593	1.214	1.193	1.039	0.911	0.961	1.089	1.514	0.69	0.397	1.399	0.939	0.618	0.557	1.887	0.323	0.621	0.408	0.892	1.343	0.954	0.657	1.046	0.909	1.123	0.259	1.71	1.262	0.838	0.338	1.561	0.892	0.979	0.839	1.29
CUG-Ser clade	CUG-S	hyphopichia_burtonii	1.428	0.507	0.572	1.493	0.735	1.028	0.256	1.982	1.721	0.423	0.279	1.279	0.653	0.723	1.624	1.639	0.45	0.361	1.55	1.806	0.479	0.324	1.391	0.94	0.366	0.402	2.293	0.328	0.233	0.27	0.709	1.642	0.431	0.358	1.569	1.105	0.783	0.176	1.936	0.972	0.369	0.559	2.1	0.563	0.603	0.539	2.295
CUG-Ser clade	CUG-S	yHMPu5000035252_yamadazyma_nakazawae	1.162	0.75	0.838	1.25	0.962	0.975	0.386	1.677	1.606	0.551	0.394	1.379	0.649	0.849	1.502	1.489	0.741	0.511	1.259	1.758	0.468	0.38	1.394	0.941	0.365	0.773	1.921	0.341	0.423	0.405	0.962	1.468	0.6	0.532	1.4	1.003	0.849	0.257	1.89	1.184	0.412	0.515	1.889	0.869	0.64	0.792	1.699
CUG-Ser clade	CUG-S	yHMPu5000041713_debaryomyces_maramus	1.039	0.698	0.961	1.302	1.168	0.902	0.593	1.337	1.502	0.64	0.498	1.093	0.846	0.716	1.438	1.38	0.653	0.62	1.347	1.818	0.499	0.49	1.193	0.955	0.559	0.768	1.717	0.443	0.286	0.302	0.619	1.43	0.63	0.57	1.37	1.341	0.795	0.452	1.412	1.123	0.61	0.58	1.687	0.807	0.723	0.79	1.68
CUG-Ser clade	CUG-S	yHMPu5000041693_debaryomyces_nepalensis	1.03	0.726	0.97	1.274	1.268	0.806	0.474	1.452	1.518	0.676	0.482	1.084	0.885	0.661	1.454	1.365	0.673	0.635	1.327	1.816	0.424	0.381	1.379	0.956	0.598	0.571	1.876	0.43	0.278	0.321	0.683	1.405	0.667	0.595	1.333	1.378	0.724	0.373	1.525	1.241	0.574	0.498	1.687	0.849	0.719	0.751	1.681
CUG-Ser clade	CUG-S	yHMPu5000041829_debaryomyces_fabryi	1.093	0.645	0.907	1.355	1.267	0.745	0.475	1.514	1.558	0.585	0.442	1.154	0.886	0.614	1.5	1.433	0.595	0.567	1.405	1.913	0.374	0.378	1.335	0.96	0.481	0.532	2.028	0.396	0.236	0.292	0.675	1.485	0.568	0.515	1.432	1.399	0.661	0.358	1.583	1.249	0.493	0.487	1.771	0.862	0.663	0.675	1.8
CUG-Ser clade	CUG-S	yHMPu5000041824_debaryomyces_subglobosus	1.118	0.629	0.882	1.371	1.264	0.722	0.462	1.552	1.551	0.577	0.449	1.154	0.894	0.608	1.498	1.445	0.576	0.555	1.424	1.891	0.38	0.374	1.356	0.982	0.492	0.516	2.009	0.406	0.236	0.294	0.676	1.487	0.556	0.513	1.444	1.388	0.648	0.349	1.616	1.261	0.499	0.477	1.763	0.872	0.658	0.664	1.805
CUG-Ser clade	CUG-S	candida_tenuis	0.873	1.118	1.127	0.882	0.768	1.537	0.523	1.172	1.542	0.794	0.458	1.088	0.53	1.214	1.255	1.111	1.017	0.889	0.983	1.284	0.985	0.475	1.256	0.988	0.572	1.363	1.077	0.282	0.615	0.462	0.834	1.225	0.918	0.775	1.082	0.838	1.351	0.402	1.41	1.313	0.65	0.673	1.364	0.568	0.802	1.477	1.153
CUG-Ser clade	CUG-S	debaryomyces_hansenii	1.065	0.662	0.935	1.338	1.24	0.783	0.553	1.424	1.531	0.596	0.469	1.125	0.904	0.65	1.446	1.399	0.602	0.601	1.398	1.889	0.407	0.457	1.247	0.991	0.449	0.595	1.964	0.419	0.247	0.299	0.652	1.466	0.604	0.534	1.396	1.357	0.693	0.44	1.51	1.173	0.53	0.532	1.766	0.852	0.698	0.706	1.745
CUG-Ser clade	CUG-S	yHMPu5000035640_yamadazyma_philogaea	0.98	1.04	1.02	0.96	0.839	1.29	0.688	1.183	1.395	0.912	0.605	1.048	0.651	1.204	1.144	1.169	1.043	0.831	0.957	1.296	0.919	0.685	1.1	1.001	0.537	1.318	1.144	0.425	0.721	0.452	0.808	1.203	0.937	0.797	1.063	0.921	1.181	0.442	1.455	0.981	0.806	0.806	1.407	0.597	0.889	1.274	1.239
CUG-Ser clade	CUG-S	priceomyces_haplophilus	1.035	0.926	0.965	1.074	1.161	0.885	0.642	1.313	1.408	0.827	0.592	1.018	0.878	0.886	1.236	1.229	0.808	0.771	1.192	1.394	0.755	0.605	1.246	1.004	0.868	0.753	1.375	0.481	0.563	0.406	0.877	1.163	0.777	0.837	1.223	1.257	0.828	0.55	1.365	1.244	0.793	0.574	1.39	0.721	0.836	0.972	1.471
CUG-Ser clade	CUG-S	yHMPu5000034606_priceomyces_medius	1.046	0.743	0.954	1.257	1.358	0.659	0.398	1.585	1.495	0.661	0.505	1.138	0.891	0.667	1.442	1.351	0.662	0.649	1.338	1.728	0.474	0.324	1.474	1.011	0.58	0.456	1.953	0.44	0.394	0.39	0.98	1.368	0.607	0.632	1.393	1.43	0.591	0.309	1.669	1.36	0.526	0.41	1.705	0.866	0.655	0.709	1.77
CUG-Ser clade	CUG-S	yHMPu5000041678_debaryomyces_prosopidis	1.12	0.638	0.88	1.362	1.311	0.692	0.512	1.485	1.522	0.585	0.478	1.154	0.9	0.614	1.485	1.413	0.579	0.587	1.421	1.87	0.38	0.432	1.318	1.022	0.486	0.552	1.94	0.421	0.246	0.302	0.681	1.476	0.578	0.524	1.422	1.412	0.615	0.405	1.567	1.238	0.523	0.495	1.744	0.875	0.677	0.688	1.759
CUG-Ser clade	CUG-S	yHMPu5000035302_candida_fragi	1.213	0.705	0.787	1.295	0.931	0.921	0.254	1.894	1.739	0.404	0.261	1.116	0.641	0.68	1.679	1.645	0.513	0.355	1.487	1.807	0.409	0.256	1.529	1.039	0.421	0.381	2.158	0.166	0.279	0.832	1.204	1.591	0.524	0.409	1.476	1.169	0.8	0.216	1.815	1.378	0.361	0.465	1.796	0.784	0.621	0.768	1.827
CUG-Ser clade	CUG-S	millerozyma_acaciae	0.977	1.013	1.023	0.987	1.187	0.981	0.645	1.188	1.386	0.958	0.614	1.017	0.892	1.003	1.105	1.172	0.886	0.828	1.114	1.486	0.757	0.408	1.349	1.05	0.724	0.708	1.517	0.435	0.62	0.382	0.886	1.1	0.927	0.9	1.073	1.223	0.902	0.479	1.397	1.151	0.876	0.645	1.329	0.654	0.912	1.093	1.341
CUG-Ser clade	CUG-S	yHMPu5000035641_yamadazyma_scolyti	1.021	0.711	0.979	1.289	0.972	0.96	0.296	1.772	1.562	0.552	0.438	1.421	0.773	0.872	1.355	1.365	0.596	0.635	1.404	1.663	0.524	0.275	1.539	1.067	0.395	0.67	1.868	0.375	0.406	0.337	0.906	1.319	0.599	0.681	1.401	1.158	0.839	0.212	1.79	1.225	0.469	0.444	1.863	1.023	0.735	0.657	1.585
CUG-Ser clade	CUG-S	meyerozyma_guilliermondii	0.964	1.011	1.036	0.989	0.929	1.32	0.569	1.183	1.53	0.782	0.47	0.897	0.657	1.045	1.298	1.139	0.911	0.861	1.089	1.413	0.864	0.511	1.212	1.095	0.812	0.778	1.316	0.351	0.896	0.601	1.169	1.16	0.961	0.84	1.039	1.059	1.065	0.476	1.4	1.472	0.818	0.402	1.309	0.61	0.804	1.287	1.3
CUG-Ser clade	CUG-S	yHMPu5000035667_kurtzmaniella_cleridarum	1.373	0.543	0.627	1.457	1.016	0.778	0.266	1.94	1.642	0.373	0.358	1.132	0.74	0.542	1.718	1.698	0.464	0.302	1.536	1.849	0.409	0.25	1.491	1.191	0.421	0.387	2.001	0.244	0.238	0.809	1.178	1.637	0.396	0.363	1.604	1.27	0.705	0.243	1.782	1.171	0.381	0.621	1.827	0.894	0.473	0.66	1.973
CUG-Ser clade	CUG-S	yHMPu5000035679_candida_rhagii	1.087	0.928	0.913	1.072	0.69	1.479	0.452	1.379	1.667	0.679	0.333	1.11	0.549	1.125	1.326	1.286	0.734	0.714	1.266	1.452	0.767	0.47	1.312	1.203	0.426	0.881	1.491	0.413	0.596	0.31	0.804	1.376	0.782	0.624	1.218	0.952	1.189	0.307	1.553	1.249	0.623	0.657	1.471	0.665	0.797	1.186	1.351
CUG-Ser clade	CUG-S	yHMPu5000035318_hyphopichia_heimii	1.101	0.903	0.899	1.097	0.72	1.431	0.435	1.414	1.661	0.659	0.339	1.137	0.549	1.089	1.362	1.304	0.714	0.696	1.286	1.487	0.732	0.447	1.334	1.214	0.416	0.844	1.526	0.409	0.576	0.307	0.824	1.39	0.752	0.61	1.248	0.975	1.151	0.291	1.582	1.268	0.596	0.636	1.501	0.69	0.766	1.145	1.398
CUG-Ser clade	CUG-S	yHMPu5000041833_candida_tammaniensis	1.373	0.414	0.627	1.586	1.049	0.554	0.311	2.086	1.724	0.371	0.276	1.558	0.729	0.564	1.707	1.545	0.314	0.455	1.686	1.847	0.259	0.23	1.665	1.286	0.163	0.436	2.114	0.262	0.152	0.325	0.775	1.653	0.345	0.347	1.655	1.182	0.556	0.129	2.132	1.506	0.323	0.421	1.75	0.987	0.48	0.509	2.025
CUG-Ser clade	CUG-S	candida_tropicalis	1.318	0.6	0.682	1.4	1.176	0.752	0.197	1.875	1.806	0.311	0.194	1.525	0.645	0.642	1.714	1.655	0.452	0.345	1.548	2.396	0.215	0.237	1.151	1.305	0.223	0.166	2.306	0.287	0.145	0.298	0.693	1.589	0.413	0.411	1.587	1.256	0.68	0.165	1.9	1.144	0.247	0.384	2.225	0.676	0.583	0.546	2.194
CUG-Ser clade	CUG-S	yHMPu5000035296_priceomyces_carsonii	1.118	0.648	0.882	1.352	1.278	0.622	0.566	1.534	1.405	0.722	0.595	1.069	0.964	0.647	1.388	1.321	0.582	0.679	1.418	1.536	0.546	0.452	1.467	1.327	0.623	0.515	1.535	0.52	0.385	0.375	0.904	1.306	0.609	0.694	1.391	1.393	0.586	0.427	1.595	1.407	0.624	0.488	1.481	0.878	0.755	0.736	1.631
CUG-Ser clade	CUG-S	spathaspora_passalidarum	0.978	0.777	1.022	1.223	0.98	1.108	0.286	1.625	1.698	0.501	0.302	1.332	0.645	0.803	1.552	1.58	0.651	0.42	1.349	1.884	0.53	0.294	1.293	1.373	0.394	0.471	1.762	0.294	0.301	0.377	0.841	1.57	0.605	0.43	1.395	1.107	1.034	0.228	1.63	1.231	0.389	0.562	1.818	0.686	0.737	0.8	1.777
CUG-Ser clade	CUG-S	spathaspora_gorwiae	1.077	0.635	0.923	1.365	1.122	0.843	0.332	1.703	1.629	0.403	0.371	1.385	0.787	0.728	1.485	1.558	0.435	0.442	1.565	1.986	0.441	0.368	1.205	1.393	0.31	0.414	1.882	0.383	0.237	0.329	0.782	1.538	0.48	0.462	1.52	1.356	0.78	0.313	1.552	1.306	0.314	0.554	1.826	0.866	0.67	0.605	1.86
CUG-Ser clade	CUG-S	spathaspora_hagerdaliae	1.09	0.632	0.91	1.368	1.129	0.837	0.324	1.711	1.634	0.392	0.366	1.41	0.793	0.731	1.476	1.56	0.433	0.44	1.567	1.965	0.456	0.353	1.226	1.408	0.295	0.414	1.883	0.392	0.239	0.34	0.791	1.537	0.476	0.463	1.524	1.354	0.777	0.291	1.577	1.323	0.314	0.544	1.818	0.883	0.66	0.609	1.848
CUG-Ser clade	CUG-S	candida_sojae	1.299	0.573	0.701	1.427	1.213	0.799	0.244	1.744	1.763	0.322	0.237	1.506	0.708	0.578	1.715	1.629	0.409	0.371	1.591	2.33	0.272	0.244	1.153	1.409	0.238	0.24	2.113	0.291	0.147	0.308	0.707	1.585	0.392	0.415	1.608	1.321	0.691	0.188	1.8	1.214	0.238	0.4	2.148	0.746	0.531	0.572	2.151
CUG-Ser clade	CUG-S	lodderomyces_elongisporus	1.071	0.807	0.929	1.193	1.417	0.827	0.452	1.305	1.472	0.768	0.528	1.178	0.688	0.86	1.451	1.412	0.85	0.588	1.15	1.969	0.614	0.422	0.995	1.428	0.691	0.48	1.402	0.449	0.462	0.479	0.872	1.161	0.724	0.839	1.276	1.608	0.771	0.377	1.244	1.18	0.745	0.427	1.647	0.751	0.693	0.991	1.565
CUG-Ser clade	CUG-S	candida_parapsilosis	1.133	0.755	0.867	1.245	1.285	0.854	0.455	1.406	1.474	0.607	0.526	1.216	0.665	0.792	1.543	1.545	0.73	0.455	1.27	1.992	0.621	0.404	0.982	1.48	0.548	0.448	1.524	0.438	0.322	0.373	0.674	1.288	0.605	0.712	1.395	1.364	0.783	0.351	1.502	1.245	0.534	0.536	1.685	0.677	0.666	0.939	1.718
CUG-Ser clade	CUG-S	candida_orthopsilosis	1.114	0.738	0.886	1.262	1.279	0.8	0.432	1.489	1.467	0.579	0.533	1.307	0.789	0.74	1.471	1.5	0.662	0.5	1.338	1.948	0.571	0.38	1.101	1.495	0.483	0.418	1.604	0.52	0.316	0.385	0.717	1.264	0.608	0.736	1.392	1.381	0.718	0.324	1.577	1.329	0.464	0.514	1.694	0.785	0.694	0.885	1.636
CUG-Ser clade	CUG-S	candida_dubliniensis	1.344	0.633	0.656	1.367	1.246	0.765	0.293	1.696	1.696	0.452	0.304	1.39	0.812	0.582	1.606	1.564	0.519	0.436	1.481	2.071	0.43	0.305	1.194	1.537	0.295	0.422	1.746	0.378	0.164	0.353	0.628	1.482	0.509	0.518	1.491	1.326	0.795	0.211	1.669	1.181	0.388	0.634	1.797	0.755	0.583	0.799	1.863
CUG-Ser clade	CUG-S	candida_albicans	1.471	0.549	0.529	1.451	1.268	0.763	0.264	1.706	1.748	0.384	0.252	1.396	0.758	0.542	1.7	1.663	0.498	0.337	1.502	2.156	0.397	0.276	1.171	1.556	0.256	0.362	1.826	0.31	0.14	0.321	0.554	1.593	0.444	0.407	1.556	1.294	0.799	0.184	1.723	1.151	0.344	0.592	1.912	0.711	0.581	0.762	1.946
CUG-Ser clade	CUG-S	babjeviella_inositovora	1.533	0.649	0.467	1.351	1.23	0.857	0.18	1.733	1.721	0.628	0.279	1.01	0.724	0.775	1.501	1.58	0.644	0.42	1.356	1.785	0.701	0.15	1.364	1.626	0.474	0.315	1.584	0.748	0.319	0.151	0.625	1.541	0.516	0.459	1.484	1.13	0.77	0.175	1.926	1.095	0.779	0.365	1.762	0.582	0.811	0.497	2.109
CUG-Ser clade	CUG-S	spathaspora_girioi	1.182	0.569	0.818	1.431	1.055	0.845	0.348	1.752	1.627	0.317	0.373	1.59	0.805	0.613	1.582	1.623	0.397	0.377	1.603	1.675	0.579	0.34	1.406	1.7	0.249	0.595	1.456	0.341	0.223	0.413	0.914	1.551	0.426	0.449	1.574	1.14	0.804	0.293	1.762	1.336	0.248	0.681	1.736	0.933	0.489	0.676	1.902
CUG-Ser clade	CUG-S	spathaspora_arborariae	1.381	0.4	0.619	1.6	1.339	0.481	0.168	2.012	1.763	0.178	0.237	1.68	0.855	0.405	1.74	1.789	0.247	0.211	1.753	1.784	0.362	0.111	1.742	1.874	0.139	0.22	1.767	0.269	0.131	0.376	0.967	1.686	0.271	0.314	1.729	1.385	0.487	0.148	1.98	1.554	0.15	0.458	1.839	1.088	0.324	0.485	2.102
CUG-Ser clade	CUG-S	yHMPu5000034990_candida_corydali	1.454	0.605	0.546	1.395	1.273	0.869	0.324	1.533	1.676	0.407	0.324	1.264	0.97	0.798	1.232	1.667	0.596	0.333	1.404	2.011	0.516	0.318	1.155	2.02	0.295	0.364	1.321	0.534	0.22	0.223	0.415	1.402	0.586	0.598	1.414	1.479	0.634	0.329	1.558	1.347	0.393	0.495	1.765	0.835	0.793	0.868	1.504
CUG-Ser2 clade	CUG-S2	yHMPu5000034607_saccharomycopsis_capsularis	0.84	1.209	1.16	0.791	0.732	1.585	0.61	1.073	1.532	1.578	0.468	0.836	0.558	1.178	1.264	0.905	1.256	1.095	0.744	1.598	0.583	0.787	1.033	0.552	1.657	0.83	0.961	0.347	1.011	0.254	0.791	1.032	1.204	0.968	0.796	0.681	1.558	0.594	1.167	0.633	1.73	0.458	1.179	0.347	1.303	1.213	1.137
CUG-Ser2 clade	CUG-S2	saccharomycopsis_malanga	1.158	0.958	0.842	1.042	1.043	1.191	0.457	1.308	1.699	0.994	0.301	1.164	0.674	1.001	1.325	1.114	0.628	0.886	1.372	1.512	0.444	0.538	1.506	0.659	0.81	0.995	1.535	0.353	0.567	0.338	1.061	1.229	0.896	0.771	1.104	0.991	1.06	0.421	1.529	1.009	1.216	0.482	1.293	0.733	0.89	1.078	1.299
CUG-Ser2 clade	CUG-S2	ascoidea_asiatica	1.806	0.152	0.194	1.848	1.492	0.271	0.074	2.163	1.861	0.153	0.139	1.196	0.846	0.22	1.934	1.816	0.126	0.184	1.874	2.287	0.15	0.087	1.475	1.352	0.164	0.16	2.324	0.239	0.067	0.081	0.602	1.812	0.129	0.188	1.871	1.655	0.246	0.072	2.027	1.274	0.16	0.151	2.415	0.946	0.213	0.204	2.637
CUG-Ser2 clade	CUG-S2	ascoidea_rubescens	1.533	0.649	0.467	1.351	1.23	0.857	0.18	1.733	1.721	0.628	0.279	1.01	0.724	0.775	1.501	1.58	0.644	0.42	1.356	1.785	0.701	0.15	1.364	1.626	0.474	0.315	1.584	0.748	0.319	0.151	0.625	1.541	0.516	0.459	1.484	1.13	0.77	0.175	1.926	1.095	0.779	0.365	1.762	0.582	0.811	0.497	2.109
Dipodascaceae_Trichomonascaceae	DPT	yHMPu5000034646_wickerhamiella_cacticola	0.894	1.152	1.106	0.848	0.839	1.269	0.536	1.356	1.265	1.203	0.735	0.797	0.304	1.285	1.411	0.829	1.255	1.171	0.745	0.851	1.261	0.661	1.227	0.397	1.564	0.668	1.371	0.47	1.502	0.975	1.054	0.776	0.95	1.224	1.05	0.91	1.228	0.62	1.242	0.737	1.347	0.491	1.425	0.618	1.078	1.069	1.235
Dipodascaceae_Trichomonascaceae	DPT	geotrichum_candidum	0.726	1.156	1.274	0.844	0.849	1.219	0.627	1.305	1.589	1.132	0.411	0.868	0.262	1.044	1.694	0.818	1.029	1.182	0.971	0.915	1.198	0.675	1.212	0.596	1.552	0.744	1.108	0.468	1.012	1.059	1.46	0.859	0.974	1.141	1.026	0.797	1.23	0.653	1.32	0.619	1.515	0.336	1.531	0.43	1.114	0.97	1.487
Dipodascaceae_Trichomonascaceae	DPT	candida_apicola	0.752	1.009	1.248	0.991	0.771	1.162	0.48	1.587	1.319	1.036	0.681	0.964	0.366	1.139	1.495	0.723	1.078	1.277	0.922	0.833	1.149	0.495	1.523	0.649	1.52	0.365	1.466	0.445	1.197	0.959	1.399	0.794	0.862	1.206	1.138	0.889	0.988	0.607	1.516	1	1.048	0.268	1.685	0.641	0.81	1.17	1.379
Dipodascaceae_Trichomonascaceae	DPT	candida_infanticola	0.906	1.147	1.094	0.853	0.891	1.228	0.689	1.192	1.314	1.158	0.686	0.842	0.282	1.219	1.499	0.839	1.082	1.161	0.918	0.806	1.125	0.806	1.263	0.731	1.325	0.75	1.194	0.508	1.044	1.297	1.151	0.854	1.005	1.146	0.995	0.891	1.205	0.605	1.299	0.804	1.44	0.447	1.31	0.473	1.089	1.026	1.412
Dipodascaceae_Trichomonascaceae	DPT	yHMPu5000034974_deakozyma_indianensis	0.651	1.075	1.349	0.925	0.996	0.97	0.68	1.355	1.453	1.062	0.547	0.938	0.3	1.063	1.637	0.771	0.972	1.229	1.028	1.42	0.658	0.675	1.247	0.895	1.246	0.441	1.418	0.471	1.06	1.321	1.148	0.899	0.976	1.101	1.024	0.979	1.066	0.536	1.419	0.987	1.307	0.292	1.414	0.545	1.114	0.97	1.372
Dipodascaceae_Trichomonascaceae	DPT	candida_versatilis	0.928	0.739	1.072	1.261	1.204	0.87	0.705	1.221	1.185	0.891	0.815	1.109	0.838	0.801	1.36	0.955	0.705	1.045	1.295	1.321	0.701	0.618	1.36	0.902	0.973	0.689	1.436	0.738	0.86	0.892	1.51	1.018	0.722	0.982	1.278	1.281	0.813	0.603	1.303	1.104	0.893	0.568	1.435	0.887	0.773	1.013	1.328
Dipodascaceae_Trichomonascaceae	DPT	wickerhamiella_domercqiae	0.858	0.908	1.142	1.092	1.132	0.821	0.812	1.235	1.202	1.127	0.798	0.873	0.701	0.971	1.328	0.863	0.926	1.137	1.074	1.12	0.717	0.867	1.296	0.907	1.258	0.694	1.14	0.755	1.006	1.021	1.217	0.892	0.883	1.108	1.117	1.118	0.826	0.704	1.353	1.041	1.232	0.54	1.187	0.854	0.87	1.037	1.239
Dipodascaceae_Trichomonascaceae	DPT	yHMPu5000035244_candida_incommunis	0.882	1.007	1.118	0.993	1.069	1.06	0.664	1.207	1.447	1.141	0.553	0.859	0.409	0.958	1.633	0.962	0.978	1.038	1.022	1.294	0.793	0.864	1.049	0.922	1.414	0.591	1.073	0.497	1.104	1.248	1.151	1.018	0.987	0.982	1.013	1.003	1.079	0.652	1.265	1.047	1.399	0.376	1.179	0.526	1.023	1.081	1.37
Dipodascaceae_Trichomonascaceae	DPT	yHMPu5000034635_nadsonia_fulvescens	1.074	0.709	0.926	1.291	0.967	1.052	0.431	1.549	1.514	0.709	0.486	1.291	0.564	0.791	1.645	1.323	0.696	0.677	1.304	0.943	1.017	0.457	1.583	1.013	0.72	0.52	1.747	0.95	0.73	0.748	1.572	1.412	0.562	0.588	1.438	0.701	1.153	0.375	1.772	0.717	0.919	0.437	1.926	0.835	0.784	0.685	1.696
Dipodascaceae_Trichomonascaceae	DPT	nadsonia_fulvescens_var_elongata	1.053	0.702	0.947	1.298	0.932	1.066	0.437	1.565	1.506	0.704	0.494	1.296	0.554	0.789	1.657	1.324	0.691	0.676	1.309	0.917	1.028	0.468	1.588	1.017	0.708	0.529	1.746	0.937	0.734	0.757	1.572	1.414	0.557	0.586	1.443	0.672	1.173	0.382	1.773	0.714	0.904	0.437	1.944	0.82	0.779	0.703	1.697
Dipodascaceae_Trichomonascaceae	DPT	yHMPu5000041818_magnusiomyces_tetrasperma	1.108	1.021	0.892	0.979	1.062	0.92	0.341	1.677	1.609	0.978	0.391	1.022	0.355	0.856	1.789	1.264	0.871	0.736	1.129	1.352	0.624	0.337	1.687	1.08	0.985	0.402	1.533	0.449	0.855	0.714	1.982	1.354	0.85	0.646	1.15	1.033	0.824	0.358	1.785	1.185	1.081	0.305	1.429	0.482	0.945	0.671	1.902
Dipodascaceae_Trichomonascaceae	DPT	starmerella_bombicola_JCM9596	0.892	1.018	1.108	0.982	1.015	0.969	0.756	1.259	1.234	1.201	0.766	0.799	0.585	1.175	1.24	0.864	0.966	1.136	1.034	1.02	0.939	0.729	1.313	1.083	1.293	0.628	0.996	0.51	1.22	1.082	1.187	0.829	0.981	1.171	1.019	0.972	1.018	0.687	1.323	1.048	1.393	0.585	0.973	0.58	1.095	1.045	1.28
Dipodascaceae_Trichomonascaceae	DPT	yHMPu5000034660_diddensiella_caesifluorescens	0.829	0.901	1.171	1.099	0.929	0.9	0.763	1.408	1.18	1.023	0.82	0.977	0.74	0.97	1.291	0.849	0.724	1.151	1.276	1.162	0.627	0.897	1.313	1.3	0.734	1.026	0.94	0.793	0.687	1.406	1.114	1.005	0.786	0.995	1.214	1.119	0.853	0.833	1.194	1.16	1.045	0.735	1.06	0.7	0.864	0.986	1.449
Dipodascaceae_Trichomonascaceae	DPT	saprochaete_clavata	1.204	0.897	0.796	1.103	1.392	0.704	0.286	1.618	1.661	0.866	0.339	1.134	0.633	0.708	1.659	1.452	0.795	0.548	1.205	1.678	0.583	0.264	1.476	1.334	0.862	0.393	1.41	0.816	0.777	0.6	1.806	1.449	0.781	0.551	1.219	1.261	0.841	0.242	1.656	1.283	0.887	0.404	1.426	0.826	0.907	0.414	1.853
Dipodascaceae_Trichomonascaceae	DPT	yHMPu5000034675_blastobotrys_mokoenaii	0.503	1.184	1.497	0.816	0.598	1.257	0.976	1.169	1.061	1.346	0.939	0.654	0.316	1.155	1.528	0.525	1.187	1.475	0.813	1.26	0.752	1.144	0.844	1.351	0.851	1.284	0.513	0.392	1.326	1.402	0.88	0.656	1.212	1.344	0.788	0.733	1.31	0.969	0.988	0.658	1.684	0.743	0.916	0.528	1.152	1.357	0.963
Dipodascaceae_Trichomonascaceae	DPT	sugiyamaella_lignohabitans	0.995	0.893	1.005	1.107	1.008	0.973	0.474	1.546	1.515	0.794	0.485	1.206	0.499	0.979	1.522	1.129	0.824	0.871	1.176	1.321	0.769	0.443	1.466	1.355	0.649	0.578	1.418	0.687	0.92	1.078	1.315	1.075	0.854	0.925	1.146	0.974	1.035	0.359	1.631	1.22	0.886	0.342	1.553	0.761	0.971	0.879	1.389
Dipodascaceae_Trichomonascaceae	DPT	yHMPu5000035691_candida_salmanticensis	0.962	1.015	1.038	0.985	0.96	1.017	0.452	1.571	1.395	1.016	0.605	0.984	0.696	0.862	1.442	0.949	0.814	1.051	1.186	1.207	0.811	0.609	1.373	1.365	0.74	0.888	1.007	0.778	0.709	1.318	1.195	0.989	0.862	1.011	1.138	1.154	0.783	0.429	1.634	1.174	0.933	0.603	1.29	0.696	0.787	1.07	1.447
Dipodascaceae_Trichomonascaceae	DPT	yHMPu5000034661_dipodascus_albidus	1.278	0.73	0.722	1.27	1.182	0.599	0.298	1.92	1.718	0.668	0.282	1.332	0.489	0.695	1.816	1.435	0.68	0.565	1.32	1.351	0.524	0.29	1.835	1.404	0.567	0.433	1.597	0.82	0.771	0.696	1.714	1.482	0.607	0.518	1.393	1.147	0.566	0.238	2.049	1.433	0.601	0.276	1.69	0.761	0.746	0.554	1.939
Dipodascaceae_Trichomonascaceae	DPT	yHMPu5000041822_dipodascus_geniculatus	0.974	0.998	1.026	1.002	0.892	0.999	0.517	1.593	1.61	1.015	0.39	0.985	0.466	1.02	1.515	1.105	0.85	0.895	1.15	1.171	0.799	0.463	1.566	1.435	0.859	0.58	1.126	0.644	1.118	1.114	1.123	1.209	0.904	0.791	1.096	0.906	0.939	0.397	1.758	1.304	1.063	0.38	1.253	0.616	1.18	0.693	1.512
Dipodascaceae_Trichomonascaceae	DPT	yHMPu5000035242_zygoascus_ofunaensis	1.002	1.06	0.998	0.94	0.935	0.895	0.71	1.459	1.311	0.926	0.689	1.074	0.644	1.15	1.206	0.99	0.703	1.01	1.297	0.724	0.49	0.726	2.06	1.509	0.568	0.713	1.21	0.657	0.899	1.302	1.143	1.094	0.976	0.906	1.024	0.96	0.842	0.703	1.495	1.087	1.066	0.391	1.457	0.912	1.076	1.088	0.924
Dipodascaceae_Trichomonascaceae	DPT	yHMPu5000034667_blastobotrys_serpentis	0.85	0.923	1.15	1.077	0.979	1.137	0.487	1.396	1.521	0.883	0.479	1.117	0.418	1.063	1.519	1.292	0.759	0.708	1.241	1.828	0.465	0.615	1.092	1.592	0.507	0.731	1.171	0.657	0.985	1.047	1.311	1.335	0.8	0.665	1.2	1.157	1.115	0.436	1.293	1.17	0.876	0.561	1.393	0.543	1.039	0.868	1.55
Dipodascaceae_Trichomonascaceae	DPT	yHMPu5000034671_blastobotrys_peoriensis	0.57	1.125	1.43	0.875	0.661	1.267	0.722	1.351	1.124	1.206	0.876	0.794	0.19	1.128	1.682	0.744	1.072	1.256	0.928	1.058	0.935	0.922	1.085	1.612	0.866	1.042	0.479	0.575	1.041	1.641	0.744	0.813	1.217	1.187	0.783	0.937	1.099	0.908	1.056	1.087	1.312	0.83	0.771	0.553	1.114	1.503	0.83
Dipodascaceae_Trichomonascaceae	DPT	yHMPu5000034605_spencermartinsiella_europaea	0.898	1.078	1.102	0.922	0.845	1.076	0.7	1.379	1.223	1.05	0.777	0.95	0.645	1.068	1.287	0.744	1.053	1.256	0.947	0.969	0.897	0.743	1.391	1.633	0.71	0.881	0.776	0.561	0.934	1.576	0.929	1	1.05	1	0.95	0.985	1.058	0.549	1.409	1.277	1.035	0.637	1.051	0.667	0.997	1.236	1.1
Dipodascaceae_Trichomonascaceae	DPT	yHMPu5000035665_middelhovenomyces_tepae	1.177	0.715	0.823	1.285	1.086	0.716	0.5	1.697	1.382	0.721	0.618	1.279	0.603	0.997	1.4	1.351	0.426	0.649	1.574	0.963	0.487	0.493	2.057	1.647	0.555	0.693	1.105	0.816	0.627	0.762	1.795	1.293	0.659	0.707	1.341	1.018	0.862	0.31	1.81	1.936	0.711	0.394	0.959	0.949	0.868	0.712	1.472
Dipodascaceae_Trichomonascaceae	DPT	yHMPu5000034669_blastobotrys_raffinofermentans	0.498	1.132	1.502	0.868	0.685	1.282	0.47	1.563	1.291	1.076	0.709	0.924	0.221	0.978	1.8	0.702	1.02	1.298	0.98	1.027	0.979	0.436	1.558	1.687	0.852	0.656	0.805	0.572	0.862	1.647	0.918	0.866	1.092	1.134	0.908	0.938	1.196	0.465	1.401	1.553	0.979	0.418	1.05	0.749	0.886	1.375	0.99
Dipodascaceae_Trichomonascaceae	DPT	arxula_adeninivorans	0.514	1.088	1.486	0.912	0.669	1.281	0.46	1.591	1.261	1.048	0.739	0.952	0.225	0.952	1.823	0.731	0.966	1.269	1.034	1.029	0.986	0.407	1.579	1.698	0.813	0.661	0.828	0.604	0.869	1.541	0.987	0.882	1.035	1.118	0.965	0.943	1.209	0.449	1.399	1.532	0.934	0.467	1.067	0.759	0.872	1.344	1.025
Dipodascaceae_Trichomonascaceae	DPT	yHMPu5000034673_blastobotrys_nivea	0.81	0.937	1.19	1.063	1.079	0.897	0.79	1.234	1.32	0.87	0.68	1.13	0.37	1.107	1.524	1.199	0.561	0.801	1.439	2.03	0.291	0.781	0.898	1.871	0.425	0.963	0.741	1.07	0.789	1.119	1.023	1.359	0.688	0.641	1.312	1.25	0.801	0.672	1.278	0.694	0.85	0.855	1.601	0.86	0.781	1.266	1.093
Dipodascaceae_Trichomonascaceae	DPT	yHMPu5000034681_blastobotrys_americana	0.821	0.808	1.179	1.192	0.859	0.994	0.453	1.693	1.336	0.802	0.664	1.198	0.488	0.931	1.581	1.017	0.651	0.983	1.349	1.362	0.612	0.46	1.566	1.877	0.53	0.565	1.028	0.863	0.688	1.047	1.402	1.062	0.677	0.938	1.323	1.166	0.682	0.538	1.614	1.516	0.683	0.561	1.241	0.913	0.705	1.057	1.326
Dipodascaceae_Trichomonascaceae	DPT	yHMPu5000035243_zygoascus_meyerae	0.991	0.777	1.009	1.223	0.97	0.958	0.393	1.68	1.492	0.98	0.508	1.02	0.562	0.959	1.478	0.922	0.656	1.078	1.344	1.011	0.723	0.51	1.756	1.962	0.44	0.62	0.978	0.615	0.894	0.996	1.495	1.092	0.687	0.908	1.313	1.004	0.855	0.29	1.851	1.273	0.884	0.375	1.468	0.635	0.973	0.848	1.543
Dipodascaceae_Trichomonascaceae	DPT	yHMPu5000034670_blastobotrys_proliferans	0.858	1.06	1.142	0.94	1.003	1.073	0.545	1.379	1.419	0.976	0.581	1.024	0.398	1.085	1.516	1.058	0.814	0.942	1.186	1.804	0.397	0.59	1.209	2.068	0.326	0.774	0.832	0.922	0.596	1.66	0.822	1.26	0.911	0.74	1.089	1.329	0.922	0.409	1.34	1.029	0.949	0.579	1.443	0.869	0.81	1.117	1.203
Dipodascaceae_Trichomonascaceae	DPT	yHMPu5000035633_candida_hispaniensis	1.073	0.886	0.927	1.114	1.112	1.05	0.244	1.594	1.539	0.888	0.461	1.112	0.379	0.911	1.71	1.167	0.767	0.833	1.233	1.194	0.974	0.279	1.553	2.14	0.397	0.627	0.835	0.634	0.961	0.898	1.506	1.093	0.777	0.907	1.223	1.014	1.009	0.225	1.753	1.545	0.792	0.392	1.27	0.532	0.917	0.889	1.662
Dipodascaceae_Trichomonascaceae	DPT	yarrowia_deformans	0.387	1.685	1.613	0.315	0.502	1.903	0.732	0.863	1.585	1.299	0.415	0.701	0.075	1.627	1.297	0.371	1.291	1.629	0.709	0.367	1.912	0.565	1.156	2.17	0.471	0.861	0.498	0.181	1.247	2.02	0.552	0.524	1.38	1.476	0.62	0.444	1.885	0.517	1.153	1.331	1.545	0.266	0.859	0.123	1.409	1.636	0.833
Dipodascaceae_Trichomonascaceae	DPT	yHMPu5000035645_yarrowia_divulgata	0.414	1.685	1.586	0.315	0.506	1.892	0.719	0.884	1.593	1.268	0.407	0.732	0.07	1.639	1.291	0.376	1.285	1.624	0.715	0.368	1.916	0.572	1.145	2.174	0.467	0.852	0.507	0.169	1.213	2.064	0.554	0.538	1.367	1.462	0.633	0.457	1.866	0.517	1.16	1.35	1.537	0.266	0.847	0.116	1.37	1.672	0.843
Dipodascaceae_Trichomonascaceae	DPT	yarrowia_lipolytica	0.402	1.573	1.598	0.427	0.647	1.72	0.548	1.085	1.589	1.2	0.411	0.8	0.109	1.501	1.389	0.437	1.209	1.563	0.791	0.451	1.772	0.486	1.291	2.245	0.409	0.773	0.573	0.265	1.209	1.83	0.696	0.562	1.288	1.438	0.712	0.552	1.698	0.446	1.304	1.317	1.38	0.253	1.05	0.22	1.298	1.543	0.939
Dipodascaceae_Trichomonascaceae	DPT	yHMPu5000034674_blastobotrys_muscicola	0.527	1.425	1.473	0.575	0.766	1.255	0.852	1.127	1.117	1.291	0.883	0.709	0.306	1.302	1.392	0.506	1.361	1.494	0.639	1.577	0.76	0.841	0.822	2.246	0.366	0.946	0.442	0.509	0.986	1.848	0.656	0.686	1.286	1.314	0.714	0.66	1.501	0.651	1.189	0.932	1.595	0.295	1.178	0.225	1.426	1.215	1.134
Dipodascaceae_Trichomonascaceae	DPT	yHMPu5000035643_yarrowia_bubula	0.534	1.555	1.466	0.445	0.582	1.373	0.606	1.439	1.59	0.945	0.41	1.055	0.087	1.358	1.555	0.42	1.063	1.58	0.937	0.41	1.398	0.481	1.71	2.275	0.336	0.686	0.704	0.282	1.141	1.879	0.698	0.619	1.134	1.381	0.866	0.504	1.341	0.394	1.76	1.5	1.103	0.233	1.163	0.244	1.17	1.564	1.023
Dipodascaceae_Trichomonascaceae	DPT	yarrowia_keelungensis	0.412	1.665	1.588	0.335	0.493	1.734	0.666	1.107	1.679	1.121	0.321	0.879	0.07	1.568	1.362	0.305	1.275	1.695	0.725	0.318	1.743	0.489	1.45	2.306	0.336	0.797	0.562	0.156	1.238	2.009	0.597	0.548	1.341	1.452	0.659	0.442	1.652	0.449	1.457	1.406	1.385	0.188	1.022	0.138	1.373	1.607	0.882
Lipomycetacaea	LPC	yHMPu5000034761_lipomyces_lipofer	0.636	0.992	1.364	1.008	0.9	0.971	1.153	0.977	1.051	1.087	0.949	0.913	0.549	1.324	1.127	0.715	0.992	1.285	1.008	1.007	0.806	1.231	0.957	0.944	1.196	1.042	0.817	0.527	1.346	1.164	0.963	0.774	1.002	1.226	0.998	0.899	0.951	1.256	0.894	1.007	1.331	0.652	1.01	0.452	1.414	1.129	1.005
Lipomycetacaea	LPC	yHMPu5000034742_lipomyces_suomiensis	0.951	0.807	1.049	1.193	1.024	0.801	0.759	1.416	1.46	0.95	0.54	1.05	0.533	0.991	1.476	0.893	0.778	1.107	1.222	1.047	0.611	0.993	1.349	1.118	1.199	0.621	1.062	0.657	0.953	0.916	1.475	0.981	0.794	1.019	1.206	1.022	0.82	0.787	1.371	1.288	1.094	0.368	1.25	0.644	1.116	0.884	1.356
Lipomycetacaea	LPC	lipomyces_starkeyi	0.796	0.913	1.204	1.087	1.047	0.83	1.02	1.103	1.193	1.001	0.807	0.999	0.563	1.131	1.306	0.843	0.901	1.157	1.099	1.188	0.625	1.162	1.024	1.157	1.001	0.948	0.893	0.64	1.162	1.066	1.133	0.921	0.958	1.079	1.042	0.994	0.882	1.062	1.062	1.044	1.272	0.523	1.161	0.516	1.314	0.998	1.172
Lipomycetacaea	LPC	yHMPu5000034754_lipomyces_arxii	0.789	0.908	1.211	1.092	1.041	0.825	1.031	1.102	1.201	0.998	0.799	1.002	0.567	1.123	1.31	0.836	0.903	1.164	1.097	1.196	0.623	1.165	1.016	1.158	0.992	0.953	0.897	0.646	1.15	1.077	1.127	0.919	0.959	1.081	1.041	1.004	0.875	1.066	1.055	1.035	1.278	0.518	1.169	0.513	1.307	1	1.18
Lipomycetacaea	LPC	yHMPu5000034749_lipomyces_mesembrius	0.781	0.912	1.219	1.088	1.027	0.827	1.056	1.09	1.198	1.005	0.802	0.995	0.564	1.13	1.306	0.826	0.906	1.174	1.094	1.181	0.613	1.199	1.007	1.164	0.983	0.973	0.88	0.644	1.159	1.085	1.112	0.909	0.96	1.091	1.04	0.978	0.872	1.092	1.058	1.029	1.288	0.512	1.171	0.505	1.318	0.997	1.181
Lipomycetacaea	LPC	yHMPu5000034757_lipomyces_doorenjongii	0.936	1.028	1.064	0.972	1.16	0.739	0.843	1.258	1.424	0.9	0.576	1.1	0.476	0.934	1.59	0.933	0.843	1.067	1.157	1.32	0.403	1.113	1.163	1.181	0.801	1.013	1.005	0.617	0.769	1.226	1.388	1.051	0.992	0.949	1.008	1.189	0.676	0.933	1.203	1.178	1.061	0.504	1.258	0.527	1.118	1.032	1.322
Lipomycetacaea	LPC	yHMPu5000034760_lipomyces_kononenkoae	0.843	0.903	1.157	1.097	1.049	0.875	1.003	1.072	1.155	0.987	0.845	1.013	0.604	1.082	1.314	0.903	0.875	1.097	1.125	1.222	0.611	1.154	1.013	1.188	0.942	0.966	0.904	0.657	1.063	1.114	1.165	0.975	0.961	1.025	1.039	1.034	0.973	0.956	1.037	1.045	1.27	0.501	1.184	0.539	1.281	0.987	1.192
Lipomycetacaea	LPC	yHMPu5000034758_lipomyces_japonicus	0.992	0.875	1.008	1.125	0.906	0.941	1.048	1.106	1.162	0.939	0.838	1.061	0.483	0.831	1.686	1.239	0.677	0.761	1.323	1.303	0.494	1.138	1.066	1.255	0.891	0.96	0.894	0.519	0.651	1.063	1.767	1.319	0.791	0.681	1.209	1.154	0.971	0.763	1.113	1.016	1.354	0.394	1.236	0.52	0.804	1.187	1.49
Lipomycetacaea	LPC	yHMPu5000034748_lipomyces_oligophaga	1.033	0.738	0.967	1.262	1.098	0.711	0.774	1.418	1.466	0.863	0.534	1.137	0.52	0.958	1.522	0.966	0.611	1.034	1.389	1.131	0.569	0.898	1.401	1.394	0.775	0.807	1.024	0.754	0.804	1.012	1.43	1.131	0.736	0.869	1.264	1.131	0.706	0.751	1.412	1.399	0.963	0.413	1.226	0.646	1.018	0.836	1.5
Phaffomycetaceae	PHF	wickerhamomyces_ciferrii	1.515	0.437	0.485	1.563	1.682	0.395	0.108	1.815	1.821	0.253	0.179	1.747	0.789	0.549	1.663	1.812	0.207	0.188	1.793	2.631	0.138	0.092	1.139	0.434	0.223	0.164	3.18	1.067	0.359	0.489	2.085	1.718	0.208	0.282	1.792	1.359	0.302	0.085	2.254	0.737	0.13	0.338	2.795	0.456	0.436	0.392	2.717
Phaffomycetaceae	PHF	yHMPu5000035688_cyberlindnera_xylosilytica	0.302	1.551	1.698	0.449	1.22	1.098	0.711	0.972	1.643	1.082	0.357	0.918	0.142	1.867	0.991	0.53	1.348	1.47	0.652	2.334	0.394	0.503	0.769	0.435	1.474	0.322	1.769	0.177	1.95	0.854	1.019	0.503	1.128	1.497	0.872	0.916	1.451	0.343	1.289	1.144	1.093	0.322	1.441	0.137	1.448	1.179	1.236
Phaffomycetaceae	PHF	wickerhamomyces_anomalus	1.427	0.573	0.573	1.427	1.571	0.526	0.162	1.741	1.765	0.423	0.235	1.577	0.641	0.73	1.629	1.727	0.352	0.273	1.648	2.514	0.175	0.133	1.178	0.453	0.34	0.236	2.971	1.362	0.445	0.603	1.59	1.582	0.289	0.418	1.711	1.213	0.494	0.129	2.165	0.747	0.253	0.435	2.565	0.286	0.597	0.565	2.552
Phaffomycetaceae	PHF	yHMPu5000034597_candida_stellimalicola	1.017	1.105	0.983	0.895	1.133	1.191	0.554	1.122	1.587	1.12	0.413	0.88	0.524	1.126	1.35	0.828	1.145	1.172	0.855	2.136	0.434	0.62	0.809	0.473	1.213	0.983	1.331	0.714	0.638	2.196	0.452	0.995	1.028	1.005	0.972	1.294	0.95	0.672	1.084	0.852	1.101	0.696	1.35	0.226	0.806	1.367	1.601
Phaffomycetaceae	PHF	yHMPu5000035703_cyberlindnera_americana	0.748	1.136	1.252	0.864	1.407	0.9	0.498	1.196	1.629	0.841	0.371	1.159	0.445	1.244	1.311	0.896	1.03	1.104	0.97	2.312	0.262	0.419	1.008	0.482	0.6	0.304	2.615	0.681	1.009	1.01	1.3	0.881	0.85	1.119	1.15	1.136	0.919	0.245	1.701	0.809	0.648	0.305	2.237	0.425	1.063	0.734	1.778
Phaffomycetaceae	PHF	yHMPu5000035689_candida_mycetangii	0.766	1.211	1.234	0.789	1.239	0.92	0.664	1.177	1.581	0.902	0.419	1.098	0.39	1.416	1.194	0.865	1.119	1.135	0.881	2.105	0.429	0.619	0.848	0.491	0.925	0.527	2.058	0.515	1.216	1.249	1.021	0.824	0.981	1.176	1.019	0.849	1.071	0.414	1.665	0.73	0.919	0.413	1.938	0.383	1.141	0.989	1.486
Phaffomycetaceae	PHF	cyberlindnera_fabianii_JCM3601	0.575	1.179	1.425	0.821	1.337	0.936	0.441	1.285	1.655	0.705	0.345	1.295	0.263	1.474	1.264	0.929	0.91	1.071	1.09	2.544	0.294	0.381	0.781	0.531	0.773	0.242	2.454	0.395	1.469	0.565	1.571	0.827	0.758	1.173	1.242	0.875	1.153	0.216	1.757	0.805	0.531	0.272	2.392	0.332	1.132	0.875	1.661
Phaffomycetaceae	PHF	cyberlindnera_jadinii	0.642	1.254	1.358	0.746	1.211	0.983	0.711	1.094	1.47	0.938	0.53	1.062	0.544	1.353	1.104	1.01	0.974	0.99	1.026	2.04	0.348	0.533	1.079	0.539	0.635	0.52	2.307	0.623	0.974	1.401	1.001	0.917	0.828	1.083	1.172	1.169	0.948	0.479	1.403	0.864	0.814	0.509	1.813	0.373	0.893	1.132	1.602
Phaffomycetaceae	PHF	yHMPu5000035687_cyberlindnera_suaveolens	0.716	1.081	1.284	0.919	1.195	0.929	0.527	1.349	1.559	0.767	0.441	1.233	0.446	1.486	1.068	1.091	0.737	0.909	1.263	2.221	0.297	0.46	1.022	0.562	0.739	0.388	2.311	0.671	1.085	1.028	1.216	0.973	0.656	1.027	1.344	0.987	0.971	0.364	1.678	0.721	0.662	0.459	2.157	0.387	1.083	1.126	1.404
Phaffomycetaceae	PHF	yHMPu5000035690_candida_vartiovaarae	0.528	1.286	1.472	0.714	1.083	1.092	0.8	1.026	1.508	0.927	0.492	1.073	0.302	1.645	1.053	0.879	0.972	1.121	1.028	2.188	0.444	0.557	0.811	0.571	0.932	0.478	2.019	0.446	1.255	1.33	0.969	0.773	0.916	1.227	1.084	1.098	1.149	0.484	1.27	0.843	0.9	0.418	1.839	0.255	1.123	1.345	1.277
Phaffomycetaceae	PHF	yHMPu5000035037_candida_montana	1.352	0.758	0.648	1.242	1.316	0.663	0.312	1.709	1.77	0.45	0.23	1.55	0.583	0.901	1.516	1.513	0.468	0.487	1.532	2.315	0.193	0.175	1.317	0.591	0.404	0.298	2.707	0.96	0.667	0.727	1.646	1.473	0.446	0.527	1.554	1.402	0.645	0.178	1.775	1.09	0.287	0.384	2.239	0.306	0.81	0.66	2.225
Phaffomycetaceae	PHF	yHMPu5000035686_cyberlindnera_saturnus	0.721	1.07	1.279	0.93	1.19	0.909	0.543	1.358	1.552	0.776	0.448	1.224	0.454	1.46	1.086	1.083	0.736	0.917	1.264	2.191	0.306	0.485	1.019	0.591	0.744	0.397	2.268	0.665	1.071	1.047	1.217	0.976	0.663	1.024	1.337	0.985	0.96	0.371	1.684	0.732	0.679	0.459	2.129	0.396	1.081	1.113	1.41
Phaffomycetaceae	PHF	yHMPu5000035699_cyberlindnera_maclurae	0.565	1.337	1.435	0.663	1.032	1.222	0.891	0.855	1.351	1.167	0.649	0.833	0.418	1.64	0.942	0.736	0.998	1.264	1.002	1.725	0.646	0.79	0.838	0.594	1.105	0.813	1.488	0.45	1.337	1.29	0.923	0.673	1.001	1.327	0.999	1.072	1.246	0.61	1.071	0.932	1.008	0.673	1.388	0.325	0.991	1.631	1.053
Phaffomycetaceae	PHF	yHMPu5000035670_phaffomyces_opuntiae	1.523	0.481	0.477	1.519	1.319	0.551	0.2	1.931	1.824	0.291	0.176	1.709	0.553	0.791	1.656	1.747	0.285	0.253	1.715	2.587	0.138	0.128	1.148	0.597	0.258	0.176	2.969	1.609	0.396	0.586	1.409	1.7	0.268	0.3	1.732	1.353	0.457	0.138	2.052	0.84	0.223	0.379	2.559	0.307	0.718	0.412	2.563
Phaffomycetaceae	PHF	yHMPu5000035325_cyberlindnera_petersonii	0.62	1.226	1.38	0.774	1.263	0.944	0.543	1.25	1.607	0.838	0.393	1.162	0.326	1.339	1.336	0.844	1.121	1.156	0.879	2.294	0.337	0.428	0.941	0.608	0.829	0.405	2.158	0.494	1.317	1.02	1.169	0.781	0.909	1.219	1.091	0.842	1.123	0.248	1.787	0.907	0.77	0.346	1.976	0.368	1.102	1.025	1.505
Phaffomycetaceae	PHF	yHMPu5000034979_cyberlindnera_misumaiensis	0.568	1.258	1.432	0.742	1.079	1.109	0.848	0.964	1.387	1.049	0.613	0.951	0.4	1.586	1.014	0.795	0.905	1.205	1.095	1.843	0.557	0.722	0.879	0.612	1.007	0.735	1.646	0.494	1.287	1.194	1.026	0.695	0.941	1.305	1.059	1.095	1.179	0.572	1.154	0.949	0.918	0.618	1.516	0.348	0.981	1.593	1.078
Phaffomycetaceae	PHF	yHMPu5000035271_wickerhamomyces_bovis	0.939	1.057	1.061	0.943	1.062	1.096	0.323	1.518	1.697	0.686	0.303	1.314	0.333	1.424	1.243	1.407	0.702	0.593	1.298	2.302	0.29	0.275	1.132	0.615	0.561	0.313	2.511	1.353	0.458	1.213	0.975	1.339	0.685	0.661	1.315	0.661	1.247	0.189	1.903	0.373	0.598	0.495	2.533	0.251	1.23	0.86	1.659
Phaffomycetaceae	PHF	yHMPu5000035047_barnettozyma_pratensis	1.101	0.787	0.899	1.213	1.166	0.839	0.327	1.669	1.757	0.431	0.243	1.569	0.413	1.139	1.448	1.388	0.485	0.612	1.515	2.512	0.189	0.25	1.049	0.621	0.384	0.286	2.71	1.217	0.59	0.968	1.225	1.438	0.434	0.562	1.566	1.148	0.745	0.217	1.89	0.711	0.306	0.357	2.627	0.211	1.075	0.628	2.085
Phaffomycetaceae	PHF	yHMPu5000035658_starmera_amethionina	1.678	0.488	0.322	1.512	1.462	0.521	0.15	1.867	1.835	0.378	0.165	1.622	0.504	0.59	1.906	1.669	0.297	0.331	1.703	2.585	0.15	0.152	1.113	0.638	0.32	0.213	2.83	1.287	0.408	0.718	1.587	1.639	0.279	0.361	1.721	1.465	0.433	0.153	1.949	1.075	0.234	0.409	2.282	0.317	0.444	0.563	2.676
Phaffomycetaceae	PHF	yHMPu5000034978_cyberlindnera_mrakii	0.767	1.015	1.233	0.985	1.192	0.885	0.546	1.377	1.53	0.798	0.47	1.202	0.492	1.36	1.148	1.055	0.723	0.945	1.277	2.099	0.331	0.522	1.048	0.657	0.773	0.407	2.164	0.676	1.005	1.075	1.244	1.011	0.654	0.989	1.346	0.999	0.916	0.406	1.679	0.788	0.706	0.456	2.05	0.45	1.023	1.081	1.446
Phaffomycetaceae	PHF	yHMPu5000035671_phaffomyces_antillensis	1.519	0.491	0.481	1.509	1.33	0.551	0.216	1.903	1.804	0.327	0.196	1.673	0.585	0.83	1.586	1.709	0.308	0.291	1.692	2.531	0.162	0.159	1.148	0.695	0.269	0.192	2.844	1.724	0.413	0.607	1.256	1.664	0.284	0.336	1.716	1.351	0.47	0.148	2.032	0.869	0.25	0.366	2.515	0.362	0.744	0.395	2.5
Phaffomycetaceae	PHF	yHMPu5000035261_candida_ponderosae	1	0.708	1	1.292	1.534	0.667	0.207	1.592	1.769	0.574	0.231	1.426	0.703	0.902	1.395	1.56	0.4	0.44	1.6	2.493	0.222	0.126	1.159	0.713	0.489	0.243	2.556	1.18	0.566	0.8	1.454	1.473	0.401	0.527	1.599	1.084	0.803	0.141	1.972	0.928	0.333	0.401	2.337	0.488	0.902	0.601	2.008
Phaffomycetaceae	PHF	yHMPu5000035046_barnettozyma_populi	0.692	1.096	1.308	0.904	1.152	0.996	0.418	1.434	1.56	0.835	0.44	1.165	0.381	1.178	1.44	1.019	0.987	0.981	1.013	2.074	0.417	0.403	1.106	0.717	0.933	0.468	1.882	0.795	0.844	1.179	1.181	0.889	0.838	1.111	1.162	1.005	1.053	0.412	1.53	0.794	0.797	0.511	1.897	0.39	0.989	1.085	1.536
Phaffomycetaceae	PHF	yHMPu5000035045_barnettozyma_hawaiiensis	0.659	1.123	1.341	0.877	1.124	1.054	0.446	1.376	1.556	0.863	0.444	1.137	0.368	1.2	1.432	0.985	0.985	1.015	1.015	2.086	0.413	0.425	1.076	0.721	0.844	0.559	1.877	0.725	0.891	1.272	1.112	0.882	0.835	1.118	1.165	0.991	1.084	0.442	1.482	0.814	0.776	0.532	1.878	0.36	0.98	1.123	1.537
Phaffomycetaceae	PHF	yHMPu5000035673_candida_orba	1.585	0.519	0.415	1.481	1.338	0.481	0.223	1.958	1.813	0.316	0.187	1.684	0.612	0.775	1.613	1.713	0.318	0.287	1.682	2.505	0.162	0.14	1.193	0.736	0.271	0.186	2.807	1.767	0.359	0.647	1.228	1.675	0.291	0.325	1.709	1.317	0.429	0.156	2.098	0.836	0.225	0.317	2.622	0.362	0.65	0.378	2.609
Phaffomycetaceae	PHF	yHMPu5000035274_wickerhamomyces_alni	1.147	1.001	0.853	0.999	1.261	0.878	0.398	1.463	1.777	0.594	0.223	1.406	0.599	1.318	1.083	1.377	0.656	0.623	1.344	2.248	0.236	0.287	1.229	0.758	0.464	0.353	2.425	1.192	0.647	1.066	1.096	1.287	0.579	0.713	1.421	0.981	0.802	0.203	2.014	0.956	0.352	0.369	2.323	0.313	1.132	0.846	1.709
Phaffomycetaceae	PHF	yHMPu5000035672_phaffomyces_thermotolerans	1.586	0.506	0.414	1.494	1.35	0.482	0.223	1.946	1.801	0.331	0.199	1.669	0.634	0.709	1.657	1.705	0.318	0.295	1.682	2.486	0.171	0.158	1.186	0.769	0.29	0.2	2.741	1.785	0.349	0.641	1.225	1.672	0.296	0.328	1.704	1.322	0.427	0.167	2.084	0.847	0.246	0.304	2.603	0.402	0.614	0.376	2.608
Phaffomycetaceae	PHF	yHMPu5000035044_barnettozyma_californica	0.774	0.974	1.226	1.026	1.193	0.887	0.411	1.51	1.587	0.805	0.413	1.195	0.39	1.09	1.519	1.106	0.866	0.894	1.134	2.131	0.349	0.395	1.125	0.774	0.896	0.44	1.89	0.892	0.817	0.998	1.292	0.989	0.749	1.011	1.251	1.071	0.929	0.428	1.572	0.853	0.722	0.475	1.951	0.467	0.95	0.997	1.586
Phaffomycetaceae	PHF	yHMPu5000035639_wickerhamomyces_canadensis	1.209	0.842	0.791	1.158	1.277	0.869	0.338	1.516	1.675	0.571	0.325	1.429	0.623	1.108	1.269	1.353	0.533	0.647	1.467	2.25	0.276	0.255	1.219	0.812	0.43	0.359	2.399	1.16	0.615	1.101	1.124	1.265	0.503	0.735	1.497	1.078	0.754	0.218	1.95	0.955	0.365	0.563	2.117	0.361	0.978	0.645	2.016
Phaffomycetaceae	PHF	yHMPu5000035286_candida_azyma	1.269	0.76	0.731	1.24	1.313	0.803	0.296	1.587	1.695	0.499	0.305	1.501	0.635	1.019	1.346	1.439	0.463	0.561	1.537	2.269	0.27	0.232	1.229	0.827	0.367	0.321	2.485	1.209	0.559	0.989	1.243	1.331	0.436	0.669	1.564	1.082	0.696	0.195	2.028	0.993	0.312	0.519	2.177	0.393	0.916	0.581	2.11
Phaffomycetaceae	PHF	yHMPu5000035268_wickerhamomyces_hampshirensis	1.232	0.66	0.768	1.34	1.237	0.674	0.336	1.753	1.648	0.679	0.352	1.321	0.677	0.856	1.467	1.39	0.512	0.61	1.488	1.96	0.363	0.313	1.364	0.911	0.594	0.363	2.132	1.398	0.611	0.788	1.204	1.357	0.468	0.643	1.532	1.17	0.55	0.274	2.006	1.107	0.544	0.533	1.816	0.611	0.726	0.649	2.013
Phaffomycetaceae	PHF	yHMPu5000034967_candida_freyschussii	1.01	0.954	0.99	1.046	1.229	0.819	0.67	1.282	1.469	0.852	0.531	1.148	0.688	1.122	1.19	1.211	0.734	0.789	1.266	1.758	0.477	0.559	1.205	0.949	0.742	0.663	1.646	0.748	1.011	0.878	1.363	1	0.688	1	1.312	1.085	0.917	0.418	1.58	0.897	0.669	0.761	1.673	0.491	0.863	1.071	1.574
Phaffomycetaceae	PHF	yHMPu5000035048_barnettozyma_salicaria	1.178	0.849	0.822	1.151	1.452	0.749	0.398	1.402	1.609	0.71	0.391	1.29	0.743	0.974	1.283	1.231	0.68	0.769	1.32	1.991	0.371	0.371	1.267	1.018	0.61	0.497	1.875	1.095	0.631	1.071	1.202	1.256	0.634	0.744	1.366	1.298	0.759	0.339	1.604	1.058	0.535	0.452	1.955	0.609	0.861	0.753	1.778
Phaffomycetaceae	PHF	yHMPu5000034594_starmera_quercuum	1.159	0.894	0.841	1.106	1.273	0.743	0.56	1.424	1.587	0.94	0.413	1.06	0.814	0.964	1.222	1.156	0.694	0.844	1.306	1.808	0.409	0.48	1.303	1.024	0.793	0.552	1.631	1.079	0.778	1.053	1.09	1.175	0.661	0.825	1.339	1.302	0.664	0.43	1.604	1.135	0.742	0.601	1.521	0.578	0.86	0.814	1.748
Pichiaceae	PIC	yHMPu5000034933_kuraishia_molischiana	0.449	1.591	1.551	0.409	0.859	1.288	1.011	0.842	1.26	1.301	0.74	0.699	0.565	1.611	0.824	0.351	1.538	1.649	0.462	1.283	1.155	0.673	0.889	0.368	1.688	0.662	1.282	0.285	1.322	1.678	0.715	0.5	1.385	1.5	0.615	0.709	1.508	0.705	1.078	0.928	1.433	0.471	1.168	0.244	0.999	1.858	0.899
Pichiaceae	PIC	candida_boidinii_JCM9604	1.595	0.334	0.405	1.666	1.735	0.379	0.109	1.776	1.835	0.313	0.165	1.687	0.824	0.376	1.8	1.707	0.383	0.293	1.617	2.566	0.107	0.117	1.21	0.431	0.256	0.124	3.189	0.926	0.413	0.408	2.253	1.771	0.22	0.229	1.78	1.286	0.422	0.111	2.181	0.841	0.187	0.12	2.851	0.684	0.499	0.255	2.562
Pichiaceae	PIC	yHMPu5000034901_ogataea_methylivora	1.254	0.589	0.746	1.411	1.409	0.503	0.184	1.904	1.78	0.397	0.22	1.603	0.843	0.641	1.516	1.616	0.437	0.384	1.563	2.354	0.202	0.17	1.274	0.483	0.32	0.154	3.044	0.927	0.628	0.607	1.837	1.618	0.354	0.382	1.646	1.152	0.471	0.152	2.226	0.995	0.302	0.242	2.462	0.719	0.609	0.479	2.193
Pichiaceae	PIC	ambrosiozyma_kashinagacola	0.994	0.668	1.006	1.332	1.063	0.871	0.299	1.768	1.826	0.391	0.174	1.609	0.574	1.029	1.397	1.622	0.709	0.378	1.291	2.185	0.363	0.24	1.212	0.519	0.282	1.176	2.023	1.054	0.924	0.643	1.379	1.467	0.42	0.533	1.58	0.976	0.948	0.142	1.934	0.83	0.225	0.597	2.349	0.238	0.78	1.475	1.507
Pichiaceae	PIC	yHMPu5000026124_ogataea_henricii	0.793	1.514	1.207	0.486	0.808	1.217	1.175	0.8	1.511	1.276	0.489	0.724	0.316	1.598	1.087	0.767	1.394	1.233	0.606	1.249	0.602	1.249	0.9	0.56	1.259	1.304	0.877	0.245	1.289	1.67	0.795	0.7	1.329	1.3	0.671	0.861	1.193	1	0.946	1.145	1.177	0.676	1.003	0.111	0.928	1.756	1.205
Pichiaceae	PIC	yHMPu5000034932_kuraishia_ogatae	0.729	1.069	1.271	0.931	1.238	1.158	0.511	1.094	1.175	0.985	0.825	1.015	0.747	1.113	1.14	0.786	0.926	1.214	1.074	1.546	0.837	0.452	1.164	0.567	0.982	0.635	1.815	0.531	1.207	1.125	1.137	0.817	0.792	1.183	1.208	1.143	1.087	0.47	1.3	1.043	0.906	0.559	1.492	0.633	0.666	1.394	1.307
Pichiaceae	PIC	yHMPu5000034893_ogataea_philodendra	0.811	1.439	1.189	0.561	0.901	1.413	0.839	0.848	1.713	1.228	0.287	0.772	0.316	1.574	1.11	0.753	1.208	1.247	0.792	1.362	0.568	1.086	0.984	0.591	1.175	1.244	0.989	0.362	0.973	1.723	0.941	0.768	1.313	1.232	0.687	0.912	1.348	0.638	1.102	1.396	1.061	0.525	1.018	0.116	0.944	1.624	1.316
Pichiaceae	PIC	yHMPu5000034890_ogataea_ramenticola	1.39	0.466	0.61	1.534	1.537	0.502	0.183	1.778	1.747	0.383	0.253	1.617	0.774	0.54	1.686	1.701	0.422	0.299	1.578	2.258	0.222	0.158	1.362	0.636	0.284	0.172	2.907	0.788	0.543	0.506	2.163	1.629	0.364	0.371	1.636	1.349	0.474	0.147	2.03	1.029	0.292	0.236	2.443	0.808	0.542	0.374	2.276
Pichiaceae	PIC	yHMPu5000034614_saturnispora_silvae	0.94	0.994	1.06	1.006	0.961	1.276	0.54	1.224	1.574	0.937	0.426	1.063	0.437	1.201	1.362	1.085	0.909	0.915	1.091	1.612	0.466	0.668	1.254	0.68	1.195	0.583	1.542	0.929	0.928	1.181	0.961	1.26	0.866	0.74	1.134	0.799	1.297	0.581	1.323	0.521	0.957	0.576	1.946	0.304	1.096	0.964	1.636
Pichiaceae	PIC	ambrosiozyma_monospora	1.046	0.916	0.954	1.084	1.246	0.867	0.306	1.58	1.839	0.527	0.161	1.473	0.435	1.066	1.499	1.52	0.595	0.48	1.405	2.12	0.245	0.209	1.426	0.691	0.326	0.38	2.603	0.969	0.676	0.812	1.543	1.418	0.51	0.582	1.49	0.901	0.897	0.142	2.06	0.853	0.375	0.242	2.53	0.143	0.853	0.868	2.136
Pichiaceae	PIC	yHMPu5000035040_ambrosiozyma_maleeae	0.885	1.063	1.115	0.937	1.203	1.059	0.584	1.155	1.652	1.012	0.348	0.988	0.654	1.027	1.319	0.997	0.976	1.003	1.024	1.854	0.375	0.587	1.184	0.694	0.698	0.962	1.646	1.213	0.617	1.223	0.948	1.023	0.855	0.977	1.145	1.096	1.053	0.443	1.409	0.932	0.917	0.392	1.759	0.254	0.845	1.315	1.585
Pichiaceae	PIC	yHMPu5000034885_ogataea_zsoltii	0.795	1.416	1.205	0.584	0.873	1.203	1.106	0.818	1.623	1.228	0.377	0.772	0.319	1.494	1.187	0.757	1.224	1.243	0.776	1.24	0.604	1.228	0.928	0.696	1.029	1.313	0.961	0.273	1.005	1.804	0.917	0.744	1.266	1.256	0.734	0.96	1.249	0.753	1.038	1.48	0.939	0.53	1.051	0.098	0.953	1.526	1.423
Pichiaceae	PIC	ogataea_parapolymorpha	0.922	1.234	1.078	0.766	0.948	1.191	1.005	0.856	1.489	1.308	0.511	0.692	0.499	1.313	1.188	0.764	1.168	1.236	0.832	1.222	0.661	1.07	1.047	0.698	1.38	1.033	0.889	0.481	0.983	1.609	0.928	0.81	1.214	1.19	0.786	0.952	1.275	0.75	1.022	1.177	1.378	0.529	0.915	0.225	1.043	1.652	1.08
Pichiaceae	PIC	kuraishia_capsulata	0.758	1.172	1.242	0.828	0.876	1.234	0.709	1.181	1.373	0.956	0.627	1.044	0.61	1.211	1.179	0.82	0.987	1.18	1.013	1.442	0.772	0.61	1.176	0.706	1.04	0.802	1.452	0.488	0.885	1.543	1.083	0.885	0.912	1.115	1.088	0.941	1.168	0.526	1.365	1.357	0.795	0.467	1.381	0.37	0.839	1.387	1.404
Pichiaceae	PIC	ogataea_polymorpha	0.915	1.25	1.085	0.75	0.963	1.186	0.996	0.855	1.458	1.326	0.542	0.674	0.505	1.333	1.162	0.732	1.177	1.268	0.823	1.193	0.688	1.067	1.053	0.712	1.389	1.038	0.86	0.443	0.971	1.671	0.915	0.793	1.233	1.207	0.767	0.954	1.252	0.765	1.029	1.173	1.377	0.553	0.897	0.247	1.015	1.649	1.089
Pichiaceae	PIC	yHMPu5000034897_ogataea_glucozyma	0.811	1.343	1.189	0.657	0.793	1.246	0.932	1.029	1.487	1.238	0.513	0.762	0.336	1.584	1.08	0.816	1.263	1.184	0.737	1.238	0.762	1.014	0.987	0.727	1.16	1.132	0.981	0.33	1.134	1.702	0.834	0.731	1.218	1.269	0.782	0.752	1.379	0.665	1.204	1.26	1.131	0.602	1.008	0.15	1.068	1.666	1.116
Pichiaceae	PIC	yHMPu5000034611_saturnispora_mendoncae	1.269	0.415	0.731	1.585	1.795	0.497	0.187	1.52	1.373	0.287	0.627	1.713	0.584	0.436	1.981	1.657	0.351	0.343	1.649	2.56	0.239	0.183	1.018	0.728	0.272	0.446	2.553	0.73	0.481	0.538	2.25	1.637	0.293	0.363	1.707	1.575	0.603	0.168	1.654	0.836	0.215	0.806	2.143	0.509	0.428	0.371	2.691
Pichiaceae	PIC	yHMPu5000034903_ogataea_naganishii	0.822	1.109	1.178	0.891	1.057	0.95	0.731	1.263	1.289	1.076	0.711	0.924	0.728	0.982	1.29	0.821	1.075	1.179	0.925	1.192	0.9	0.521	1.387	0.758	1.157	0.604	1.482	0.668	0.829	1.382	1.12	0.823	1.066	1.177	0.934	0.936	1.049	0.546	1.47	1.063	1.075	0.528	1.334	0.726	0.841	1.311	1.122
Pichiaceae	PIC	pichia_membranifaciens	0.925	1.153	1.075	0.847	1.076	1.142	0.751	1.031	1.451	1.083	0.549	0.917	0.644	1.201	1.155	0.969	1.066	1.031	0.934	1.434	0.612	0.828	1.126	0.765	0.854	1.111	1.269	0.795	1.132	0.914	1.159	1.074	0.999	0.926	1.001	1.177	1.176	0.569	1.079	0.929	1.143	0.572	1.356	0.447	1.145	1.102	1.306
Pichiaceae	PIC	yHMPu5000034891_ogataea_pini	1.089	1.045	0.911	0.955	1.117	0.902	0.64	1.342	1.621	0.867	0.379	1.133	0.407	1.082	1.51	1.213	0.94	0.787	1.06	1.819	0.383	0.643	1.155	0.778	0.763	0.824	1.635	0.456	1.125	0.945	1.474	1.056	0.835	0.944	1.165	1.143	0.851	0.455	1.551	1.451	0.571	0.398	1.581	0.207	0.786	1.215	1.792
Pichiaceae	PIC	yHMPu5000034952_citeromyces_siamensis	1.069	1.122	0.931	0.878	1.093	0.973	0.897	1.036	1.254	1.049	0.746	0.951	0.677	1.19	1.133	0.939	1.066	1.061	0.934	1.25	0.716	0.905	1.129	0.795	1.053	0.881	1.272	0.494	1.212	1.239	1.056	0.97	0.929	1.03	1.071	1.015	0.89	0.898	1.197	1.111	0.843	0.77	1.276	0.642	0.777	1.394	1.187
Pichiaceae	PIC	yHMPu5000026145_ambrosiozyma_vanderkliftii	0.916	0.781	1.084	1.219	1.296	0.893	0.265	1.546	1.77	0.568	0.23	1.432	0.632	0.914	1.454	1.469	0.651	0.531	1.349	2.186	0.305	0.224	1.285	0.8	0.275	0.626	2.299	1.392	0.511	0.799	1.299	1.422	0.513	0.578	1.487	1.15	0.855	0.18	1.816	0.919	0.357	0.292	2.431	0.203	0.79	1.01	1.998
Pichiaceae	PIC	dekkera_bruxellensis	0.926	0.833	1.074	1.167	1.423	0.76	0.721	1.096	1.329	0.882	0.671	1.118	0.802	0.811	1.387	0.882	0.823	1.118	1.177	1.66	0.489	0.781	1.069	0.802	0.791	1.239	1.168	0.684	0.863	0.595	1.858	1.028	0.654	0.972	1.346	1.451	0.925	0.514	1.109	1.375	0.831	0.482	1.312	0.39	0.715	1.223	1.672
Pichiaceae	PIC	yHMPu5000035674_kregervanrija_delftensis	1.549	0.387	0.451	1.613	1.51	0.562	0.302	1.626	1.714	0.403	0.286	1.597	0.601	0.404	1.995	1.637	0.341	0.363	1.659	2.296	0.261	0.333	1.109	0.828	0.266	0.333	2.574	1.445	0.293	0.58	1.682	1.699	0.291	0.301	1.709	1.596	0.467	0.241	1.695	0.864	0.355	0.222	2.559	0.349	0.47	0.383	2.797
Pichiaceae	PIC	yHMPu5000034899_ogataea_kodamae	1.037	1.032	0.963	0.968	1.024	1.189	0.643	1.144	1.582	0.976	0.418	1.024	0.561	1.138	1.3	1.121	0.917	0.879	1.083	1.355	0.681	0.737	1.227	0.83	1.166	0.805	1.198	0.607	0.964	1.158	1.271	0.992	0.966	1.008	1.034	1.054	1.109	0.497	1.34	1.425	0.843	0.466	1.267	0.286	0.949	1.342	1.422
Pichiaceae	PIC	yHMPu5000035041_ambrosiozyma_pseudovanderkliftii	0.972	0.848	1.028	1.152	1.207	0.892	0.377	1.525	1.797	0.407	0.203	1.593	0.53	1.101	1.369	1.634	0.668	0.366	1.332	2.348	0.25	0.279	1.124	0.832	0.197	1.313	1.657	1.089	0.519	0.936	1.456	1.439	0.583	0.561	1.417	1.15	0.888	0.242	1.719	0.837	0.267	0.426	2.471	0.202	0.862	1.518	1.418
Pichiaceae	PIC	yHMPu5000034622_pichia_occidentalis	1.161	0.906	0.839	1.094	1.294	1.153	0.655	0.898	1.508	0.852	0.492	1.148	0.615	1.082	1.303	1.155	0.854	0.845	1.146	1.844	0.565	0.746	0.844	0.861	0.524	1.01	1.605	0.839	0.774	1.456	0.93	1.344	0.781	0.656	1.219	1.453	1.089	0.51	0.948	0.877	0.989	0.46	1.675	0.407	1.02	1.003	1.571
Pichiaceae	PIC	yHMPu5000026142_citeromyces_matritensis	0.994	1.111	1.006	0.889	1.058	1.07	0.706	1.166	1.401	0.952	0.599	1.048	0.659	1.122	1.219	0.917	1.07	1.083	0.93	1.158	0.831	0.783	1.228	0.864	0.959	0.854	1.323	0.514	1.038	1.153	1.296	0.95	0.953	1.05	1.047	0.97	0.985	0.622	1.422	1.389	0.792	0.701	1.118	0.617	0.711	1.296	1.376
Pichiaceae	PIC	yHMPu5000034950_citeromyces_hawaiiensis	1.006	1.117	0.994	0.883	1.005	1.11	0.749	1.136	1.395	1.009	0.605	0.991	0.678	1.139	1.182	0.905	1.055	1.095	0.945	1.072	0.896	0.88	1.152	0.865	0.942	0.935	1.257	0.519	1.015	1.22	1.247	0.97	0.923	1.03	1.077	0.938	0.954	0.643	1.464	1.276	0.834	0.824	1.065	0.659	0.662	1.27	1.409
Pichiaceae	PIC	brettanomyces_anomalus	0.871	0.911	1.129	1.089	1.421	0.739	0.712	1.128	1.32	0.907	0.68	1.093	0.817	0.86	1.323	0.89	0.824	1.11	1.176	1.798	0.419	0.638	1.145	0.878	0.644	1.104	1.373	0.757	0.89	0.562	1.791	0.944	0.712	1.056	1.288	1.409	0.881	0.461	1.249	1.376	0.809	0.444	1.371	0.398	0.754	1.218	1.629
Pichiaceae	PIC	yHMPu5000034886_ogataea_trehalophila	1.24	0.883	0.76	1.117	1.312	0.763	0.315	1.61	1.703	0.582	0.297	1.418	0.606	0.78	1.614	1.594	0.667	0.406	1.333	2.283	0.244	0.305	1.168	0.88	0.369	0.439	2.312	1.562	0.426	0.741	1.271	1.573	0.486	0.427	1.514	1.18	0.709	0.208	1.903	0.791	0.453	0.328	2.428	0.261	0.637	0.556	2.546
Pichiaceae	PIC	candida_succiphila	1.255	0.646	0.745	1.354	1.386	0.842	0.438	1.334	1.598	0.677	0.402	1.323	0.707	0.921	1.372	1.383	0.596	0.617	1.404	1.747	0.596	0.343	1.314	0.924	0.785	0.431	1.861	0.566	0.976	0.943	1.516	1.378	0.563	0.622	1.437	1.372	0.811	0.371	1.446	1.106	0.507	0.388	1.998	0.6	0.871	0.946	1.582
Pichiaceae	PIC	yHMPu5000035675_kregervanrija_fluxuum	1.477	0.457	0.523	1.543	1.449	0.609	0.373	1.57	1.654	0.493	0.346	1.507	0.606	0.463	1.931	1.533	0.409	0.467	1.591	2.182	0.297	0.401	1.12	0.924	0.328	0.377	2.372	1.507	0.318	0.661	1.513	1.638	0.369	0.362	1.631	1.513	0.553	0.305	1.629	0.883	0.479	0.25	2.388	0.365	0.554	0.429	2.652
Pichiaceae	PIC	yHMPu5000026197_brettanomyces_custersianus	0.911	0.734	1.089	1.266	1.211	0.912	0.661	1.217	1.442	0.726	0.558	1.274	0.645	1.035	1.32	0.99	0.576	1.01	1.424	1.727	0.459	0.558	1.256	0.93	0.654	0.963	1.453	0.809	0.857	0.606	1.728	1.227	0.49	0.773	1.51	1.373	1.02	0.395	1.212	1.296	0.613	0.363	1.728	0.472	0.752	1.092	1.685
Pichiaceae	PIC	yHMPu5000034904_ogataea_nonfermentans	0.931	1.034	1.069	0.966	1.07	1.026	0.658	1.245	1.53	0.989	0.47	1.011	0.544	1.09	1.366	0.918	0.891	1.082	1.109	1.553	0.52	0.743	1.185	0.933	0.938	0.952	1.177	0.65	0.866	1.231	1.252	0.904	0.924	1.096	1.076	1.145	0.967	0.458	1.43	1.441	0.83	0.444	1.285	0.288	0.878	1.435	1.398
Pichiaceae	PIC	candida_arabinofermentans	1.346	0.564	0.654	1.436	1.46	0.552	0.327	1.662	1.76	0.473	0.24	1.527	0.776	0.695	1.53	1.586	0.434	0.414	1.566	2.108	0.236	0.234	1.422	0.954	0.319	0.406	2.321	1.357	0.518	0.644	1.48	1.523	0.333	0.477	1.667	1.339	0.461	0.167	2.033	1.048	0.266	0.266	2.419	0.369	0.546	0.61	2.475
Pichiaceae	PIC	ogataea_methanolica	1.161	0.865	0.839	1.135	1.195	0.771	0.414	1.621	1.666	0.707	0.334	1.293	0.612	0.822	1.566	1.485	0.655	0.515	1.345	2.058	0.299	0.433	1.211	0.968	0.465	0.498	2.07	1.551	0.44	0.832	1.177	1.505	0.549	0.495	1.451	1.09	0.754	0.275	1.881	0.811	0.617	0.376	2.196	0.283	0.741	0.549	2.427
Pichiaceae	PIC	yHMPu5000034947_ambrosiozyma_philentoma	1.279	0.577	0.721	1.423	1.097	0.66	0.26	1.982	1.777	0.482	0.223	1.518	0.574	0.621	1.805	1.565	0.452	0.435	1.548	1.956	0.297	0.243	1.504	0.97	0.332	0.333	2.364	1.485	0.376	0.78	1.36	1.602	0.383	0.398	1.617	0.932	0.639	0.175	2.254	0.748	0.494	0.274	2.484	0.249	0.601	0.47	2.681
Pichiaceae	PIC	yHMPu5000034623_pichia_norvegensis	1.295	0.638	0.705	1.362	1.539	0.519	0.337	1.605	1.577	0.534	0.423	1.466	0.664	0.569	1.767	1.516	0.52	0.484	1.48	2.05	0.225	0.332	1.393	0.979	0.392	0.435	2.194	0.853	0.538	0.476	2.132	1.531	0.432	0.469	1.568	1.755	0.33	0.274	1.641	1.075	0.332	0.285	2.308	0.66	0.493	0.579	2.268
Pichiaceae	PIC	yHMPu5000034902_ogataea_minuta	0.859	1.072	1.141	0.928	0.944	1.059	0.848	1.149	1.488	1.123	0.512	0.877	0.505	1.241	1.255	0.811	0.933	1.189	1.067	1.44	0.545	0.937	1.079	0.987	1.019	1.027	0.966	0.583	0.923	1.429	1.064	0.833	1.015	1.167	0.985	1.04	1.055	0.577	1.329	1.366	1.049	0.498	1.088	0.3	0.958	1.521	1.221
Pichiaceae	PIC	yHMPu5000034625_pichia_kudriavzevii	1.095	0.8	0.905	1.2	1.323	0.902	0.454	1.321	1.382	0.684	0.618	1.316	0.697	0.816	1.487	1.327	0.648	0.673	1.352	1.784	0.501	0.49	1.224	0.988	0.432	0.789	1.791	1.301	0.699	0.751	1.249	1.305	0.629	0.695	1.371	1.571	0.763	0.388	1.279	0.98	0.66	0.527	1.833	0.584	0.844	0.694	1.878
Pichiaceae	PIC	yHMPu5000034629_pichia_exigua	1.489	0.4	0.511	1.6	1.59	0.529	0.269	1.612	1.7	0.363	0.3	1.637	0.645	0.418	1.937	1.685	0.347	0.315	1.653	2.349	0.26	0.307	1.085	0.997	0.211	0.268	2.523	1.405	0.327	0.532	1.736	1.723	0.283	0.277	1.717	1.98	0.341	0.243	1.435	0.862	0.345	0.24	2.553	0.527	0.433	0.314	2.726
Pichiaceae	PIC	yHMPu5000034612_saturnispora_saitoi	1.321	0.501	0.679	1.499	1.529	0.501	0.247	1.723	1.684	0.422	0.316	1.578	0.61	0.426	1.964	1.667	0.399	0.333	1.601	2.315	0.197	0.233	1.255	1.008	0.289	0.309	2.393	1.031	0.333	0.389	2.247	1.685	0.344	0.315	1.656	1.462	0.514	0.195	1.828	0.968	0.344	0.261	2.427	0.442	0.452	0.369	2.736
Pichiaceae	PIC	yHMPu5000034627_pichia_heedii	1.509	0.333	0.491	1.667	1.655	0.389	0.2	1.756	1.716	0.237	0.284	1.763	0.815	0.559	1.626	1.709	0.228	0.291	1.772	2.286	0.177	0.21	1.328	1.028	0.123	0.23	2.619	1.397	0.495	0.502	1.606	1.655	0.205	0.345	1.795	1.971	0.283	0.148	1.598	1.116	0.15	0.258	2.477	0.861	0.448	0.332	2.359
Pichiaceae	PIC	yHMPu5000034615_saturnispora_zaruensis	1.067	0.869	0.933	1.131	1.318	0.871	0.497	1.315	1.548	0.808	0.452	1.192	0.58	0.861	1.559	1.25	0.845	0.75	1.155	2.014	0.335	0.449	1.202	1.059	0.599	0.541	1.801	1.086	0.668	0.767	1.479	1.383	0.734	0.617	1.266	1.342	0.839	0.408	1.411	0.875	0.686	0.397	2.042	0.452	0.784	0.857	1.907
Pichiaceae	PIC	yHMPu5000034624_pichia_nakasei	1.435	0.421	0.565	1.579	1.539	0.552	0.276	1.633	1.736	0.302	0.264	1.698	0.66	0.498	1.842	1.727	0.3	0.273	1.7	2.225	0.27	0.238	1.268	1.071	0.164	0.344	2.421	0.934	0.535	0.51	2.021	1.677	0.242	0.323	1.758	1.948	0.418	0.21	1.425	1.068	0.194	0.33	2.407	0.563	0.494	0.49	2.452
Pichiaceae	PIC	yHMPu5000034946_ambrosiozyma_oregonensis	1.526	0.401	0.474	1.599	1.344	0.461	0.153	2.041	1.828	0.362	0.172	1.638	0.679	0.41	1.911	1.7	0.302	0.3	1.698	2.115	0.197	0.15	1.539	1.078	0.247	0.228	2.447	1.364	0.318	0.53	1.788	1.713	0.256	0.287	1.744	1.164	0.424	0.106	2.306	1.042	0.255	0.251	2.452	0.344	0.403	0.387	2.865
Pichiaceae	PIC	candida_sorboxylosa	1.241	0.866	0.759	1.134	1.177	1.228	0.492	1.103	1.724	0.773	0.276	1.227	0.602	0.941	1.457	1.368	0.778	0.632	1.222	1.793	0.512	0.511	1.185	1.089	0.462	0.83	1.619	0.894	0.6	1.37	1.136	1.461	0.717	0.539	1.283	1.207	1.126	0.378	1.289	1.177	0.609	0.432	1.782	0.429	0.862	1.136	1.573
Pichiaceae	PIC	yHMPu5000034610_saturnispora_hagleri	1.115	0.84	0.885	1.16	1.377	0.823	0.437	1.364	1.538	0.767	0.462	1.233	0.618	0.815	1.566	1.353	0.787	0.647	1.213	2.066	0.309	0.385	1.239	1.097	0.533	0.502	1.868	1.069	0.664	0.735	1.531	1.407	0.697	0.593	1.303	1.365	0.768	0.388	1.479	0.912	0.638	0.372	2.078	0.507	0.769	0.762	1.962
Pichiaceae	PIC	yHMPu5000034613_saturnispora_serradocipensis	1.125	0.834	0.875	1.166	1.38	0.809	0.432	1.379	1.536	0.765	0.464	1.235	0.617	0.803	1.581	1.357	0.785	0.643	1.215	2.053	0.316	0.389	1.242	1.102	0.523	0.506	1.869	1.077	0.646	0.725	1.553	1.408	0.69	0.592	1.31	1.362	0.763	0.382	1.493	0.911	0.637	0.377	2.075	0.518	0.765	0.751	1.967
Pichiaceae	PIC	yHMPu5000035659_saturnispora_dispora	1.115	0.8	0.885	1.2	1.413	0.773	0.412	1.402	1.542	0.714	0.458	1.286	0.621	0.774	1.605	1.367	0.752	0.633	1.248	2.101	0.297	0.37	1.232	1.111	0.483	0.473	1.933	1.112	0.613	0.702	1.572	1.431	0.657	0.569	1.343	1.4	0.735	0.347	1.518	0.905	0.584	0.371	2.139	0.518	0.732	0.732	2.019
Pichiaceae	PIC	yHMPu5000026137_ambrosiozyma_ambrosiae	1.335	0.543	0.665	1.457	1.206	0.604	0.236	1.954	1.761	0.473	0.239	1.527	0.653	0.538	1.809	1.553	0.432	0.447	1.568	1.969	0.278	0.228	1.526	1.138	0.312	0.337	2.214	1.566	0.366	0.677	1.39	1.599	0.361	0.401	1.639	1.027	0.563	0.165	2.244	0.829	0.433	0.25	2.487	0.393	0.544	0.448	2.615
Pichiaceae	PIC	yHMPu5000034636_ogataea_nitratoaversa	1.302	0.609	0.698	1.391	1.404	0.657	0.35	1.589	1.712	0.52	0.288	1.48	0.807	0.721	1.471	1.53	0.48	0.47	1.52	1.956	0.343	0.319	1.382	1.181	0.44	0.457	1.923	1.317	0.514	0.72	1.449	1.482	0.463	0.518	1.537	1.308	0.605	0.269	1.819	1.19	0.404	0.401	2.005	0.405	0.709	0.679	2.206
Pichiaceae	PIC	yHMPu5000034631_martiniozyma_abiesophila	1.569	0.254	0.431	1.746	1.748	0.301	0.179	1.771	1.686	0.265	0.314	1.735	0.671	0.326	2.003	1.778	0.21	0.222	1.79	2.325	0.123	0.154	1.399	1.188	0.156	0.17	2.486	0.623	0.325	0.313	2.74	1.794	0.179	0.206	1.821	1.722	0.253	0.113	1.912	1.174	0.152	0.23	2.443	0.49	0.367	0.314	2.828
Pichiaceae	PIC	yHMPu5000034892_ogataea_pilisensis	1.253	0.742	0.747	1.258	1.159	0.675	0.414	1.752	1.715	0.569	0.285	1.431	0.725	0.772	1.502	1.465	0.566	0.535	1.434	1.772	0.311	0.383	1.534	1.193	0.463	0.446	1.897	1.336	0.485	0.845	1.334	1.449	0.593	0.551	1.407	1.092	0.667	0.299	1.942	1.038	0.507	0.385	2.07	0.401	0.827	0.792	1.98
Pichiaceae	PIC	yHMPu5000035301_pichia_terricola	1.287	0.736	0.713	1.264	1.205	0.914	0.475	1.406	1.632	0.684	0.368	1.316	0.57	0.791	1.639	1.4	0.628	0.6	1.372	1.939	0.399	0.509	1.152	1.227	0.372	0.562	1.839	1.037	0.634	0.971	1.358	1.512	0.536	0.488	1.464	1.41	0.763	0.404	1.423	1.04	0.48	0.35	2.131	0.525	0.83	0.683	1.962
Pichiaceae	PIC	yHMPu5000034887_ogataea_trehaloabstinens	0.958	0.884	1.042	1.116	1.358	0.762	0.505	1.375	1.588	0.871	0.412	1.129	0.825	0.802	1.373	1.083	0.707	0.917	1.293	1.424	0.48	0.503	1.593	1.239	0.705	0.734	1.322	0.794	0.676	1.007	1.523	1.093	0.697	0.907	1.303	1.257	0.705	0.433	1.605	1.642	0.587	0.53	1.242	0.631	0.677	1.02	1.672
Pichiaceae	PIC	yHMPu5000026274_komagataella_populi	1.034	0.985	0.966	1.015	1.102	0.984	0.523	1.391	1.428	0.827	0.572	1.173	0.717	0.941	1.342	1.155	0.809	0.845	1.191	1.484	0.73	0.415	1.372	1.244	0.617	0.586	1.554	0.9	0.636	1.24	1.224	1.165	0.814	0.835	1.186	1.085	0.989	0.318	1.608	1.417	0.648	0.497	1.438	0.705	0.914	0.902	1.478
Pichiaceae	PIC	yHMPu5000034939_komagataella_pseudopastoris	1.028	0.99	0.972	1.01	1.106	0.981	0.517	1.396	1.426	0.827	0.574	1.173	0.713	0.955	1.332	1.157	0.812	0.843	1.188	1.477	0.732	0.415	1.376	1.245	0.614	0.582	1.559	0.901	0.642	1.246	1.211	1.162	0.817	0.838	1.183	1.087	0.989	0.316	1.608	1.422	0.648	0.495	1.435	0.701	0.919	0.904	1.475
Pichiaceae	PIC	yHMPu5000034637_ogataea_populiabae	1.008	0.913	0.992	1.087	1.275	0.826	0.564	1.334	1.546	0.953	0.454	1.047	0.804	0.871	1.325	0.977	0.796	1.023	1.204	1.379	0.561	0.572	1.488	1.305	0.821	0.762	1.112	0.772	0.798	1.083	1.347	1.016	0.774	0.984	1.226	1.194	0.792	0.558	1.455	1.347	0.816	0.523	1.314	0.633	0.772	1.125	1.47
Pichiaceae	PIC	komagataella_pastoris	1.04	0.929	0.96	1.071	1.105	0.951	0.488	1.456	1.431	0.793	0.569	1.207	0.706	0.892	1.402	1.206	0.765	0.794	1.235	1.518	0.718	0.407	1.358	1.318	0.559	0.574	1.548	0.927	0.632	1.151	1.29	1.191	0.764	0.809	1.236	1.102	0.977	0.315	1.606	1.459	0.622	0.487	1.432	0.711	0.867	0.866	1.557
Saccharomycetaceae	SMT	eremothecium_gossypii	0.614	1.223	1.386	0.777	0.879	1.079	1.227	0.815	1.052	1.356	0.948	0.644	0.68	1.302	1.018	0.567	1.174	1.433	0.826	1.018	0.876	1.283	0.823	0.345	1.632	1.32	0.703	0.712	0.88	1.721	0.687	0.73	1.161	1.27	0.839	0.86	1.015	1.375	0.75	0.582	1.61	0.933	0.874	0.523	0.975	1.661	0.841
Saccharomycetaceae	SMT	ashbya_aceri	0.662	1.161	1.338	0.839	0.913	1.032	1.155	0.899	1.062	1.275	0.938	0.725	0.705	1.262	1.033	0.666	1.09	1.334	0.91	1.12	0.824	1.119	0.936	0.392	1.501	1.264	0.842	0.869	0.895	1.454	0.782	0.813	1.074	1.187	0.926	0.973	0.993	1.156	0.878	0.661	1.462	0.887	0.99	0.604	0.964	1.536	0.896
Saccharomycetaceae	SMT	lachancea_kluyveri	1.045	1.086	0.955	0.914	1.016	1.116	0.529	1.338	1.309	0.974	0.691	1.026	0.586	1.091	1.322	1.2	0.94	0.8	1.06	1.699	0.6	0.569	1.132	0.544	0.98	0.602	1.874	1.283	0.512	1.329	0.876	1.271	0.865	0.729	1.135	1.081	1.04	0.45	1.43	0.654	1.034	0.46	1.853	0.636	0.98	0.837	1.547
Saccharomycetaceae	SMT	yHAB147_kazachstania_taianensis	0.776	0.986	1.224	1.014	1.152	0.902	0.952	0.995	1.195	0.829	0.805	1.171	0.731	1.216	1.053	1.03	1.022	0.97	0.978	1.499	0.894	0.793	0.813	0.551	1.207	1.155	1.086	0.921	0.876	1.578	0.625	0.947	0.95	1.053	1.05	0.939	1.049	1.043	0.969	0.621	0.896	0.949	1.533	0.588	1.339	1.154	0.919
Saccharomycetaceae	SMT	yHAB166_kazachstania_yakushimaensis	1.404	0.497	0.596	1.503	1.322	0.593	0.242	1.843	1.718	0.461	0.282	1.539	0.688	0.502	1.81	1.727	0.406	0.273	1.594	2.458	0.359	0.239	0.945	0.558	0.338	0.132	2.972	1.471	0.274	0.621	1.634	1.679	0.391	0.321	1.609	1.288	0.617	0.204	1.89	0.442	0.397	0.264	2.896	0.905	0.572	0.533	1.991
Saccharomycetaceae	SMT	yHAB153_kazachstania_rosinii	0.855	1.025	1.145	0.975	1.533	0.961	0.405	1.101	1.488	0.893	0.512	1.107	0.791	1.136	1.072	1.193	0.893	0.807	1.107	2.169	0.407	0.455	0.969	0.599	0.69	0.7	2.012	1.359	0.666	1.303	0.672	1.265	0.861	0.735	1.139	1.489	0.933	0.352	1.225	0.742	0.894	0.544	1.82	0.761	1.187	0.788	1.264
Saccharomycetaceae	SMT	yHAB133_kazachstania_unispora	1.255	0.466	0.745	1.534	1.312	0.681	0.187	1.821	1.783	0.273	0.217	1.727	0.546	0.615	1.839	1.786	0.323	0.214	1.677	2.543	0.335	0.169	0.953	0.601	0.19	0.189	3.019	1.331	0.254	0.562	1.854	1.668	0.298	0.332	1.702	1.002	0.771	0.153	2.073	0.512	0.237	0.59	2.662	0.699	0.703	0.802	1.797
Saccharomycetaceae	SMT	lachancea_thermotolerans	0.892	1.22	1.108	0.78	1.056	1.066	0.756	1.122	1.224	1.264	0.776	0.736	0.667	1.142	1.19	0.952	1.13	1.048	0.87	1.218	0.905	0.641	1.236	0.617	1.579	0.789	1.015	0.688	0.938	1.265	1.109	0.978	1.132	1.022	0.868	0.935	1.034	0.875	1.156	0.835	1.422	0.645	1.098	0.503	1.041	1.121	1.335
Saccharomycetaceae	SMT	yHMPu5000035629_yueomyces_sinensis	1.455	0.32	0.545	1.68	1.404	0.459	0.148	1.988	1.768	0.321	0.232	1.679	0.761	0.459	1.779	1.789	0.287	0.211	1.713	2.453	0.158	0.12	1.27	0.629	0.241	0.131	2.999	1.477	0.264	0.46	1.798	1.691	0.245	0.309	1.755	1.328	0.457	0.126	2.088	0.546	0.294	0.216	2.943	1.082	0.548	0.294	2.076
Saccharomycetaceae	SMT	kazachstania_naganishii	0.908	1.229	1.092	0.771	1.055	0.939	1.009	0.996	1.166	0.957	0.834	1.043	0.692	1.272	1.037	0.982	1.137	1.018	0.863	1.454	0.866	0.87	0.81	0.637	0.894	1.31	1.159	0.772	0.826	1.629	0.772	0.937	1.03	1.063	0.97	1.081	0.987	0.925	1.007	0.588	0.774	1.19	1.447	0.575	1.183	1.235	1.006
Saccharomycetaceae	SMT	lachancea_quebecensis	0.916	1.187	1.084	0.813	1.083	1.029	0.747	1.141	1.247	1.228	0.753	0.772	0.683	1.113	1.204	0.965	1.107	1.035	0.893	1.204	0.895	0.652	1.249	0.641	1.513	0.787	1.059	0.745	0.918	1.233	1.104	1.004	1.098	0.996	0.902	0.966	1.007	0.847	1.181	0.853	1.362	0.644	1.141	0.59	0.997	1.107	1.307
Saccharomycetaceae	SMT	kluyveromyces_marxianus	0.935	0.982	1.065	1.018	1.146	0.889	0.638	1.328	1.448	0.879	0.552	1.121	0.734	0.981	1.285	1.246	0.835	0.754	1.165	1.869	0.472	0.478	1.181	0.644	0.735	0.729	1.893	1.399	0.769	0.56	1.272	1.227	0.78	0.773	1.22	1.216	0.809	0.525	1.45	0.934	0.666	0.603	1.797	0.726	0.794	1.025	1.455
Saccharomycetaceae	SMT	nakaseomyces_nivariensis	0.938	0.872	1.062	1.128	1.232	0.882	0.399	1.486	1.497	0.642	0.503	1.358	0.751	0.863	1.387	1.302	0.795	0.698	1.205	2.053	0.347	0.384	1.215	0.654	0.508	0.627	2.211	1.38	0.431	1.145	1.044	1.225	0.669	0.775	1.331	1.121	0.852	0.356	1.671	0.691	0.484	0.452	2.374	0.774	0.815	0.83	1.581
Saccharomycetaceae	SMT	yHAB154_kazachstania_transvaalensis	1.298	0.501	0.702	1.499	1.32	0.611	0.299	1.77	1.605	0.426	0.395	1.574	0.721	0.681	1.598	1.64	0.379	0.36	1.621	2.2	0.542	0.308	0.95	0.658	0.333	0.286	2.723	1.383	0.387	0.79	1.441	1.591	0.38	0.409	1.62	1.324	0.659	0.242	1.776	0.527	0.328	0.388	2.757	0.921	0.663	0.815	1.6
Saccharomycetaceae	SMT	yHAB159_kazachstania_solicola	1.163	0.683	0.837	1.317	1.171	0.91	0.276	1.644	1.712	0.457	0.288	1.543	0.597	0.938	1.465	1.67	0.502	0.33	1.498	2.307	0.447	0.251	0.994	0.687	0.358	0.294	2.66	1.518	0.345	0.834	1.304	1.566	0.486	0.434	1.514	0.997	0.996	0.202	1.805	0.493	0.485	0.723	2.299	0.663	0.999	0.832	1.507
Saccharomycetaceae	SMT	eremothecium_coryli	0.907	0.895	1.093	1.105	1.268	0.805	0.561	1.365	1.132	0.909	0.868	1.091	0.908	0.768	1.324	1.117	0.734	0.883	1.266	1.467	0.57	0.513	1.45	0.7	0.936	0.751	1.613	1.247	0.655	0.799	1.298	1.095	0.775	0.905	1.225	1.333	0.706	0.546	1.414	0.895	0.915	0.668	1.521	0.913	0.721	0.888	1.478
Saccharomycetaceae	SMT	vanderwaltozyma_polyspora	1.204	0.643	0.796	1.357	1.321	0.661	0.238	1.779	1.615	0.506	0.385	1.494	0.793	0.723	1.484	1.573	0.449	0.427	1.551	2.229	0.197	0.219	1.354	0.71	0.301	0.212	2.777	1.718	0.287	0.734	1.26	1.549	0.446	0.451	1.554	1.375	0.594	0.194	1.837	0.77	0.384	0.359	2.487	0.998	0.733	0.463	1.806
Saccharomycetaceae	SMT	nakaseomyces_bracarensis	1.001	0.807	0.999	1.193	1.192	0.809	0.444	1.555	1.419	0.651	0.581	1.349	0.881	0.8	1.319	1.289	0.741	0.711	1.259	1.84	0.381	0.416	1.364	0.711	0.501	0.715	2.073	1.431	0.51	0.981	1.078	1.235	0.648	0.765	1.352	1.057	0.815	0.354	1.775	0.783	0.501	0.482	2.234	0.901	0.761	0.787	1.55
Saccharomycetaceae	SMT	yHMPu5000034865_zygosaccharomyces_kombuchaensis	0.939	1.02	1.061	0.98	0.883	1.064	0.836	1.217	1.12	1.023	0.88	0.977	0.62	1.161	1.219	1.021	0.976	0.979	1.024	1.198	1.079	0.677	1.046	0.713	1.104	0.707	1.475	0.758	0.849	1.465	0.928	1.05	0.888	0.95	1.112	0.991	1.212	0.668	1.129	0.744	1.058	0.673	1.524	0.615	0.935	1.458	0.992
Saccharomycetaceae	SMT	yHAB136_kazachstania_bromeliacearum	1.272	0.577	0.728	1.423	1.307	0.652	0.279	1.762	1.741	0.264	0.259	1.736	0.657	0.666	1.677	1.762	0.463	0.238	1.537	2.14	0.504	0.206	1.149	0.725	0.191	0.221	2.863	1.31	0.287	0.859	1.545	1.599	0.437	0.401	1.563	1.105	0.83	0.178	1.887	0.539	0.2	0.649	2.612	0.795	0.741	1.199	1.265
Saccharomycetaceae	SMT	yHAB134_kazachstania_turicensis	1.2	0.51	0.8	1.49	1.572	0.562	0.296	1.57	1.691	0.371	0.309	1.629	0.733	0.71	1.558	1.631	0.389	0.369	1.611	2.354	0.23	0.318	1.097	0.73	0.268	0.244	2.758	1.828	0.253	0.738	1.182	1.554	0.36	0.446	1.64	1.471	0.53	0.266	1.733	0.628	0.307	0.363	2.702	1.01	0.728	0.438	1.824
Saccharomycetaceae	SMT	nakaseomyces_delphensis	1.014	0.887	0.986	1.113	1.221	0.931	0.616	1.232	1.289	0.787	0.711	1.213	0.823	0.91	1.267	1.175	0.826	0.825	1.174	1.731	0.502	0.687	1.079	0.733	0.705	0.909	1.654	1.13	0.551	1.372	0.946	1.157	0.752	0.843	1.248	1.137	0.924	0.643	1.296	0.72	0.801	0.586	1.892	0.778	0.894	0.885	1.443
Saccharomycetaceae	SMT	zygosaccharomyces_rouxii	1.109	0.723	0.891	1.277	1.124	0.821	0.503	1.552	1.458	0.603	0.542	1.397	0.608	0.838	1.554	1.413	0.659	0.587	1.341	1.774	0.573	0.4	1.253	0.746	0.531	0.328	2.395	1.313	0.553	0.871	1.263	1.449	0.486	0.551	1.514	1.376	0.75	0.358	1.517	0.835	0.465	0.38	2.319	0.826	0.702	0.881	1.59
Saccharomycetaceae	SMT	eremothecium_sinecaudum	0.959	0.814	1.041	1.186	1.181	0.762	0.6	1.457	1.213	0.824	0.787	1.176	0.884	0.676	1.44	1.106	0.708	0.894	1.292	1.608	0.499	0.533	1.36	0.749	0.847	0.764	1.64	1.315	0.553	0.869	1.264	1.203	0.709	0.797	1.291	1.258	0.661	0.57	1.511	0.989	0.768	0.553	1.69	0.864	0.646	0.828	1.663
Saccharomycetaceae	SMT	yHAB143_kazachstania_siamensis	1.263	0.411	0.737	1.589	1.376	0.647	0.213	1.764	1.73	0.251	0.27	1.749	0.634	0.55	1.816	1.751	0.299	0.249	1.701	2.257	0.519	0.183	1.041	0.757	0.187	0.322	2.734	1.224	0.325	0.566	1.885	1.616	0.301	0.384	1.699	1.216	0.718	0.15	1.916	0.699	0.214	0.681	2.406	0.834	0.676	0.862	1.627
Saccharomycetaceae	SMT	lachancea_waltii	0.931	1.038	1.069	0.962	1.055	1.003	0.703	1.239	1.318	1.056	0.682	0.944	0.671	1.072	1.257	1.06	0.981	0.94	1.019	1.346	0.78	0.541	1.333	0.762	1.183	0.76	1.295	0.887	0.889	1.133	1.091	1.037	0.969	0.963	1.031	1.076	0.975	0.66	1.289	0.943	1.091	0.562	1.404	0.734	0.921	1.079	1.266
Saccharomycetaceae	SMT	candida_glabrata	0.964	0.875	1.036	1.125	1.319	0.828	0.439	1.414	1.448	0.797	0.552	1.203	0.908	0.825	1.266	1.289	0.801	0.711	1.199	1.933	0.436	0.414	1.217	0.766	0.681	0.74	1.812	1.318	0.449	1.191	1.041	1.215	0.72	0.785	1.28	1.173	0.845	0.422	1.561	0.754	0.715	0.421	2.11	0.835	0.798	0.898	1.47
Saccharomycetaceae	SMT	yHAB164_kazachstania_aerobia	1.256	0.545	0.744	1.455	1.288	0.763	0.251	1.698	1.739	0.373	0.261	1.627	0.626	0.746	1.628	1.734	0.388	0.266	1.612	2.392	0.394	0.224	0.99	0.768	0.282	0.262	2.688	1.452	0.302	0.654	1.592	1.63	0.387	0.37	1.613	1.086	0.84	0.184	1.89	0.596	0.338	0.609	2.457	0.757	0.833	0.752	1.658
Saccharomycetaceae	SMT	yHMPu5000034866_zygosaccharomyces_bisporus	1.007	0.935	0.993	1.065	0.97	0.986	0.775	1.27	1.221	1.042	0.779	0.958	0.685	1.07	1.245	1.035	0.94	0.965	1.06	1.239	0.939	0.655	1.166	0.773	1.169	0.663	1.396	0.832	0.803	1.364	1.001	1.093	0.867	0.907	1.133	1.05	1.077	0.642	1.231	0.849	1.118	0.565	1.469	0.73	0.922	1.295	1.053
Saccharomycetaceae	SMT	eremothecium_cymbalariae	0.939	0.786	1.061	1.214	1.146	0.774	0.683	1.397	1.184	0.77	0.816	1.23	0.831	0.743	1.426	1.081	0.649	0.919	1.351	1.515	0.558	0.604	1.324	0.78	0.679	0.914	1.627	1.224	0.573	0.971	1.232	1.167	0.621	0.833	1.379	1.221	0.689	0.625	1.465	0.888	0.747	0.772	1.594	0.812	0.611	0.967	1.61
Saccharomycetaceae	SMT	yHMPu5000034710_kluyveromyces_dobzhanskii	1.016	1.083	0.984	0.917	1.083	0.999	0.601	1.317	1.451	0.896	0.549	1.104	0.687	1.117	1.196	1.242	0.852	0.758	1.148	1.688	0.516	0.631	1.164	0.808	0.688	0.65	1.854	1.188	0.663	0.914	1.234	1.314	0.823	0.686	1.177	1.148	0.89	0.503	1.458	0.936	0.703	0.568	1.792	0.705	0.928	0.955	1.412
Saccharomycetaceae	SMT	saccharomyces_uvarum	1.076	0.931	0.924	1.069	1.136	0.999	0.612	1.254	1.41	0.862	0.59	1.138	0.778	0.972	1.249	1.354	0.785	0.646	1.215	1.567	0.771	0.554	1.107	0.811	0.78	0.577	1.832	1.247	0.536	1.242	0.975	1.384	0.801	0.616	1.199	1.055	1.086	0.474	1.385	0.736	0.883	0.59	1.791	0.746	0.983	0.887	1.384
Saccharomycetaceae	SMT	zygosaccharomyces_bailii	1.053	0.833	0.947	1.167	1.074	0.875	0.686	1.365	1.254	0.957	0.746	1.043	0.745	0.933	1.322	1.109	0.833	0.891	1.167	1.3	0.815	0.586	1.299	0.811	1.064	0.639	1.486	0.906	0.766	1.208	1.12	1.147	0.785	0.853	1.215	1.14	0.957	0.569	1.334	0.948	0.985	0.547	1.52	0.808	0.833	1.167	1.191
Saccharomycetaceae	SMT	saccharomyces_eubayanus	1.096	0.929	0.904	1.071	1.145	0.981	0.601	1.272	1.424	0.85	0.576	1.15	0.781	0.953	1.266	1.36	0.799	0.64	1.201	1.578	0.749	0.546	1.126	0.817	0.776	0.575	1.832	1.258	0.537	1.22	0.984	1.387	0.8	0.613	1.2	1.067	1.063	0.479	1.391	0.758	0.857	0.581	1.803	0.765	0.959	0.868	1.407
Saccharomycetaceae	SMT	lachancea_fermentati	1.026	0.877	0.974	1.123	1.144	0.892	0.671	1.292	1.41	0.953	0.59	1.047	0.71	0.932	1.358	1.239	0.85	0.761	1.15	1.448	0.738	0.498	1.316	0.827	1.087	0.651	1.435	0.943	0.825	0.961	1.271	1.196	0.798	0.804	1.202	1.188	0.884	0.622	1.306	1.006	0.896	0.527	1.571	0.722	0.867	0.983	1.428
Saccharomycetaceae	SMT	yHMPu5000034875_tetrapisispora_fleetii	1.395	0.498	0.605	1.502	1.49	0.521	0.322	1.667	1.615	0.479	0.385	1.521	0.928	0.511	1.561	1.604	0.415	0.396	1.585	2.282	0.211	0.233	1.274	0.845	0.281	0.314	2.559	1.558	0.316	0.666	1.46	1.513	0.401	0.487	1.599	1.428	0.522	0.207	1.843	0.9	0.316	0.4	2.384	0.938	0.575	0.593	1.894
Saccharomycetaceae	SMT	lachancea_cidri	1.066	0.86	0.934	1.14	1.18	0.827	0.644	1.349	1.39	0.907	0.61	1.093	0.737	0.91	1.353	1.249	0.818	0.751	1.182	1.509	0.653	0.49	1.348	0.851	0.956	0.639	1.554	1.054	0.754	0.949	1.243	1.247	0.757	0.753	1.243	1.207	0.798	0.558	1.437	1.025	0.815	0.529	1.63	0.788	0.822	0.923	1.467
Saccharomycetaceae	SMT	kluyveromyces_lactis	1.072	0.879	0.928	1.121	1.136	0.845	0.521	1.498	1.482	0.735	0.518	1.265	0.711	0.97	1.319	1.341	0.628	0.659	1.372	1.858	0.415	0.516	1.211	0.853	0.541	0.577	2.029	1.358	0.609	0.622	1.411	1.403	0.61	0.597	1.39	1.23	0.745	0.411	1.614	0.986	0.53	0.491	1.993	0.805	0.811	0.857	1.527
Saccharomycetaceae	SMT	yHAB132_kazachstania_martiniae	1.168	0.59	0.832	1.41	1.496	0.6	0.324	1.581	1.569	0.539	0.431	1.461	0.762	0.597	1.641	1.388	0.492	0.612	1.508	2.308	0.287	0.305	1.1	0.854	0.428	0.294	2.424	1.564	0.336	0.735	1.365	1.491	0.448	0.509	1.552	1.393	0.609	0.26	1.738	0.68	0.454	0.373	2.493	0.872	0.661	0.491	1.976
Saccharomycetaceae	SMT	yHAB160_kazachstania_kunashirensis	1.374	0.462	0.626	1.538	1.672	0.538	0.296	1.493	1.681	0.392	0.319	1.608	0.786	0.583	1.631	1.629	0.387	0.371	1.613	2.455	0.232	0.287	1.026	0.86	0.275	0.234	2.631	1.643	0.338	0.692	1.328	1.615	0.347	0.385	1.653	1.553	0.497	0.226	1.724	0.631	0.324	0.275	2.77	0.959	0.617	0.436	1.988
Saccharomycetaceae	SMT	saccharomyces_paradoxus	1.144	0.813	0.856	1.187	1.192	0.869	0.574	1.365	1.359	0.817	0.641	1.183	0.817	0.81	1.373	1.369	0.716	0.631	1.284	1.607	0.66	0.51	1.223	0.868	0.766	0.526	1.841	1.279	0.522	1.061	1.137	1.399	0.693	0.601	1.307	1.141	0.929	0.46	1.47	0.857	0.806	0.514	1.823	0.833	0.84	0.793	1.535
Saccharomycetaceae	SMT	tetrapisispora_phaffii	1.231	0.694	0.769	1.306	1.397	0.62	0.349	1.633	1.605	0.561	0.395	1.439	0.842	0.738	1.419	1.542	0.516	0.458	1.484	2.214	0.25	0.314	1.222	0.877	0.389	0.278	2.457	1.597	0.358	0.846	1.2	1.448	0.525	0.552	1.475	1.405	0.612	0.242	1.742	0.82	0.521	0.38	2.278	0.886	0.799	0.613	1.703
Saccharomycetaceae	SMT	saccharomyces_arboricola	1.062	0.883	0.938	1.117	1.192	0.893	0.597	1.317	1.373	0.794	0.627	1.206	0.828	0.889	1.283	1.339	0.738	0.661	1.262	1.578	0.71	0.525	1.188	0.879	0.736	0.573	1.812	1.269	0.531	1.142	1.057	1.33	0.743	0.67	1.257	1.153	0.979	0.468	1.4	0.812	0.804	0.571	1.813	0.834	0.869	0.862	1.435
Saccharomycetaceae	SMT	yHAB148_kazachstania_intestinalis	1.04	0.962	0.96	1.038	1.095	0.823	0.715	1.366	1.348	0.833	0.652	1.167	0.72	1.085	1.195	1.332	0.785	0.668	1.215	1.509	0.657	0.574	1.259	0.88	0.565	0.988	1.568	1.249	0.515	1.234	1.003	1.124	0.84	0.876	1.16	1.072	0.916	0.515	1.497	0.739	0.732	0.916	1.613	0.687	0.983	1.264	1.066
Saccharomycetaceae	SMT	saccharomyces_kudriavzevii	1.107	0.845	0.893	1.155	1.137	0.933	0.64	1.29	1.369	0.849	0.631	1.151	0.795	0.903	1.302	1.328	0.74	0.672	1.26	1.542	0.754	0.566	1.138	0.881	0.799	0.561	1.759	1.193	0.549	1.225	1.033	1.368	0.733	0.632	1.267	1.094	1.037	0.507	1.363	0.816	0.893	0.548	1.743	0.769	0.934	0.868	1.429
Saccharomycetaceae	SMT	lachancea_fantastica	1.085	1.077	0.915	0.923	1.068	1.067	0.782	1.084	1.435	1.094	0.565	0.906	0.635	1.169	1.196	1.099	0.948	0.901	1.052	1.347	0.84	0.683	1.13	0.883	1.128	0.721	1.267	0.766	0.865	1.256	1.114	1.186	1	0.814	1	1.058	1.05	0.645	1.248	1.017	1.091	0.53	1.363	0.592	0.974	1.211	1.223
Saccharomycetaceae	SMT	lachancea_meyersii	1.055	1.134	0.945	0.866	0.978	1.128	0.817	1.077	1.439	1.148	0.561	0.852	0.607	1.208	1.186	1.055	1.069	0.945	0.931	1.302	0.909	0.674	1.115	0.887	1.177	0.727	1.208	0.756	0.895	1.357	0.992	1.093	1.105	0.907	0.895	0.991	1.131	0.702	1.176	0.932	1.221	0.554	1.294	0.554	1.042	1.252	1.151
Saccharomycetaceae	SMT	saccharomyces_cerevisiae	1.16	0.805	0.84	1.195	1.213	0.847	0.558	1.382	1.372	0.813	0.628	1.187	0.832	0.775	1.393	1.367	0.711	0.633	1.289	1.634	0.638	0.489	1.239	0.887	0.76	0.527	1.826	1.293	0.518	1.027	1.162	1.399	0.691	0.601	1.309	1.179	0.892	0.455	1.474	0.895	0.788	0.492	1.825	0.857	0.808	0.781	1.554
Saccharomycetaceae	SMT	lachancea_lanzarotensis	1.073	1.045	0.927	0.955	1.062	1.043	0.797	1.099	1.405	1.037	0.595	0.963	0.664	1.132	1.205	1.099	0.928	0.901	1.072	1.344	0.799	0.698	1.16	0.891	1.05	0.741	1.318	0.812	0.847	1.225	1.117	1.174	0.96	0.826	1.04	1.086	1.013	0.646	1.256	1.025	1.015	0.545	1.415	0.66	0.932	1.188	1.221
Saccharomycetaceae	SMT	yHMPu5000034881_torulaspora_pretoriensis	0.852	1.075	1.148	0.925	0.999	1.054	0.723	1.224	1.252	1.024	0.748	0.976	0.729	1.122	1.149	0.95	0.945	1.05	1.055	1.404	0.797	0.652	1.147	0.892	0.906	0.825	1.378	0.878	0.776	1.392	0.954	1	0.918	1	1.082	1.036	1.027	0.604	1.334	0.909	0.94	0.65	1.5	0.608	1.06	1.085	1.247
Saccharomycetaceae	SMT	kazachstania_africana	1.218	0.603	0.782	1.397	1.321	0.679	0.479	1.521	1.521	0.592	0.479	1.408	0.839	0.731	1.43	1.458	0.545	0.542	1.455	2.036	0.437	0.34	1.188	0.901	0.467	0.347	2.285	1.341	0.578	0.829	1.251	1.501	0.554	0.499	1.446	1.35	0.737	0.304	1.609	0.83	0.604	0.399	2.167	0.911	0.893	0.646	1.549
Saccharomycetaceae	SMT	lachancea_dasiensis	0.998	0.989	1.002	1.011	0.994	1.08	0.762	1.163	1.274	1.052	0.726	0.948	0.673	1.06	1.267	1.131	0.986	0.869	1.014	1.279	0.859	0.659	1.203	0.901	1.185	0.765	1.149	0.838	0.846	1.237	1.079	1.126	0.95	0.874	1.05	0.948	1.103	0.677	1.271	0.938	1.093	0.646	1.324	0.675	0.929	1.128	1.268
Saccharomycetaceae	SMT	yHMPu5000034876_tetrapisispora_iriomotensis	1.342	0.552	0.658	1.448	1.372	0.641	0.265	1.723	1.614	0.501	0.386	1.499	0.77	0.581	1.648	1.551	0.468	0.449	1.532	2.247	0.241	0.231	1.281	0.904	0.267	0.281	2.548	1.636	0.328	0.765	1.271	1.525	0.415	0.475	1.585	1.365	0.573	0.17	1.892	0.845	0.339	0.397	2.419	0.888	0.63	0.503	1.979
Saccharomycetaceae	SMT	yHMPu5000034877_tetrapisispora_namnaonensis	1.396	0.533	0.604	1.467	1.497	0.585	0.336	1.583	1.592	0.614	0.408	1.386	0.951	0.493	1.556	1.555	0.48	0.445	1.52	2.186	0.277	0.287	1.25	0.91	0.415	0.284	2.391	1.548	0.34	0.728	1.384	1.518	0.452	0.482	1.548	1.432	0.599	0.229	1.739	0.939	0.47	0.356	2.235	0.969	0.602	0.534	1.895
Saccharomycetaceae	SMT	lachancea_nothofagi	1.07	1.014	0.93	0.986	1.03	1.012	0.711	1.247	1.419	1.066	0.581	0.934	0.68	1.017	1.303	1.209	0.964	0.791	1.036	1.38	0.771	0.634	1.215	0.911	1.174	0.699	1.216	0.889	0.854	1.116	1.14	1.176	0.935	0.824	1.065	1.001	1.019	0.653	1.327	0.97	1.081	0.545	1.404	0.722	0.93	1.032	1.315
Saccharomycetaceae	SMT	yHMPu5000035652_torulaspora_maleeae	0.798	1.092	1.202	0.908	0.965	1.068	0.773	1.194	1.322	1	0.678	1	0.639	1.301	1.06	0.991	0.957	1.009	1.043	1.48	0.749	0.717	1.053	0.919	0.892	0.814	1.375	0.794	0.775	1.574	0.856	0.973	0.881	1.027	1.119	0.962	1.074	0.671	1.293	0.817	0.925	0.599	1.659	0.471	1.147	1.215	1.167
Saccharomycetaceae	SMT	yHAB155_kazachstania_spencerorum	1.218	0.488	0.782	1.512	1.584	0.504	0.274	1.638	1.685	0.406	0.315	1.594	0.742	0.632	1.627	1.621	0.34	0.379	1.66	2.397	0.298	0.24	1.065	0.92	0.268	0.239	2.573	1.231	0.495	0.658	1.615	1.509	0.377	0.491	1.623	1.376	0.524	0.162	1.938	0.742	0.347	0.322	2.589	0.871	0.726	0.447	1.956
Saccharomycetaceae	SMT	yHMPu5000026152_torulaspora_franciscae	0.856	1.059	1.144	0.941	0.977	1.048	0.772	1.202	1.221	1.024	0.779	0.976	0.726	1.141	1.133	0.944	0.92	1.056	1.08	1.376	0.803	0.709	1.111	0.92	0.921	0.828	1.331	0.848	0.778	1.435	0.939	1.026	0.89	0.974	1.11	1.026	1.018	0.636	1.321	0.903	0.959	0.654	1.484	0.594	1.062	1.108	1.236
Saccharomycetaceae	SMT	saccharomyces_mikatae	1.163	0.788	0.837	1.212	1.251	0.814	0.538	1.397	1.406	0.756	0.594	1.244	0.837	0.774	1.389	1.373	0.677	0.627	1.323	1.623	0.629	0.479	1.269	0.928	0.691	0.514	1.867	1.294	0.516	1.014	1.175	1.397	0.66	0.603	1.34	1.188	0.87	0.441	1.501	0.901	0.731	0.5	1.868	0.879	0.777	0.78	1.564
Saccharomycetaceae	SMT	tetrapisispora_blattae	1.406	0.446	0.594	1.554	1.358	0.588	0.23	1.824	1.708	0.503	0.292	1.497	0.724	0.6	1.676	1.697	0.351	0.303	1.649	2.131	0.36	0.209	1.3	0.928	0.356	0.267	2.45	1.668	0.363	0.533	1.437	1.65	0.334	0.35	1.666	1.305	0.674	0.171	1.85	0.732	0.496	0.498	2.275	1.013	0.643	0.494	1.85
Saccharomycetaceae	SMT	lachancea_mirantina	1.104	0.993	0.896	1.007	0.92	1	0.995	1.086	1.37	1.062	0.63	0.938	0.629	1.057	1.315	1.162	0.912	0.838	1.088	1.223	0.857	0.784	1.135	0.942	1.09	0.816	1.153	0.672	0.946	1.111	1.271	1.174	0.982	0.826	1.018	0.945	1.011	0.906	1.138	0.97	1.08	0.602	1.349	0.565	1.056	1.095	1.284
Saccharomycetaceae	SMT	yHAB158_kazachstania_viticola	1.243	0.482	0.757	1.518	1.266	0.551	0.256	1.927	1.626	0.45	0.374	1.55	0.964	0.58	1.455	1.587	0.368	0.413	1.632	2	0.304	0.237	1.458	0.949	0.312	0.296	2.443	1.605	0.439	0.584	1.373	1.541	0.363	0.459	1.637	1.17	0.556	0.194	2.08	0.926	0.327	0.414	2.333	1.208	0.651	0.485	1.657
Saccharomycetaceae	SMT	yHMPu5000034709_kluyveromyces_aestuarii	1.134	0.733	0.866	1.267	1.287	0.765	0.592	1.355	1.396	0.809	0.604	1.191	0.789	0.747	1.464	1.329	0.643	0.671	1.357	1.753	0.481	0.444	1.322	0.971	0.671	0.577	1.781	1.21	0.63	0.685	1.474	1.344	0.593	0.656	1.407	1.405	0.702	0.464	1.429	1.094	0.621	0.526	1.759	0.799	0.747	0.767	1.687
Saccharomycetaceae	SMT	nakaseomyces_bacillisporus	1.163	0.656	0.837	1.344	1.326	0.784	0.464	1.426	1.565	0.62	0.435	1.38	0.878	0.715	1.407	1.472	0.571	0.528	1.429	1.847	0.512	0.387	1.254	0.983	0.486	0.431	2.101	1.489	0.472	0.975	1.064	1.432	0.596	0.568	1.404	1.331	0.864	0.32	1.485	0.971	0.561	0.505	1.963	0.931	0.799	0.768	1.502
Saccharomycetaceae	SMT	torulaspora_delbrueckii	0.923	0.89	1.077	1.11	1.093	0.858	0.593	1.456	1.373	0.8	0.627	1.2	0.681	1.076	1.243	1.201	0.751	0.799	1.249	1.697	0.609	0.512	1.182	1.004	0.684	0.573	1.739	1.08	0.719	1.127	1.074	1.163	0.682	0.837	1.318	1.156	0.857	0.483	1.504	0.882	0.679	0.528	1.912	0.658	0.959	0.985	1.397
Saccharomycetaceae	SMT	yHMPu5000035651_torulaspora_microellipsoides	1.214	0.7	0.786	1.3	1.263	0.771	0.606	1.36	1.421	0.789	0.579	1.211	0.866	0.748	1.387	1.387	0.575	0.613	1.425	1.716	0.548	0.486	1.25	1.006	0.673	0.484	1.837	1.197	0.547	1.012	1.245	1.382	0.539	0.618	1.461	1.321	0.713	0.467	1.499	1.032	0.672	0.452	1.845	0.888	0.719	0.786	1.608
Saccharomycetaceae	SMT	nakaseomyces_castellii	1.139	0.765	0.861	1.235	1.288	0.799	0.629	1.284	1.396	0.84	0.604	1.16	0.968	0.835	1.197	1.271	0.735	0.729	1.265	1.43	0.718	0.565	1.287	1.009	1.01	0.579	1.402	0.983	0.843	1.006	1.169	1.16	0.695	0.84	1.305	1.28	0.806	0.548	1.366	1.052	0.979	0.461	1.507	0.913	0.827	0.851	1.409
Saccharomycetaceae	SMT	yHMPu5000034862_zygotorulaspora_florentina	1.128	0.809	0.872	1.191	1.215	0.88	0.622	1.283	1.378	0.898	0.622	1.102	0.844	0.878	1.277	1.266	0.758	0.734	1.242	1.581	0.66	0.545	1.214	1.012	0.822	0.605	1.56	1.073	0.659	1.151	1.118	1.228	0.71	0.772	1.29	1.227	0.862	0.545	1.366	0.937	0.905	0.588	1.571	0.724	0.913	0.848	1.515
Saccharomycetaceae	SMT	yHMPu5000026256_zygotorulaspora_mrakii	1.188	0.704	0.812	1.296	1.375	0.742	0.637	1.246	1.424	0.816	0.576	1.184	0.87	0.774	1.356	1.26	0.664	0.74	1.336	1.698	0.569	0.587	1.146	1.084	0.759	0.545	1.612	1.029	0.632	1.134	1.206	1.268	0.614	0.732	1.386	1.404	0.701	0.536	1.359	1.018	0.789	0.478	1.715	0.815	0.794	0.806	1.584
Saccharomycetaceae	SMT	naumovozyma_castellii	1.078	0.611	0.922	1.389	1.337	0.751	0.473	1.439	1.533	0.537	0.467	1.463	0.781	0.694	1.525	1.556	0.446	0.444	1.554	1.962	0.576	0.324	1.138	1.092	0.357	0.322	2.229	1.403	0.504	0.768	1.324	1.477	0.47	0.523	1.53	1.326	0.858	0.273	1.543	0.947	0.372	0.667	2.014	0.809	0.832	0.846	1.513
Saccharomycetaceae	SMT	naumovozyma_dairenensis	1.251	0.605	0.749	1.395	1.404	0.587	0.431	1.578	1.541	0.441	0.459	1.559	0.854	0.726	1.421	1.687	0.335	0.313	1.665	2.078	0.391	0.348	1.183	1.111	0.298	0.322	2.269	1.463	0.458	0.598	1.481	1.556	0.417	0.444	1.583	1.414	0.612	0.287	1.687	0.936	0.338	0.593	2.134	0.943	0.787	0.596	1.674
Saccharomycodaceae	SMD	hanseniaspora_vinae	1.366	1.032	0.634	0.968	1.296	0.901	0.472	1.331	1.692	0.86	0.308	1.14	0.563	0.922	1.515	1.323	0.924	0.677	1.076	1.935	0.37	0.465	1.229	0.643	0.838	0.933	1.586	1.107	0.377	1.096	1.42	1.348	0.857	0.652	1.143	1.312	0.841	0.395	1.452	0.995	0.567	0.922	1.517	0.421	0.725	1.107	1.747
Saccharomycodaceae	SMD	yHMPu5000034957_hanseniaspora_osmophila	1.487	1.082	0.513	0.918	1.342	0.936	0.481	1.242	1.697	0.902	0.303	1.098	0.522	0.931	1.547	1.437	0.943	0.563	1.057	1.964	0.404	0.484	1.148	0.665	0.875	0.98	1.48	1.068	0.385	1	1.547	1.442	0.857	0.558	1.143	1.324	0.864	0.383	1.43	1.056	0.589	0.867	1.488	0.421	0.673	1.028	1.878
Saccharomycodaceae	SMD	yHMPu5000034963_hanseniaspora_clermontiae	0.963	1.179	1.037	0.821	1.266	1.217	0.215	1.302	1.797	1.099	0.203	0.901	0.791	1.026	1.183	1.372	1.043	0.628	0.957	1.978	0.327	0.335	1.36	0.937	0.625	0.693	1.745	1.117	0.37	1.46	1.053	1.377	0.883	0.623	1.117	0.888	1.249	0.197	1.667	0.848	0.704	0.499	1.949	0.609	0.942	0.62	1.829
Saccharomycodaceae	SMD	yHMPu5000035696_hanseniaspora_singularis	1.459	0.504	0.541	1.496	1.704	0.394	0.107	1.795	1.869	0.398	0.131	1.602	1.005	0.338	1.657	1.791	0.414	0.209	1.586	2.394	0.081	0.138	1.387	0.948	0.236	0.264	2.552	1.447	0.191	0.284	2.078	1.701	0.291	0.299	1.709	1.328	0.326	0.133	2.213	1.078	0.222	0.308	2.391	0.952	0.306	0.247	2.495
Saccharomycodaceae	SMD	hanseniaspora_valbyensis	1.568	0.548	0.432	1.452	1.485	0.393	0.056	2.066	1.899	0.352	0.101	1.648	0.822	0.509	1.669	1.829	0.355	0.171	1.645	2.303	0.126	0.087	1.483	1.113	0.172	0.209	2.506	1.301	0.21	0.405	2.084	1.705	0.267	0.295	1.733	1.062	0.482	0.056	2.4	1.02	0.18	0.236	2.564	0.802	0.597	0.285	2.316
Saccharomycodaceae	SMD	hanseniaspora_uvarum	1.137	0.854	0.863	1.146	1.315	0.85	0.174	1.661	1.849	0.701	0.151	1.299	0.951	0.659	1.39	1.689	0.698	0.311	1.302	2.009	0.191	0.221	1.579	1.14	0.29	0.299	2.272	1.48	0.23	0.798	1.492	1.598	0.556	0.402	1.444	0.952	0.833	0.112	2.102	1.029	0.349	0.331	2.291	0.878	0.615	0.421	2.087
Saccharomycodaceae	SMD	yHMPu5000035684_kloeckera_hatyaiensis	1.3	1.149	0.7	0.851	1.344	0.968	0.269	1.419	1.77	1.211	0.23	0.789	0.815	0.76	1.425	1.305	0.984	0.695	1.016	1.75	0.274	0.357	1.62	1.147	0.673	0.511	1.668	1.069	0.256	1.438	1.236	1.434	0.925	0.566	1.075	0.987	0.988	0.214	1.81	1.054	0.863	0.41	1.673	0.596	0.747	0.595	2.063
Saccharomycodaceae	SMD	yHMPu5000035695_hanseniaspora_pseudoguilliermondii	0.954	1.053	1.046	0.947	1.486	1.011	0.224	1.279	1.778	0.843	0.222	1.157	0.919	0.863	1.218	1.477	0.852	0.523	1.148	1.914	0.388	0.268	1.43	1.297	0.437	0.457	1.81	1.151	0.37	1.21	1.27	1.395	0.722	0.605	1.278	1.034	1.203	0.166	1.597	1.064	0.546	0.473	1.918	0.609	0.796	0.657	1.938
Sporopachydermia	SPO	yHMPu5000034604_sporopachydermia_lactativora	1.176	0.845	0.824	1.155	1.07	0.572	0.874	1.485	1.262	0.919	0.738	1.081	0.659	0.906	1.435	0.779	0.909	1.221	1.091	0.898	0.629	1.245	1.227	0.866	0.711	1.496	0.926	0.477	0.85	1.734	0.939	1.177	0.807	0.823	1.193	0.82	0.825	0.754	1.602	1.242	0.88	0.926	0.952	1.061	0.513	1.278	1.148
Sporopachydermia	SPO	sporopachydermia_quercuum	1.21	0.68	0.79	1.32	1.337	0.662	0.404	1.597	1.569	0.733	0.431	1.267	0.777	0.727	1.495	1.372	0.451	0.628	1.549	1.447	0.441	0.393	1.719	1.405	0.435	0.856	1.304	1.168	0.541	0.87	1.422	1.43	0.495	0.57	1.505	1.212	0.61	0.291	1.887	1.392	0.583	0.405	1.62	0.832	0.568	0.723	1.877
Trigonopsidaceae	TGP	tortispora_caseinolytica	1.084	1.02	0.916	0.98	1.078	0.811	0.665	1.446	1.392	1.146	0.608	0.854	0.83	0.96	1.211	0.967	0.909	1.033	1.091	0.908	0.637	0.876	1.58	0.97	1.331	0.585	1.113	0.702	0.998	1.11	1.19	1.199	0.959	0.801	1.041	1.029	0.871	0.661	1.44	1.125	1.313	0.376	1.186	0.73	1.094	0.95	1.225
Trigonopsidaceae	TGP	yHMPu5000035654_tortispora_ganteri	1.163	0.893	0.837	1.107	1.154	0.714	0.591	1.54	1.431	1.029	0.569	0.971	0.895	0.796	1.309	1.065	0.814	0.935	1.186	1.008	0.567	0.756	1.668	1.029	1.205	0.513	1.253	0.798	0.903	0.941	1.358	1.275	0.835	0.725	1.165	1.1	0.765	0.592	1.542	1.202	1.099	0.345	1.354	0.848	0.948	0.864	1.339
Trigonopsidaceae	TGP	yHMPu5000034655_botryozyma_nematodophila	1.611	0.391	0.389	1.609	1.472	0.393	0.299	1.836	1.678	0.514	0.322	1.486	0.979	0.305	1.716	1.679	0.351	0.321	1.649	1.737	0.279	0.288	1.696	1.17	0.487	0.323	2.019	0.997	0.388	0.274	2.341	1.647	0.356	0.353	1.644	1.447	0.363	0.28	1.91	1.501	0.409	0.32	1.77	1.171	0.359	0.369	2.101
Trigonopsidaceae	TGP	yHMPu5000035279_tortispora_starmeri	1.192	0.778	0.808	1.222	0.857	1.012	0.39	1.741	1.418	0.812	0.582	1.188	0.768	0.862	1.37	1.071	0.657	0.929	1.343	1.014	0.691	0.666	1.629	1.223	0.887	0.789	1.102	0.922	0.716	1.056	1.306	1.217	0.66	0.783	1.34	0.904	0.962	0.406	1.728	1.257	0.903	0.538	1.302	0.885	0.774	0.935	1.406
Trigonopsidaceae	TGP	yHMPu5000035282_trigonopsis_vinaria	0.825	0.923	1.175	1.077	0.941	1.067	0.586	1.405	1.304	1.031	0.696	0.969	0.482	0.946	1.572	0.884	1.018	1.116	0.982	0.827	0.983	0.688	1.503	1.355	1.071	0.532	1.042	0.583	1.084	0.774	1.559	1.031	0.858	0.969	1.142	0.854	1.069	0.485	1.592	1.16	1.067	0.326	1.447	0.494	1.137	0.755	1.614
Trigonopsidaceae	TGP	yHMPu5000035650_trigonopsis_variabilis	0.985	0.808	1.015	1.192	0.809	1.013	0.752	1.427	1.272	0.96	0.728	1.04	0.556	1.181	1.264	1.042	0.686	0.958	1.314	0.865	0.821	0.615	1.698	1.488	0.823	0.923	0.766	0.673	0.99	1.036	1.3	1.086	0.775	0.914	1.225	0.794	1.061	0.589	1.556	1.363	1.04	0.55	1.047	0.436	1.36	0.973	1.231
[truncated: 12 more columns]
